# Supplementary material for: Many dissimilar NusG protein domains switch between α-helix and β-sheet folds
Source: Nat Commun. 2022 Jul 1;13:3802. doi: 10.1038/s41467-022-31532-9 (PMC9247905; doi:10.1038/s41467-022-31532-9)
Supplement: Supplementary file 3 — Supplementary Data 1 [file 41467_2022_31532_MOESM3_ESM.xlsx]

## Sheet: final_result
	Uniprot ID	Cluster ID	Annotation	Taxonomy	CTD Seq	Overall Pred	Overall AtoB Disc	Preds used	Pred1	Confidence 1	Pred2	Confidence 2	NusG operon assignment	Irina RfaH assignment	Ensembl ID	%identity	Ensembl species	Ensembl annotation	Ensembl contig:start:stop:frame	secE start	secE stop	rplK start	rplK stop
0	A0A011PDG3	58	Transcription antitermination protein RfaH	Candidatus Accumulibacter	PLKGMSGIVSAVAAERVTVMLSLLGREKPVAVPAAHLTLA	FS	0.720779	3	----HHHHHHHHHHHHHHHHHHHH------------EE--	Good confidence	----HHHHHHH--HHHHHHHHHH-----EEEE----EE--	Good confidence		Verified RfaH	EXI64359	100	Gluconobacter_frateurii_nbrc_103465_gca_000509445	Transcription antitermination protein RfaH	supercontig:capsk12:contig000037:18393:18911:1	-	-	-	-
1	A0A011QP72	58	Transcription antitermination protein RfaH	Candidatus Accumulibacter	PLKGLSGIVSAIAEERVVVMLSLLGREKAIAVPAGHVTLT	FS	0.488095	3	----HHHHHHHHHHHHHHHHHHHH-----------EEEE-	Good confidence	----HHHHHHHHHHHHHHHHHHH-----EEEE----E---	Good confidence		Verified RfaH	EXI91097	100	Geomicrobium_sp_jcm_19039_gca_000698145	Transcription antitermination protein RfaH	supercontig:capba93:contig000003:255629:256147:1	-	-	-	-
2	A0A011U159	77	Transcriptional antiterminator RfaH	Proteobacteria TaxID=1224	FARRIGRLIDLDARGRASVLMEFLTGSVPVHTTVDNLARP	FS	0.809524	2	---H--HEE--------HHHHHHH------EE--------	Low confidence	-HHHHHHHH-------HHHHHHHHH-----HHHHHHH---	Good confidence		Verified RfaH	TDR36481	100	Bacillus_mycoides_kbab4_gca_000018825	transcriptional antiterminator RfaH	supercontig:ASM436372v1:Ga0244524_105:151133:151624:-1	-	-	-	-
3	A0A014PV18	290	Transcription antitermination protein RfaH	Erwinia TaxID=551	FEGLKAIFTEPDGEARSMLLLKLLNKQIVRSLDNKQFQKI	FS	0.522556	3	----HHHH-----HHHHHHHHHH----EEEEE----EE--	Good confidence	-----EEE-----HHHHHHHHHHH---EEEEE--------	Good confidence		Verified RfaH	EXU74692	100	Erwinia_mallotivora_gca_000590885	transcriptional regulator	supercontig:MSR-CA7.0:contig_54:10699:11187:1	-	-	-	-
4	A0A023DXT2	133	Transcription antitermination protein RfaH	Holosporaceae TaxID=44746	FADQTGIFQSIDDNSRAQVLLTFLGREIKMSLPVFSIEEG	FS	0.419643	3	---HHHHHH------HHHHHHHH---EEEEE--HHHHH--	Good confidence	---EEEEEEE-----EEEEEEE-----EEEEE-HHHHH--	Good confidence
5	A0A023RMJ9	94	Transcription antitermination protein RfaH	root TaxID=1	AGFEAIYLEPDGEKRAILLVSLLNQETSSSFDNQAFRRLD	FS	0.401003	3	----EEEE----HHHHHHHHHH----EEEEE-----EE--	Good confidence	----EEEE----HHHHHHHHHH----EEEEE---------	Good confidence		Verified RfaH	AHX62442	100	Gardnerella_vaginalis_00703c2mash_gca_000263515	transcriptional activator RfaH	chromosome:ASM28721v3:Chromosome:3450560:3451060:1	NOT	NOT	NOT	NOT
6	A0A023WTR5	33	Transcription antitermination protein RfaH	Bacteria TaxID=2	SDIEAIFVSSDGEERSVILLNLLQREQKVRVPTRYLQCYS	FS	0.474286	3	---HHHHH----HHHHHHHHHHH---EEEEEE---EEE--	Good confidence	----EEEEE---HHHHHHHHHHH---EEEEE---------	Good confidence	AWM58303	91	Escherichia_coli_gca_005038605	transcription/translation regulatory transformer protein RfaH	chromosome:ASM300165v1:Chromosome:437802:438311:1	NOT	NOT	NOT	NOT
7	A0A024HDA4	33	Transcription antitermination protein RfaH	Pseudomonas knackmussii	QIEAIFLEKNSDGRVLLLLSLLQREVVVSVPLTQVQKIEL	FS	0.388199	3	---EEEEE----HHHHHHHHHH---EEEEEE-----EE--	Good confidence	--EEEEEE---HHHHHHHHHHH---EEEEE----------	Good confidence		Verified RfaH
8	A0A031MIG7	60	Transcription antitermination protein RfaH	Pseudomonas bauzanensis	FKDLDAIFCKSDGDERAIILLTMLHREQQIRIPIQQLKSI	FS	0.510714	3	----HHHH-----HHHHHHHHHHH---EEEEEE-------	Good confidence	-----EEEE----HHHHHHHHHHH---EEEEE--------	Good confidence			SER65094	99	Klebsiella_pneumoniae_gca_900501585	transcriptional antiterminator RfaH	supercontig:IMG-taxon_2671180106_annotated_assembly:Ga0104647_101:1111744:1112247:1	-	-	NOT	NOT
9	A0A034TWY3	219	Transcriptional activator RfaH	Vibrio sp.	FAGIDAIFQEQDGEKRSIMLVQMITKRVPVSIDNSDLDLK	FS	0.472222	3	-----EEE-----HHHHHHHHHH----EEEEE--------	Good confidence	-----HEE-----HHHHHHHHHHH---EEEEE-----E--	Good confidence			GAJ77296	100	Desulfosporosinus_sp_hmp52_gca_000765145	transcriptional activator RfaH	supercontig:ASM69505v1:JCM18905.contig00013.:1777:2248:1	-	-	-	-
10	A0A060NIM1	59	Transcription antitermination protein RfaH	Serpentinomonas raichei	AGLEGVFQIAEGERRVLVLIEMLCKPVLLPLEPSALRKAG	FS	0.515789	3	---HHHH-----HHHHHHHHHH----EEEEE---------	Good confidence	----EEEE----HHHHHHHHHH----EEEEE-----E---	Good confidence		Verified RfaH	BAO81941	100	Serpentinomonas_raichei_gca_000828895	transcription antiterminator	chromosome:ASM82889v1:Chromosome:2257480:2257977:1	NOT	NOT	NOT	NOT
11	A0A060NZR3	59	Transcription antitermination protein RfaH	Comamonadaceae TaxID=80864	VGLEGVYQIAEGERRVLVLIEMLCKPVLVPLEPTALRKAS	FS	0.466667	3	-------------HHHHHHHHHH---EEEEE---------	Good confidence	----EEEE----HHHHHHHHHH----EEEE------EE--	Good confidence			BAO84339	100	Serpentinomonas_mccroryi_gca_000828915	transcription antiterminator	chromosome:ASM82891v1:Chromosome:2291622:2292125:1	NOT	NOT	NOT	NOT
12	A0A061JHT8	133	Transcription antitermination protein RfaH	Holospora undulata	FADQTAIFESMDDKSRVQLLLTFMGREMKMTLPTYAVEAA	FS	0.530526	3	---HHHHHH------HHHHHHHHH--EEEEEEEEHH----	Good confidence	----EEEEEE-----HHHHHHHH----EEEEE--------	Good confidence		Verified RfaH
13	A0A061JSF8	33	Transcription antitermination protein RfaH	Pseudomonas stutzeri	SDIEAIFVSSDGEERSIILLNLLQREQKVRVPTRYLHCHA	FS	0.495833	3	---HHHHH----HHHHHHHHHHH----EEEEE---EEE--	Good confidence	----EEEE----HHHHHHHHHHH---EEEEE---------	Good confidence
14	A0A063BEH3	59	Transcription antitermination protein RfaH	Burkholderia sp.	AGVEGIYQMADGERRVMVLIELLSKPVTVRVAPAGLRKAG	FS	0.424812	3	-----EE-----HHHHHHHHHH----EEEEE-----EE--	Good confidence	----EEEE----HHHHHHHHHHH---EEEEE-----EE--	Good confidence		Verified RfaH	KDB08756	100	Helicobacter_pylori_hp_p_1b_gca_000274445	transcriptional acivator RfaH	supercontig:Burkholderia.strain_LIG30_v1.0:ctg34:58966:59463:1	-	-	-	-
15	A0A063Y9W8	33	Transcription antitermination protein RfaH	Nitrincola lacisaponensis	SGLNAVFEAYDGEERVMILLNILHAQQRLSIPISSIAKIH	FS	0.460526	3	----HHHE----HHHHHHHHHHH--EEEEEEE--------	Good confidence	----EEEE----HHHHHHHHHH----EEEEE---------	Good confidence		Verified RfaH	KDE41132	100	Variovorax_sp_cf313_gca_000282635	Transcriptional activator RfaH	supercontig:NitLas1.0:JMSZ01000007:3589:4083:1	-	-	-	-
16	A0A066UTW9	219	Transcription antitermination protein RfaH	Vibrio fortis	AGIKAVYHEKDGEARSIMLVQMISQVVPVSIENAALAARI	FS	0.412698	3	----EEE-----HHHHHHHHHH----EEEEE---------	Good confidence	----EEEE----HHHHHHHHHH----EEEEE----EEE--	Good confidence		Verified RfaH
17	A0A068R974	290	Transcription antitermination protein RfaH	Xenorhabdus poinarii	FEGIQAIYKEPDGEARSILFLKILNKEVPKALDNKHFTKI	FS	0.404762	3	-----EEEE----HHHHHHHHHH----EEEEE----EE--	Good confidence	----EEEEE----HHHHHHHHHHH---EEEEE--------	Good confidence		Verified RfaH	CDG22710	100	Xenorhabdus_poinarii_g6_gca_000968175	Transcriptional activator rfaH	chromosome:ASM96817v1:Chromosome:2985295:2985783:1	NOT	NOT	NOT	NOT
18	A0A068Z1H5	45	Transcriptional activator rfaH (Modular protein)	Serratia symbiotica	QISTIYEIQNSTARNVELIRLLESDSAQVELKQGKTRIYS	None	None	0	---EEEEE--------EEEE--------HHE----EEE--	Low confidence	---EEEEE-------HHEEEE------EEEE----EEE--	Low confidence
19	A0A071M1E2	290	Transcription antitermination protein RfaH	Mangrovibacter TaxID=451512	FEGLDAIFTEPDGETRSILLLNLLNKQVLRSVKNTEFRKI	FS	0.522556	3	----HHHH-----HHHHHHHHHH----EEEEE----EE--	Good confidence	-----EEE-----HHHHHHHHHHH---EEEEE--------	Good confidence			KEA50436	100	Mangrovibacter_sp_mfb070_gca_000705335	transcriptional regulator	supercontig:Mangrovibacter1.0:Contig-051:72549:73040:-1	-	-	-	-
20	A0A077LQ15	33	Transcriptional activator RfaH	Pseudomonas sp.	DVEAIFLAFDGTERAVILLNLMQRQHRVVLPLNELARVPA	FS	0.518182	3	--HHHHHH---HHHHHHHHHHH----EEEEE---------	Good confidence	---EEEE----HHHHHHHHHH----EEEEEE---------	Good confidence		Verified RfaH	BAP46157	100	Bacillus_bombysepticus_str_wang_gca_000831065	transcriptional activator RfaH	chromosome:ASM82941v1:Chromosome:6168312:6168797:1	NOT	NOT	NOT	NOT
21	A0A078MN98	60	Transcription antitermination protein RfaH	Pseudomonas saudimassiliensis	KDLDAIFCKADGNERAIILLTVLHRQQQIRIPLQQLKSSP	FS	0.514286	3	---HHHH-----HHHHHHHHHH----EEEEEE--------	Good confidence	----EEEE----HHHHHHHHHHH---EEEEEE--------	Good confidence
22	A0A080MBS3	58	Transcription antitermination protein RfaH	Candidatus Accumulibacter	PLKGLSGIVSAVSAERVTVLLSLLGREKPVAIPIDHVTLA	FS	0.720779	3	----HHHHHHHHHHHHHHHHHHHH------------EE--	Good confidence	----HHHHHHHHHHHHHHHHHHH-----EEEE----EE--	Good confidence
23	A0A081G0D4	33	Transcriptional activator RfaH	Marinobacterium sp.	FRGLDAVFLQYDGEQRAFLLLELLGRWQKLSVDLKDIKAP	FS	0.538012	3	----HHHH-----HHHHHHHHHH----EEEEE--------	Good confidence	-----EEE-----HHHHHHHHHH----EEEEE--------	Good confidence		Verified RfaH	KEA64239	100	Streptococcus_sp_vt_162_gca_000688775	Transcriptional activator RfaH	supercontig:MarKoc1.0:AUG5_contig_2:123372:123866:1	-	-	-	-
24	A0A084A1H0	290	Transcription antitermination protein RfaH	Serratia TaxID=613	FEGLYAIYSEPDGEARSMLLLNLVNKQINQSIDNRQFQKL	FS	0.427318	3	-----EEEE----HHHHHHHHHH----EEEEE----EE--	Good confidence	-----EEE-----HHHHHHHHHHH---EEEEE--------	Good confidence		Verified RfaH	KEY59149	100	Corynebacterium_stationis_gca_001643075	transcription antitermination protein RfaH	supercontig:ASM49675v2:SRDD_contig000049:11881:12369:1	-	-	-	-
25	A0A084ZTU4	124	Transcription antitermination protein RfaH	Trabulsiella TaxID=158851	FKGLKAIFTEPDGEARSMLLLNFLNQQVLQSVKNTEFRKV	FS	0.525	3	----HHHH-----HHHHHHHHHHH---EEEEE--------	Good confidence	----EEEE-----HHHHHHHHHHH---EEEEE--------	Good confidence		Verified RfaH	KFC00889	100	Trabulsiella_guamensis_atcc_49490_gca_000734965	transcriptional activator	supercontig:ASM73496v1:GTGU.assembly.108:19653:20141:-1	-	-	-	-
26	A0A085G3J8	290	Transcription antitermination protein RfaH	Ewingella americana	FEGLEAIYTEPDGEARSHLLLNLINQQVKQSLDNKHFQKL	FS	0.472136	3	------EE-----HHHHHHHHHH----EEEEE--------	Good confidence	-----EEE-----HHHHHHHHHHH---EEEEE--------	Good confidence		Verified RfaH	STQ46816	100	Ewingella_americana_gca_900451015	Transcriptional activator rfaH	supercontig:28193_C01:ERS462989SCcontig000001:4296389:4296877:1	-	-	NOT	NOT
27	A0A085GMG9	290	Transcription antitermination protein RfaH	root TaxID=1	FEGLEAIFGEPDGEARSMLLLNLLNKQVMQSVKNTDFKKK	FS	0.436842	3	-----EEEE----HHHHHHHHHH----EEEEEE-------	Good confidence	-----EEE-----HHHHHHHHHHH---EEEEE--------	Good confidence		Verified RfaH	RJT22387	100	Pyrococcus_abyssi_ge5_gca_000195935	transcription/translation regulatory transformer protein RfaH	supercontig:ASM360192v1:buttiauxella_ixardii_CCUG_35510T_0000024:48093:48581:-1	-	-	-	-
28	A0A085HCL8	290	Transcription antitermination protein RfaH	Leminorella TaxID=82980	EGLEAIYAEPDGETRSILLLNLINQQVSHRVDNTQFEKRD	FS	0.507937	3	----EEEE-----HHHHHHHHH----EEEEE---------	Good confidence	---HHHH----HHHHHHHHHHH----EEEEE-----E---	Good confidence		Verified RfaH	SQI34499	90	Leminorella_richardii_gca_900478135	Transcriptional activator rfaH	chromosome:28193_H01:1:221268:221759:-1	NOT	NOT	NOT	NOT
29	A0A085JL56	290	Transcription antitermination protein RfaH	Tatumella ptyseos	FEGLRAIFAEPEGETRSVLLLSLLNKQVSRSVDNRQFRKI	FS	0.522556	3	----HHHH-----HHHHHHHHHH----EEEEE----EE--	Good confidence	-----EEE-----HHHHHHHHHHH---EEEEE--------	Good confidence		Verified RfaH	KFD21202	100	Tatumella_ptyseos_atcc_33301_gca_000735525	transcriptional activator	supercontig:GTPT_DRAFTv1:GTPT.assembly.017:17398:17886:-1	-	-	-	-
30	A0A085U6N0	290	Transcription antitermination protein RfaH	Yersinia ruckeri	FAGLEAIYNEPDGEARSMLLLNILNKPINQSLSNSQFDKI	FS	0.514286	3	----HHHH-----HHHHHHHHHHH---EEEEE--------	Good confidence	----EEEEE----HHHHHHHHHHH---EEEEE--------	Good confidence		Verified RfaH	SUQ01033	100	Hoeflea_sp__gca_002707605	transcriptional activator RfaH	supercontig:53550_D01:ERS1545397SCcontig000001:2516553:2517041:-1	NOT	NOT	NOT	NOT
31	A0A085V438	33	Transcription antitermination protein RfaH	Pseudomonas syringae	DIEAIFLSPDGTERAVILLNLLQREQKVVLPISSLSRVEA	FS	0.535526	3	--HHHHH----HHHHHHHHHHH----EEEE----------	Good confidence	---EEEE----HHHHHHHHHH----EEEEE----------	Good confidence	SQF99419	90	Acinetobacter_baumannii_gca_900496395	transcriptional activator RfaH	chromosome:43222_E01:1:3952549:3953058:1	NOT	NOT	NOT	NOT
32	A0A086D7L4	33	Transcription antitermination protein RfaH	Gammaproteobacteria TaxID=1236	ALQAIFDAQKGEERAIVLLNLLQQTQRLELPVEALRKPVS	FS	0.527569	3	---HHH-----HHHHHHHHHHH----EEEEE---------	Good confidence	---HEE-----HHHHHHHHHHH---EEEEEE----EE---	Good confidence		Verified RfaH	KFF50428	100	Gammaproteobacteria_bacterium_mfb021_gca_000737985	antitermination protein NusG	supercontig:Gammaproteobacteria1.0:Contig-022:1257:1793:-1	-	-	-	-
33	A0A087L0W6	290	Transcription antitermination protein RfaH	Serratia TaxID=613	FEGLKAIYTEPDGENRSMLLLNLINKQVSQSIDNRQFQKL	FS	0.522556	3	----HHHH-----HHHHHHHHHH----EEEEE----EE--	Good confidence	-----EEE-----HHHHHHHHHHH---EEEEE--------	Good confidence		Verified RfaH	KFK98268	100	Serratia_sp_ag1_gca_000743355	transcriptional regulator	supercontig:ASM74335v1:contig22:37173:37661:-1	-	-	-	-
34	A0A090IL00	102	Transcriptional activator RfaH	Moritella viscosa	GIEAIYQCKDGLERSMLLINLINKTTTMSVANAEIKNKSE	FS	0.472136	3	----EE-----HHHHHHHHHH----EEEEE----------	Good confidence	---EEE-----HHHHHHHHHHH---EEEEE----------	Good confidence		Verified RfaH	CED60989	100	Streptococcus_thermophilus_th1477_gca_000572095	transcriptional activator RfaH	chromosome:MVIS1:1:3500875:3501399:-1	NOT	NOT	NOT	NOT
35	A0A090INI2	219	Transcription antitermination protein RfaH	Aliivibrio wodanis	PYSGVKAIYKEADGEKRSILLITLINQEVEINIDNNIIEY	FS	0.535714	3	-----HHHH-----HHHHHHHHHH---EEEEEEE------	Good confidence	-----EEEH-----HHHHHHHHHHH---EEEEE-------	Good confidence		Verified RfaH	CED70863	100	Halomonas_meridiana_gca_000943375	transcriptional activator RfaH	chromosome:AWOD1:1:911925:912419:1	NOT	NOT	NOT	NOT
36	A0A090RKZ1	219	Transcriptional activator RfaH	Vibrio sp.	QFAGIEAIYQEPDGELRSIMLVKMLNKMVEVKVDNSDLDL	FS	0.414286	3	------EEEE----HHHHHHHHHH----EEEEE----E--	Good confidence	------EEEE----HHHHHHHHHHH---EEEEE----EE-	Good confidence		Verified RfaH	GAL14844	100	Enterococcus_faecalis_erv129_gca_000294045	transcriptional activator RfaH	supercontig:ASM75536v1:contig00007:80123:80563:-1	-	-	-	-
37	A0A090S4A9	219	Transcription antitermination protein RfaH	Vibrio TaxID=662	QFAGIDAIFQEADGEARSIMLVKMINRPVQVSIDNKDLDI	FS	0.396104	3	------EEEE----HHHHHHHHHH---EEEEEEE---E--	Good confidence	------EEEE----HHHHHHHHHHH---EEEEE----E--	Good confidence		Verified RfaH	GAL22386	100	Corynebacterium_tuscaniense_dnf00037_gca_000759055	transcriptional activator RfaH	supercontig:ASM75538v1:contig00013:7776:8270:1	-	-	-	-
38	A0A090SZG2	219	Transcription antitermination protein RfaH	Vibrio TaxID=662	QFAGIEAIFQEADGEARSIMLVNMISRPVAVSIENKDLDI	FS	0.404762	3	------EEEE----HHHHHHHHHHH---EEEEE----E--	Good confidence	------EEEE----HHHHHHHHHHH---EEEEE----E--	Good confidence		Verified RfaH	GAL33031	100	Edwardsiella_tarda_atcc_23685_gca_000163955	transcriptional activator RfaH	supercontig:ASM75542v1:contig00002:485419:485913:1	-	-	-	-
39	A0A090V6C4	124	Transcription antitermination protein RfaH	Enterobacteriaceae TaxID=543	FEGLKAIFTEPDGEARSMLLLNLLNQQVVQSVRNTDFRKA	FS	0.414286	3	-----EEE-----HHHHHHHHHH----EEEEE-----EE-	Good confidence	-----EEE-----HHHHHHHHHHH---EEEEE----EEE-	Good confidence		Verified RfaH	GAL60440	100	Bifidobacterium_adolescentis_gca_000817995	transcriptional activator RfaH	supercontig:ASM75979v1:EV10242039.:10085:10573:1	-	-	-	-
40	A0A090VS11	26	Transcriptional activator RfaH	Jejuia pallidilutea	LKNSMLGGKEAIVKEVGKTRVRLILEDFGVVLNMKIKQIA	FS	0.275	3	---------HHEEHHH---HEEEEE----EEEEEEE----	Good confidence	---------HHHHEH-----EEEEEE---EEEEEEEE---	Good confidence			GAL88724	100	Prochlorococcus_marinus_str_mit_9201_gca_000759955	transcriptional activator RfaH	supercontig:ASM77575v1:NODE_4_1_1:31296:31775:-1	-	-	-	-
41	A0A090WA24	26	Transcriptional activator RfaH	Algibacter TaxID=261827	RIAIKTGPFKGEKGLVKEISKNRIQLLLLDLEMKITLNRA	FS	0.111111	2	-EEE----------HHHHHHHHHHHHHHHHHHHHHHH---	Low confidence	------------HHEEEE----EEEEEEE---EEEEE---	Good confidence	TDY60645	100	Algibacter_wandonensis_gca_004368925	transcription antitermination factor NusG	supercontig:ASM436892v1:Ga0244618_105:68862:69323:-1	-	-	-	-
42	A0A094JWT4	264	Transcription antitermination protein RfaH	Shewanella mangrovi	ELSGIFHEKCGDRRCKVLFKFLGKQQEVEVDESELELVTI	FS	0.401961	3	----EEE------HHHHHHHHH---EEEE-----E-----	Good confidence	----EEE-----HHHEHHHHH---EEEEEE----EEEE--	Good confidence		Verified RfaH
43	A0A095V0T7	290	Transcription antitermination protein RfaH	Tatumella TaxID=82986	FEGLRAIFAEPKGESRSILLLNLLNKQVVRSVSNQQFRKI	FS	0.436842	3	-----EEE-----HHHHHHHHHH----EEEEE----EE--	Good confidence	-----EEE-----HHHHHHHHHHH---EEEEE--------	Good confidence		Verified RfaH	KGD80108	100	Tatumella_morbirosei_gca_000757425	transcriptional regulator	supercontig:Tmorbiroseiassem5:Contig5:286437:286925:1	NOT	NOT	NOT	NOT
44	A0A098RBV2	33	Transcription antitermination protein RfaH	Halomonas TaxID=2745	KDLQAVFASHKGEERAIVLLNMLHQQQRLEMPVSRLRRRD	FS	0.418831	3	----HEEE----HHHHHHHHHHH---EEEEEE----E---	Good confidence	----EEEE----HHHHHHHHHHH---EEEEEE----E---	Good confidence		Verified RfaH	KGE77730	100	Halomonas_salina_gca_000758175	antitermination protein NusG	supercontig:ASM75817v1:contig_31:39616:40158:1	-	-	-	-
45	A0A098SSY8	33	Transcription antitermination protein RfaH	Pseudomonas TaxID=286	DVEAIFLASDGDERAVILLNLLQREQKVTLPVSSLSRPQV	FS	0.505981	3	--HHHHH----HHHHHHHHHHH---EEEEEE---------	Good confidence	---EEEE----HHHHHHHHHH----EEEEE----------	Good confidence	TDV44977	91	Cohnella_sp__gca_003388975	transcriptional antiterminator RfaH	supercontig:ASM436433v1:Ga0304775_113:13594:14118:1	-	-	-	-
46	A0A099LRF0	219	Transcription antitermination protein RfaH	Vibrio TaxID=662	AGIDAIFQEQDGETRSIMLVKMISQVVPVSISNSDLELGC	FS	0.380952	3	----EEE-----HHHHHHHHHH----EEEEE----EEE--	Good confidence	----EEEE----HHHHHHHHHH----EEEEE----EE---	Good confidence		Verified RfaH
47	A0A099PEE3	33	Transcription antitermination protein RfaH	Nitrincola sp.	ELEAMFESFDGDERVVLLLNLLQHQQRLVVPVSSIHKVMF	FS	0.52381	3	--HHHHH----HHHHHHHHHHH----EEEEE---------	Good confidence	---HEEE----HHHHHHHHHH----EEEEEE-----E---	Good confidence		Verified RfaH
48	A0A0A5UE70	290	Transcription antitermination protein RfaH	Bacteria TaxID=2	KGLEAIYQEPDGDTRSVLLLTLISKELTKKVDNTSFIRKL	FS	0.496241	3	----EEE-----HHHHHHHHHHH---EEEEE---------	Good confidence	----HHH-----HHHHHHHHHHH---EEEEE----EEEE-	Good confidence		Verified RfaH	SYK73450	100	MRSKDLLVWLNAAHVADKVFMRCKFVLLFFFSDSGSSESRERLKGKTMEWYVLQFTTTRFAAVFAHLERLNFSYFCPMETERYRRPDKIISYRERRLPLFPGYLFIQADFEEVHSTTITAIPYVQRFISFGGEPLPVPEDVMAELLYRQSHTTAQANLLRKSIPHDFAEILLMDNPQQRSMAFIHYITERSLTHKMKRKKNDCYPKKNRNETQAPT)	transcriptional activator RfaH	supercontig:18174_7_21:18174_721SCcontig000139:398:889:-1	-	-	-	-
49	A0A0A6QM27	219	Transcription antitermination protein RfaH	Vibrio TaxID=662	FAGMEAIYQEPDGERRSILLVNMLSKQVEVTVDNKDLDLQ	FS	0.514474	3	-----HHH-----HHHHHHHHHH---EEEEEE--------	Good confidence	-----EEE-----HHHHHHHHHHH---EEEEE-----E--	Good confidence			EED24803	98	Xenococcus_sp_pcc_7305_gca_000332055	transcriptional activator RfaH	supercontig:ASM15811v1:scf_1108854221943:9476:9973:-1	-	-	-	-
50	A0A0B3C5C0	227	Transcription antitermination protein RfaH	Pseudomonas TaxID=286	FAELDAIFLNMDGEERVVLLMKLLNREHRLSLPLSSVRRD	FS	0.364389	3	-----EEEE----HHHHHHHHHHH---EEEEEE---EE--	Good confidence	-----EEEE----HHHHHHHHHH----EEEEEE---EE--	Good confidence			KHO66682	100	Pseudomonas_flexibilis_gca_000806415	antitermination protein NusG	supercontig:ASM80641v1:PT85_1:298440:298901:1	-	-	-	-
51	A0A0B4XP60	33	Transcriptional activator RfaH	Alcanivorax pacificus	ANVEAIFERFNGEERVVLLMNLLHKTQQVCFPLRSVTRID	FS	0.485931	3	---HHHHH----HHHHHHHHHHH---EEEEEE--------	Good confidence	----EEEEE---HHHHHHHHHH----EEEEEE--------	Good confidence	AJD48540	100	Pantoea_stewartii_subsp_stewartii_dc283_gca_000248395	transcriptional activator RfaH	chromosome:ASM29933v2:Chromosome:2364421:2364951:-1	NOT	NOT	NOT	NOT
52	A0A0B7J905	94	Transcription antitermination protein RfaH	Vibrionaceae TaxID=641	GLDAIYQEPDGEKRSFMLINLLGKQVKVSVENTDLVKNKA	FS	0.424812	3	----E------HHHHHHHHHH----EEEEE----EEE---	Good confidence	---EEE-----HHHHHHHHHHH---EEEEE-----EE---	Good confidence			CEO38509	100	Aeromonas_salmonicida_subsp_salmonicida_a449_gca_000196395	Transcription antitermination protein RfaH	supercontig:BDW_PRJEB5262:BDW_PPBDW_I_Contig_2:576194:576700:1	-	-	-	-
53	A0A0B8P2C0	219	Transcriptional activator rfaH	Vibrio TaxID=662	FAGIDAIYQEADGEKRSILLVTLINKPVEIQVNNQDIEHG	FS	0.435526	3	-----EEEE----HHHHHHHHHH----EEEEE--------	Good confidence	----EEEE-----HHHHHHHHHHH---EEEEE--------	Good confidence		Verified RfaH	GAM57438	100	Vibrio_ishigakensis_gca_000830415	transcriptional activator rfaH	supercontig:ASM83041v1:BBRZ01000054:7503:7949:1	-	-	-	-
54	A0A0B8Y8V3	57	Transcription antitermination protein RfaH	Pedobacter glucosidilyticus	GYEAELISYKQQQRVVLRLDALGQSLILNISAADVIPVFD	FS	0.285714	2	----EEE------EEEEEEEHHHHHHHH--------E---	Low confidence	----EEE------EEEEEEEHHHHHHHEE-----EEEE--	Good confidence	KHJ37000	100	Trichormus_variabilis_atcc_29413_gca_000204075	transcription antitermination protein RfaH	supercontig:ASM79911v1:PBAC_contig000033:34369:34884:1	-	-	-	-
55	A0A0C2K094	219	Transcription antitermination protein RfaH	Vibrio renipiscarius	DLKAIYLEPDGERRSFLLVNILNKLVKVSVDNSSLDTDSP	FS	0.410526	3	---EEEE----HHHHHHHHHH----EEEEE----------	Good confidence	---EEE-----HHHHHHHHHH----EEEEE----EE----	Good confidence
56	A0A0C3HVM1	219	Transcription antitermination protein RfaH	Vibrio mytili	FAGIDAIFQEQDGEKRSIMLVQMITKRVPVSIDNSDLDLN	FS	0.424812	3	-----EEE-----HHHHHHHHHH----EEEEE-----E--	Good confidence	-----EEE-----HHHHHHHHHHH---EEEEE----EE--	Good confidence		Verified RfaH
57	A0A0C3QZJ9	264	Transcription antitermination protein RfaH	Shewanella sp.	FKELEGIFEEESGDKRCHILFEIMGQQKRVSVSRASVKGV	FS	0.435294	3	-----EEE-------HHHHHHHH---EEEEEE--------	Good confidence	----EEEEE----HHHHHHHHHH----EEEEE--------	Good confidence		Verified RfaH
58	A0A0C4WNI2	227	Transcription antitermination protein RfaH	Azotobacter TaxID=352	FAELDAIFLAMDGEERVVLLMSLLHREHRLSLPLDGIRKY	FS	0.410526	3	-----HHEE----HHHHHHHHHHH--EEEEEEE---EEE-	Good confidence	-----EEEE----HHHHHHHHHH----EEEEE--------	Good confidence			AJE22114	100	Helicobacter_pylori_ny40_gca_000828955	Transcription antitermination protein RfaH	chromosome:ASM81797v1:Chromosome:3044497:3045024:-1	NOT	NOT	NOT	NOT
59	A0A0C5WCK5	94	Transcription antitermination protein RfaH	Photobacterium TaxID=657	FKGIEAIYQEPDGEKRSFMLINLLGKPVKVSVQNEDLVKK	FS	0.459064	3	-----HEE-----HHHHHHHHHH----EEEEEE-------	Good confidence	-----EEE-----HHHHHHHHHH----EEEEE--------	Good confidence		Verified RfaH	AJR09436	100	Vibrio_caribbeanicus_gca_000785575	transcriptional activator RfaH	chromosome:ASM94099v1:2:3129427:3129924:-1	NOT	NOT	NOT	NOT
60	A0A0D0PN58	94	Transcription antitermination protein RfaH	Aeromonadaceae TaxID=84642	AGFEAIYMEPDGEKRAILLVSLLNKETTSSFENHAFRRID	FS	0.410526	3	----EEE-----HHHHHHHHHH----EEEEE-----EE--	Good confidence	----EEEE----HHHHHHHHHH----EEEEE---------	Good confidence		Verified RfaH	RQM77764	100	Salmonella_enterica_gca_006370495	transcription/translation regulatory transformer protein RfaH	supercontig:ASM384968v1:NODE_3_length_275915_cov_10.1452:208976:209476:1	-	-	NOT	NOT
61	A0A0D5M4R7	33	Transcriptional acivator RfaH	Halomonas sp.	FKDIEAVFTRCKGEERAIVLLNLLNRTQHLVLPIKSISKK	FS	0.401786	3	-----HEEE----HHHHHHHHHHH--EEEEEEE---EE--	Good confidence	-----EEEE----HHHHHHHHHHH---EEEEEE-------	Good confidence		Verified RfaH	AJY51384	100	Roseburia_inulinivorans_cag_15_gca_000432035	transcriptional acivator RfaH	chromosome:ASM73497v2:Chromosome:3126696:3127214:1	NOT	NOT	NOT	NOT
62	A0A0D5WXC4	290	Transcription antitermination protein RfaH	Enterobacteriaceae TaxID=543	FTGLEAIFAEPDGEARSMLLLNLLNKQVQQSVRNTDFRKL	FS	0.497727	3	----HHHH-----HHHHHHHHHH----EEEEE----EEE-	Good confidence	----EEEE-----HHHHHHHHHHH---EEEEE--------	Good confidence		Verified RfaH	AJZ90726	100	Klebsiella_michiganensis_gca_000963575	transcriptional regulator	chromosome:ASM96357v1:Chromosome:3839294:3839782:1	NOT	NOT	NOT	NOT
63	A0A0D6EC08	33	Transcription antitermination protein RfaH	Halomonadaceae TaxID=28256	FKDLEAIFTRLKGEERAIVLLNVLNRPQHLEIPLATLSKK	FS	0.388199	3	-----EEEE----HHHHHHHHHHH---EEEEEE---EE--	Good confidence	-----EEEE----HHHHHHHHHHH---EEEEEE----E--	Good confidence		Verified RfaH	CEP36859	100	Halomonas_sp_r57_5_gca_900070345	Transcription antitermination protein nusG	chromosome:HalomonasR57-5:I:3444461:3444982:1	NOT	NOT	NOT	NOT
64	A0A0D8ZYV6	33	Transcription antitermination protein RfaH	Pseudomonas sp.	YRELEAIFLSRDGAERIVILLQLLHREHTLSVPITAIEKT	FS	0.414286	3	-----EEEE----HHHHHHHHHHH---EEEEE--------	Good confidence	-----EEEE----HHHHHHHHHHH---EEEEEE-------	Good confidence		Verified RfaH	KJH73938	100	Pseudomonas_sp_es3_33_gca_000952175	antitermination protein NusG	supercontig:ASM95217v1:Contig_155:4569:5087:-1	-	-	-	-
65	A0A0D9AQL4	227	Transcription antitermination protein RfaH	Pseudomonas stutzeri	EMEAIFLSMEGEERVMLLLNVLNRQQRIQVSLASVQPVQR	FS	0.514286	3	---HHHH----HHHHHHHHHHH----EEEEE---------	Good confidence	---EEEEE---HHHHHHHHHHH---EEEEE----------	Good confidence	KJH82984	100	Pseudomonas_stutzeri_gca_000952685	antitermination protein NusG	supercontig:ASM95268v1:248_142671_20626156_22_28:39099:39629:1	-	-	-	-
66	A0A0E3M283	266	Transcriptional activator RfaH	uncultured bacterium	SLVGIFERHTSARERVVILLTTLGCQARVVVAKAAIQKAA	FS	0.571429	2	--EEEEE------HEEEEEEE------EEEEEHHHHHH--	Low confidence	--EEEEEEE-----HHHHHHHHH----EEEEHHHHHH---	Good confidence
67	A0A0E9LZH8	57	Transcriptional activator RfaH	Geofilum rubicundum	GVSGTVTDIRGQKKLYLSISQIGYTLVVNLDNDTVTEKSA	FS	0.0833333	3	---EEEEEE--EEEEEEEE----EEEEEE---HHHH----	Good confidence	--EEEEEEEE--EEEEEEE----EEEEEE----HHE----	Good confidence			GAO30526	100	Acinetobacter_sp_wchac060033_gca_004209125	transcriptional activator RfaH	supercontig:ASM97436v1:JCM15548.contig00025.:9951:10490:1	-	-	-	-
68	A0A0F4QIN9	33	Transcription antitermination protein RfaH	Halomonas TaxID=2745	KDLKAVFESHKGEERAIVLLNMLHRQQRLEMPVAALKRQD	FS	0.496894	3	---HHHHH----HHHHHHHHHHH---EEEEEE----E---	Good confidence	----EEEE----HHHHHHHHHHH---EEEEE-----E---	Good confidence	KJZ07568	100	Halomonas_sp_s2151_gca_000967645	antitermination protein NusG	supercontig:S2151:contig0084:4975:5517:-1	-	-	-	-					RQW70759	100	Vibrio_genomosp_f6_gca_005146325	transcription/translation regulatory transformer protein RfaH	supercontig:ASM385685v1:NODE_4_length_485124_cov_57.444894:294407:294949:1	-	-	-	-
69	A0A0F5AN82	94	Transcription antitermination protein RfaH	Vibrionaceae TaxID=641	AGTEAIFKEKDGEKRCILLINILSKQTELCINNSDISASS	FS	0.390476	3	----EEE-----HHHHHHHHHH---EEEEEE----EE---	Good confidence	----EEE-----HHHHHHHHHH----EEEEE----EE---	Good confidence		Verified RfaH	OOE73906	100	Salmonella_enterica_subsp_enterica_serovar_kentucky_gca_005519215	transcriptional activator RfaH	supercontig:ASM199569v1:scaffold10.1:117704:118204:-1	-	-	-	-
70	A0A0F5VGY3	94	Transcription antitermination protein RfaH	Photobacterium TaxID=657	KGLEAIYQEPDGEKRSFMLINLLGKPVKISIDNADIVRRG	FS	0.424812	3	----EEEE----HHHHHHHHHH----EEEEE---------	Good confidence	---HEEE-----HHHHHHHHHH----EEEEE----EEE--	Good confidence		Verified RfaH
71	A0A0F6QDM6	17	Transcription antitermination protein RfaH	Bacteria TaxID=2	DFAEILLMDNPQQRSMAFIHYITERSLTHKMKRKKNDCYP	FS	0.565789	3	---EEH-------HHHHHHHHHH----HHHHHH-------	Good confidence	--HHEH-------HHHHHHHHHHH----HHHHH-------	Good confidence			KTH78508	100	Klebsiella_aerogenes_gca_001472935	transcription termination factor NusG	supercontig:SMART_888.v1:contig27:13664:14173:1	-	-	-	-					SXV76579	100	Acidobacteria_bacterium_gca_003223975	transcriptional activator RfaH	supercontig:18174_5_105:18174_5105SCcontig000010:179365:180015:-1	-	-	-	-
72	A0A0F6TRL9	102	Transcription antitermination protein RfaH	Proteobacteria TaxID=1224	FKDLEGIFKMPDGEQRSIVLLNMLDKLTVLEVSNDEFEKI	FS	0.527778	3	-----HHH-----HHHHHHHHHH----EEEEE--------	Good confidence	-----EEE-----HHHHHHHHHH----EEEEE--------	Good confidence		Verified RfaH	AKE52359	100	Tetrasphaera_jenkinsii_ben_74_gca_001046875	Transcription antitermination protein RfaH	chromosome:ASM98176v1:Chromosome:1596880:1597386:-1	NOT	NOT	NOT	NOT
73	A0A0F7H9M8	290	Transcription antitermination protein RfaH	root TaxID=1	FEGLHAIYTEPDGEARSMLLLNLINKQINQSIDNRQFQKL	FS	0.509569	3	----HHHH-----HHHHHHHHHH---EEEEEE----EE--	Good confidence	-----EEE-----HHHHHHHHHHH---EEEEE--------	Good confidence		Verified RfaH	AYM92355	100	Pseudomonas_syringae_pv_pisi_gca_003699035	transcription/translation regulatory transformer protein RfaH	chromosome:ASM366877v1:Chromosome:4049608:4050096:1	NOT	NOT	NOT	NOT
74	A0A0G3CNY1	290	Transcription antitermination protein RfaH	Pragia fontium	EGLEAIYAEPDGETRSILLLNLINQKVEHKISNTQFEKRD	FS	0.526316	3	----EEEE----HHHHHHHHHH----EEEEE---------	Good confidence	---HHHH-----HHHHHHHHHH----EEEEE---------	Good confidence		Verified RfaH	SUB81024	100	Pragia_fontium_gca_900454805	Transcriptional activator rfaH	supercontig:58635_E02:ERS1932695SCcontig000001:177009:177500:-1	NOT	NOT	NOT	NOT
75	A0A0G3EGF2	78	Transcriptional activator RfaH	Kiritimatiella glycovorans	GLRVRVTNVMSATRRVQVLLEMLGRTIELEFDARAVSTDD	FS	0.238095	2	--EEEEEEHH---HHHHHHHHHHHHHHEE-----------	Low confidence	--EEEEEEH---HHHHHHHHHHHHHHHH------------	Good confidence	AKJ65546	100	Sphingobacteriaceae_bacterium_gca_002319075	Transcriptional activator RfaH	chromosome:ASM101765v1:Chromosome:2735234:2735800:-1	NOT	NOT	NOT	NOT
76	A0A0G4QAS7	124	Transcription antitermination protein RfaH	Enterobacterales TaxID=91347	GIQAIYQEPDGETRSILLLNILNSEVKKSVSNKEFKKESP	FS	0.435294	3	----E------HHHHHHHHHH----EEEEEE---------	Good confidence	---EEE-----HHHHHHHHHH----EEEEE-----EE---	Good confidence		Verified RfaH	CRL62674	100	Novosphingobium_sp_st904_gca_001298105	Transcription antitermination protein RfaH	supercontig:PRJEB9439_assembly_1:CONTIG000007:11528:12028:1	-	-	-	-
77	A0A0H0YAV6	219	Transcription antitermination protein RfaH	Vibrionaceae TaxID=641	FAGIDAIFQEQDGEKRSIMLVQMITKRVPVSIDNSDLDLK	FS	0.472222	3	-----EEE-----HHHHHHHHHH----EEEEE--------	Good confidence	-----HEE-----HHHHHHHHHHH---EEEEE-----E--	Good confidence		Verified RfaH	TKF09992	100	Helicobacter_pylori_gca_002026805	transcription/translation regulatory transformer protein RfaH	supercontig:ASM514588v1:10N.261.52.A3_contig_19:29821:30321:1	-	-	-	-
78	A0A0H2QY43	290	Transcription antitermination protein RfaH	Moellerella wisconsensis	GIEAIYKEPDGEKRSILFLNILNQNVPKSLDNRLFKKLDN	FS	0.432749	3	----EE-----HHHHHHHHHH----EEEEE-----EE---	Good confidence	---EEE-----HHHHHHHHHH----EEEEE----------	Good confidence			KLN98215	100	Moellerella_wisconsensis_gca_001020485	transcriptional regulator	supercontig:ASM102048v1:Cont0044:15044:15538:-1	-	-	-	-
79	A0A0H3FL61	290	Transcription antitermination protein RfaH	Proteobacteria TaxID=1224	FAGIEAIYTEPDGEARSLLMLNLINQPVRQSIENTHFQKI	FS	0.509569	3	----HHHH-----HHHHHHHHHH---EEEEEE----EE--	Good confidence	-----EEE-----HHHHHHHHHHH---EEEEE--------	Good confidence		Verified RfaH	ADW75742	100	Vibrio_alginolyticus_40b_gca_000176055	transcriptional acivator RfaH	chromosome:ASM18770v1:Chromosome:4538535:4539074:1	NOT	NOT	NOT	NOT
80	A0A0H3NVM5	290	Transcription antitermination protein RfaH	Yersinia TaxID=444888	FAGLQAIYTEPDGEARSMLLLNMLNSPVLQSLDNRQFEKQ	FS	0.447368	3	-----EEE-----HHHHHHHHHH----EEEEEE-------	Good confidence	-----EEE-----HHHHHHHHHHH---EEEEE--------	Good confidence			EOR73816	100	Rodentibacter_pneumotropicus_gca_001998565	transcriptional activator RfaH	supercontig:YE-P4_1.0:contig075:12680:13168:-1	-	-	-	-
81	A0A0H4L6C5	61	Transcription antiterminator RfaH	Marinovum algicola	ADLVTKVDALDKEDRLRVLIELMGQKVKTSIPRVNVEKLA	FS	0.294118	2	------E--------EEEEHHHH--H--------------	Low confidence	---EEEEEE------EEEHHHHH----EEE----------	Good confidence		Verified RfaH	AKP00175	100	Yersinia_frederiksenii_gca_001157485	Transcription antiterminator RfaH	plasmid:ASM104695v1:pMaD9:97358:97912:1	-	-	-	-
82	A0A0J1BDE9	13			AGYEGTVIRRENESRLLVYVRFMQQGVSVKLEDCQVEKIV	NFS	0.0238095	3	-----EEEE-----EEEEEHHHHH---EEEE----EEE--	Good confidence	---EEEEEEE----EEEEEEEE----EEEEE---------	Good confidence	KLU04648	100	Alteromonadaceae_bacterium_tmed7_gca_002173075	Transcriptional activator RfaH	supercontig:K833:K8330027:48770:49324:1	-	-	-	-
83	A0A0J1GFU4	94	Transcription antitermination protein RfaH	Photobacterium aphoticum	KGIEAIYQEPDGEKRSFMLINLLGKPVKVSVQNEDIVKHD	FS	0.406818	3	----EEEE----HHHHHHHHHH----EEEEEE----EE--	Good confidence	----EEE-----HHHHHHHHHHH---EEEEE-----E---	Good confidence		Verified RfaH
84	A0A0J1GWY0	94	Transcription antitermination protein RfaH	Photobacterium aquae	FKGIEAIYHEPDGEKRSFMLINLLGKQVKVSVQNEYLIKK	FS	0.497222	3	-----HHH-----HHHHHHHHHH---EEEEEEE-------	Good confidence	-----EEE-----HHHHHHHHHH----EEEEE--------	Good confidence		Verified RfaH
85	A0A0J8VJY4	290	Transcription antitermination protein RfaH	Franconibacter TaxID=1649295	FEGLEAIFTEPDGETRSMLLLNLLNKQVRQSVKNTDFRKI	FS	0.498747	3	-----HHH-----HHHHHHHHHH---EEEEEE----EE--	Good confidence	-----EEE-----HHHHHHHHHHH---EEEEE--------	Good confidence		Verified RfaH	KMV32780	100	Franconibacter_pulveris_gca_001077855	transcriptional regulator	supercontig:ASM107785v1:Bact_Masurca_137:11301:11789:1	-	-	-	-
86	A0A0J8YXB0	290	Transcription antitermination protein RfaH	Enterobacterales TaxID=91347	GMSAIYQETDGETRSILLLNLLNKTVARSVENDAFTKHSL	FS	0.390476	3	----EE-----HHHHHHHHHH----EEEEEE---EE----	Good confidence	----EEE----HHHHHHHHHH----EEEEE----EEE---	Good confidence			KMV74241	100	Bacteria_symbiont_bfo2_of_frankliniella_occidentalis_gca_001078095	transcriptional regulator	supercontig:ASM107809v1:contig343:2403:2897:-1	-	-	-	-
87	A0A0K2BI39	59	Transcription antitermination protein RfaH	Herbaspirillum hiltneri	SGIEGIYEMADGESRAMVLIEVLSRPVQMKLPKTNLRKIS	FS	0.435526	3	----HEE-----HHHHHHHHHH----EEEEE-----EE--	Good confidence	----EEEE----HHHHHHHHHH----EEEEE---------	Good confidence		Verified RfaH
88	A0A0K6H6T1	60	Transcription elongation factor/antiterminator RfaH	Idiomarina TaxID=135575	FKGFMAEIVQLDGESRCIVLLNWLQKEVKATLEFNEIRRS	FS	0.428571	3	----EEEEE-----HHHHHHHHHH---EEEE-----EE--	Good confidence	--HHHHHHH------EEEEEHHHHHHHHEEEE---HH---	Good confidence		Verified RfaH	CUA86457	100	Methylophaga_sp__gca_002710675	transcription elongation factor/antiterminator RfaH	supercontig:JGI_assembly:Ga0061064_104:18534:19028:-1	-	-	-	-
89	A0A0L0ASY5	124	Transcription antitermination protein RfaH	Enterobacteriaceae TaxID=543	FEGLEAIFTEPDGEARSMLLLNLLNKQIKHSVKNTEFRKV	FS	0.526316	3	-----HHH-----HHHHHHHHHH---EEEEEE--------	Good confidence	-----EEE-----HHHHHHHHHHH---EEEEE--------	Good confidence		Verified RfaH	KNC10905	100	Klebsiella_sp_rit_pi_d_gca_001187865	transcriptional regulator	supercontig:ASM118786v1:NODE_9_length_82592_cov_38.342_ID_17:71512:72000:-1	-	-	-	-
90	A0A0L1LDU9	219	Transcription antitermination protein RfaH	Vibrio TaxID=662	AGIEAIYHQKDGEARSIMLVKMISQVVPVSIENEALQAQA	FS	0.4	3	----EEEE----HHHHHHHHHH----EEEEEE--------	Good confidence	----EEEE----HHHHHHHHHH----EEEEE-----E---	Good confidence		Verified RfaH	PMP31454	99	Pseudomonas_kilonensis_gca_003096395	transcriptional activator RfaH	supercontig:ASM287652v1:10N.222.46.E12_contig_15:504250:504756:-1	-	-	-	-					CAV19428	90	Vibrio_tasmaniensis_lgp32_gca_000091465	Transcription antiterminator	chromosome:ASM9146v1:1:2435603:2436109:-1	NOT	NOT	NOT	NOT
91	A0A0L1MF93	227	Transcription antitermination protein RfaH	Pseudomonadaceae TaxID=135621	FSDLEAVFLAMDGEERVLLMMNFLQREQHISLPLAGVNKI	FS	0.425	3	-----EEEE----HHHHHHHHHH----EEEEEE-------	Good confidence	-----EEEE----HHHHHHHHHHH---EEEEE--------	Good confidence		Verified RfaH	KNH27046	100	Pseudomonas_syringae_gca_001238485	antitermination protein NusG	supercontig:ASM123848v1:contig_23:158098:158604:1	-	-	-	-					RON26746	99	Staphylococcus_aureus_subsp_aureus_gca_005048295	transcriptional activator RfaH	supercontig:ASM373229v1:48C10_NODE_32:709823:710329:-1	-	-	-	-
92	A0A0L7T003	290	Transcription antitermination protein RfaH	Erwinia TaxID=551	FEGLKAIFTEPDGEARSMLLLNLLNKQIVRSIDNKQFNKL	FS	0.552632	3	----HHHH-----HHHHHHHHHH----EEEEE--------	Good confidence	-----EEE-----HHHHHHHHHHH---EEEEE--------	Good confidence		Verified RfaH	KOC91726	100	Erwinia_iniecta_gca_001267545	transcriptional regulator	supercontig:ASM126754v1:149_k65_000023:10245:10733:1	-	-	-	-
93	A0A0L7YYP5	219	Transcription antitermination protein RfaH	Vibrio alginolyticus	FSGIDAIYQESDGETRSIMLVKMISQTIPMSIDNKHLELD	FS	0.424812	3	-----EEEE----HHHHHHHHHH----EEEEE--------	Good confidence	-----EEE-----HHHHHHHHHHH---EEEEE----EE--	Good confidence		Verified RfaH
94	A0A0L8VD11	228	Transcriptional activator RfaH	Sunxiuqinia dokdonensis	LAGYEGVLIQQNGRTRFGIRLEAINYTVLIDISRSAVEKR	FS	0.0692641	3	-----EEEEEE-----EEEEEEE--EEEEEEE---HH---	Good confidence	----EEEEEEEE---EEEEEEE---EEEEEEEE--H----	Good confidence			KOH46067	100	MKTVSEEKMHWYLVHTKPRQEQCALQNLQQQGYQCYLPMLTTEKLRQGRLVVSEEALFPRYLFIRLGLGQSDKSWAPIRSTRGVNQLVRFGTEPARIDDGLLERLRGHDAARTRPEPLFRTGERVHLTDGPFAGIEGIYQMTDGESRVMVLIEFLTRPVVARVAPDSLRKVV)	transcriptional activator RfaH	supercontig:ASM127096v1:contig00046:4066:4626:-1	-	-	-	-
95	A0A0M0HYG7	219	Transcription antitermination protein RfaH	Vibrio hepatarius	QFSGIEAIYQEADGETRSILLVKMLSKPVEVSVENRHLEI	FS	0.396104	3	------EEEE----HHHHHHHHHHH---EEEEEE---E--	Good confidence	------EEE-----HHHHHHHHHHH---EEEEE----EE-	Good confidence		Verified RfaH
96	A0A0M0I9F5	219	Transcription antitermination protein RfaH	Vibrio TaxID=662	QFSGMEAIYQEPDGETRSILLVKMINKPVEVCIDNKHLDI	FS	0.414286	3	------EEEE----HHHHHHHHHH----EEEEEE------	Good confidence	------EEEE----HHHHHHHHHHH---EEEEE----E--	Good confidence		Verified RfaH
97	A0A0M0T687	290	Transcription antitermination protein RfaH	Xenorhabdus TaxID=626	FEGIQAIYNEPDGETRSILLLNILNKEVSKVLDNKYFIKI	FS	0.427318	3	-----EEEE----HHHHHHHHHH----EEEEE----EE--	Good confidence	-----EEE-----HHHHHHHHHHH---EEEEE--------	Good confidence		Verified RfaH	KOP32074	100	Xenorhabdus_sp_gdc328_gca_001275405	transcriptional regulator	supercontig:ASM127540v1:contig_34:10721:11209:1	-	-	-	-
98	A0A0M2VAF0	102	Transcription antitermination protein RfaH	Arsukibacterium sp.	GIQAVYQLAEGDKRSIILLNLLGQWVKTTMDNQQIQKNTP	FS	0.422222	3	---EEEE----HHHHHHHHHH----EEEEEE---------	Good confidence	----EE-----HHHHHHHHHH----EEEEEE---------	Good confidence		Verified RfaH
99	A0A0N7I9Z0	74	Transcriptional activator RfaH	Bacteroides TaxID=816	SGLQGELVTVNGKSKVAVRLTMLGCAFVDIPVGCVEPLEK	FS	0.1	3	---EEEEEEE---EEEEEEE----EEEEEE-HHHHH----	Good confidence	---EEEEEEE---EEEEEEE----EEEEEE----EEE---	Good confidence			ALJ41427	100	Hyphomicrobium_sp_gj21_gca_001006785	transcriptional activator RfaH	chromosome:ASM131497v1:Chromosome:2329519:2330091:1	-	-	NOT	NOT
100	A0A0N8TSD2	94	Transcription antitermination protein RfaH	Pseudoalteromonas TaxID=53246	TFNNVAAIYKEPDGDMRSILLINLLNQKIEVSVDNKDIKQ	FS	0.503759	3	-----HEEEE----HHHHHHHHHH----EEEEEE------	Good confidence	------HHE-----HHHHHHHHHHH---EEEEE-------	Good confidence		Verified RfaH	KPZ52465	100	Klebsiella_pneumoniae_gca_900515565	Transcription antitermination protein RfaH	supercontig:ASM140180v1:AN393_contig000033:719:1201:-1	-	-	-	-
101	A0A0P0A1B7	61	Transcriptional activator RfaH	Celeribacter marinus.	FANFVAEVEKIAPDRRVWVLMELMGGQTRVAVGADQLRSI	FS	0.324561	3	---HHHHEE-------EEEEEE------------------	Good confidence	----EEEEEE-----HEEEHHHHH----EEEE--------	Good confidence			ALI53977	100	Mycobacterium_sp_852002_51961_sch5331710_gca_001665535	transcriptional activator RfaH	chromosome:ASM130826v1:Chromosome:23976:24302:1	NOT	NOT	NOT	NOT
102	A0A0P0M6S2	59	Transcription antitermination protein RfaH	Limnohabitans sp.	IGVEAIYQMPDAEGRVIVLLNILSKQVKMTVLPASIRKFN	FS	0.422222	3	----EEE------HHHHHHHHH----EEEEE----EEE--	Good confidence	----EEEE----HHHHHHHHHH----EEEE----------	Good confidence		Verified RfaH	ALK87373	100	Thermosulfidibacter_takaii_abi70s6_gca_001547735	Transcription antitermination protein RfaH	chromosome:ASM141253v1:Chromosome:166447:166944:-1	NOT	NOT	NOT	NOT
103	A0A0P1MF46	243	Transcriptional antiterminator RfaH	Candidatus Kryptonium	GFVGVVEKVSTTKAIVMLISMDYQVKAEIHKFLLRKIDPE	FS	0.238095	2	--EEEEE----HHHHEEEEE---HHHHHHHHHHHHH----	Low confidence	--EEEEE------EEEEEEE---HHHHHHHHHHHH-----	Good confidence			CUU07075	100	Enterobacter_cloacae_gca_004126455	transcriptional antiterminator RfaH	supercontig:JGI_assembly:FAOP01000006:269109:269630:-1	-	-	-	-
104	A0A0P1MWI7	243	Transcriptional antiterminator RfaH	Candidatus Chrysopegis	GFVGVVERANSHKAVVLLMSMDYQVKAEIHKFLLRKVDPE	FS	0.238095	2	--EEEEE------EEEEEEE---HHHHHHHHHHHH-----	Low confidence	--EEEEE------EEEEEEE---HHHHHHHHHHHH-----	Good confidence
105	A0A0P6SFE1	227	Transcription antitermination protein RfaH	Pseudomonas TaxID=286	PLEGVFLGLHGNDRVMILLQFLNREQSVCLPLSVIERQQA	FS	0.424812	3	----EEE----HHHHHHHHHHH----EEEEE---------	Good confidence	---EEEE----HHHHHHHHHHH---EEEEEE---------	Good confidence	KPG96190	100	Pseudomonas_sp_rit_pi_r_gca_001297015	antitermination protein NusG	supercontig:ASM129701v1:contig_1:188588:189124:-1	-	-	-	-					PRB50959	99	Lactococcus_garvieae_gca_900114555	transcription/translation regulatory transformer protein RfaH	supercontig:ASM297973v1:MYb3_4:147650:148186:-1	-	-	-	-
106	A0A0P6WBE2	33	Transcription antitermination protein RfaH	Pseudomonadaceae TaxID=135621	DVEAIFLATDGTERAVILLNMLQRQQKVVLPISSLARMEA	FS	0.510526	3	---HHHH----HHHHHHHHHHH----EEEEE---------	Good confidence	---EEEE----HHHHHHHHHH----EEEEE----------	Good confidence	KPY43312	100	Bifidobacterium_adolescentis_gca_002075965	Transcription antitermination protein RfaH	supercontig:PriICMP3882:PriICMP3882_Contig_53:13842:14354:1	-	-	-	-
107	A0A0P7E4J3	33	Transcription antitermination protein RfaH	Halomonadaceae TaxID=28256	SLSGVFESAKGDERVIVLLNLINQQQRVELSSRQLRRSES	FS	0.522556	3	---HHHH----HHHHHHHHHHH---EEEEEE---------	Good confidence	---EEEE----HHHHHHHHHHH----EEEE----------	Good confidence			TCJ25144	100	Actinomyces_sp_hmsc075c01_gca_001812965	transcription/translation regulatory transformer protein RfaH	supercontig:ASM433751v1:Scaffold_1:1054629:1055156:1	NOT	NOT	NOT	NOT
108	A0A0P7WBW4	47	Transcriptional antiterminator RfaH	Erythrobacteraceae TaxID=335929	GLVGEVLSLSPNNRVLVLLDFLGRQTRVNLPAGAVRRAPG	NFS	0	2	---HHHE-------EEEEEE------EEE-----------	Low confidence	----EEE-----HHHHHHHHHH-----EEE----------	Good confidence	SDS67111	100	Achromobacter_ruhlandii_gca_002082135	transcriptional antiterminator RfaH	chromosome:IMG-taxon_2623621020_annotated_assembly:I:2090997:2091524:1	NOT	NOT	NOT	NOT
109	A0A0P7XFR9	60	Transcriptional antiterminator RfaH	Marinobacter TaxID=2742	GISAIFQAYDGEERAIVLISFMQKQQTVKVPLSTLHPRRS	FS	0.489286	3	---HHH-----HHHHHHHHHHH---EEEEEE---------	Good confidence	---EEEE----HHHHHHHHHHH---EEEEEE---------	Good confidence		Verified RfaH	KPP99732	100	Escherichia_coli_gca_900448525	transcriptional antiterminator RfaH	supercontig:ASM131460v1:ITZY_scaf_21:3900:4391:-1	-	-	-	-
110	A0A0P7XGY1	60	Transcription antitermination protein RfaH	Idiomarinaceae bacterium	FAGLQAVYQMPKGEERCLVLLDMLGKQQRIEIEERALKAL	FS	0.444444	3	-----EEE-----HHHHHHHHHH----EEEEE--------	Good confidence	-----EEE-----HHHHHHHHHH----EEEEE--------	Good confidence		Verified RfaH	KPQ02753	100	Salmonella_enterica_subsp_arizonae_gca_900456195	transcriptional antiterminator RfaH	supercontig:ASM131455v1:ITZY_scaf_17:239528:240019:1	-	-	-	-
111	A0A0P7Z965	61	Transcriptional antiterminator RfaH	Rhodobacteraceae bacterium	FSDFLVRIEALDQDKRLWVLFDLLGRQTRIAVPRDALTRA	FS	0.226496	3	----HEEEE-------EEEEEE-----------HH-----	Good confidence	----EEEEEE-----EEEEHHHH-----EEEE--------	Good confidence		Verified RfaH	KPP98463	100	Streptomyces_sp_cb02414_gca_001905385	transcriptional antiterminator RfaH	supercontig:ASM131471v1:ITZX_scaf_943:5935:6510:1	-	-	-	-
112	A0A0P8D0A2	60	Transcription elongation factor/antiterminator RfaH	Marinobacter TaxID=2742	PFKGISAIFQAYDGEERAVVLVSFMQRQHQVKVALASVKP	FS	0.52005	3	-----HHHHH----HHHHHHHHHH----EEEEEE------	Good confidence	-----EEEEE-----HHHHHHHHH----EEEEE-------	Good confidence		Verified RfaH	KPQ29174	100	Nitrospirae_bacterium_gca_003696975	transcription elongation factor/antiterminator RfaH	supercontig:ASM131484v1:ITZ_scaf_121:117601:118080:-1	-	-	-	-
113	A0A0P9JTG8	33	Transcription antitermination protein RfaH	Pseudomonas syringae	DVEAIFLAEDGTERAVILLNMLQRQQKVVLPISSLLRIEA	FS	0.529348	3	--HHHHHH---HHHHHHHHHHH---EEEEEE---------	Good confidence	---EEEE----HHHHHHHHHHH---EEEEE----------	Good confidence	KPW54297	100	Pasteurellaceae_bacterium_12591_gca_003261495	Transcription antitermination protein RfaH	supercontig:PcaICMP2855:PcaICMP2855_Contig_45:121318:121830:-1	-	-	-	-
114	A0A0P9MER8	33	Transcription antitermination protein RfaH	Pseudomonas syringae	DVEAIFLTADGNERAVILLNLLQRLQKVVLPISSLSRIEA	FS	0.54119	3	--HHHHHH---HHHHHHHHHHH---EEEEEE---------	Good confidence	---HEEE----HHHHHHHHHH----EEEEE----------	Good confidence	RMN34796	100	Aster_yellows_witches_broom_phytoplasma_aywb_gca_000012225	Transcription antitermination protein RfaH	supercontig:ASM369976v1:PcbICMP2821_Contig_412:11688:12224:-1	-	-	-	-
115	A0A0P9N9X2	33	Transcription antitermination protein RfaH	Pseudomonas TaxID=286	AVEAIFLTADGSERAVILLSMLQRQHQVVLPISSLSRVQA	FS	0.509524	3	--HHHHH----HHHHHHHHHHH----EEEEE---------	Good confidence	---EEEE----HHHHHHHHHHH---EEEEE----------	Good confidence			KPW40036	100	Leifsonia_sp_ov430_gca_003634165	Transcription antitermination protein RfaH	supercontig:ParICMP4457:ParICMP4457_Contig_67:14867:15385:-1	-	-	-	-
116	A0A0P9U7X1	33	Transcription antitermination protein RfaH	Pseudomonas TaxID=286	DVEAIFLSGDGTERAVILLNMLQRQQKMVLPISSLSRVEA	FS	0.509524	3	--HHHHH----HHHHHHHHHHH----EEEEE---------	Good confidence	---EEEE----HHHHHHHHHH----EEEEEE---------	Good confidence	KPX83778	100	Salmonella_enterica_subsp_enterica_serovar_kentucky_gca_005518805	Transcription antitermination protein RfaH	supercontig:PmlICMP6289:PmlICMP6289_Contig_252:11491:12003:1	-	-	-	-
117	A0A0Q0IMZ7	264	Transcription antitermination protein RfaH	Shewanella TaxID=22	VDLEAIFEEKNAEKRCFVLFNIMGQQKRMSVEEASIKKVL	FS	0.491776	3	----EEE-------HHHHHHHH----EEEE-----H----	Good confidence	----EEEE-----HHHHHHHHH---EEEEEE---------	Good confidence			KPZ67684	100	MKSWYLLYCKRNEQNRAFQHLTNQNLECFYPTIKVEKVIRSKLQHIEEPMFPSYMFVNFDYLQGPSFTSIRSTRGVVDFVRVGAQPKEVPSSLIDEMRSLDMSNVGRSSLPSKGDRIYVKSGKFADVEAIFQEWDGEKRSIMLVKMLSQYIPVSIDNHDLAFN)	Transcription antitermination protein RfaH	supercontig:ASM140177v1:AN944_contig000037:477:971:-1	-	-	-	-
118	A0A0Q0J5W0	33	Transcription antitermination protein RfaH	Pseudomonas syringae	DVEAIFLTTDGTERAVILLNMLQRQQKVVLPISSLSRIEA	FS	0.52381	3	--HHHHH----HHHHHHHHHHH----EEEEE---------	Good confidence	---EEEEE---HHHHHHHHHHH---EEEEE----------	Good confidence	KPZ09260	100	Bifidobacterium_breve_gca_003370105	Transcription antitermination protein RfaH	supercontig:PviICMP3963:PviICMP3963_Contig_2:6558:7076:-1	-	-	-	-
119	A0A0Q0NS62	94	Transcription antitermination protein RfaH	Pseudoalteromonas TaxID=53246	SFKNVQAIYQESDGEMRSILLVNLLNKQVTVSVDNKEFSL	FS	0.464286	3	-----HHHH-----HHHHHHHHHHH--EEEEEEE---EE-	Good confidence	------EEE-----HHHHHHHHHHH---EEEEE----EE-	Good confidence			KPZ67006	100	_ruminococcus_gnavus_gca_003438585	Transcription antitermination protein RfaH	supercontig:ASM140179v1:AN394_contig000067:15381:15866:1	-	-	-	-
120	A0A0Q0PVF5	219	Transcription antitermination protein RfaH	Vibrio metoecus	FAGIEAIYQEPDGDTRSIMLVKMISQQVPMSIENTDWEMS	FS	0.514286	3	-----HHH-----HHHHHHHHHH---EEEEEE----H---	Good confidence	-----EEE-----HHHHHHHHHHH---EEEEE----EE--	Good confidence			PAR19586	100	Mariprofundus_sp_p3_gca_005818865	transcription/translation regulatory transformer protein RfaH	supercontig:ASM228385v1:Vm_OYP9E10_Contig_19:13038:13535:-1	-	-	-	-
121	A0A0Q0X637	26	Transcriptional activator RfaH	Flavobacterium daejeonense	KIVLDSGPFQSQEAVVQEVNKNSYVLFLESLGCVLKMKLK	FS	0.195652	3	-EEEE-------HHHHHHE----EEEEHHHH--EEEE---	Good confidence	--E----------EEEEE----EEEEEE----EEEEEE--	Good confidence			KQB44181	100	Pseudopropionibacterium_propionicum_gca_003932785	Transcriptional activator RfaH	supercontig:ASM140497v1:contig8:99413:99877:1	-	-	-	-
122	A0A0Q2RIY5	219	Transcription antitermination protein RfaH	Vibrio furnissii	CGLKAIYQQPDGETRSIMLVKMLSQSVPMSIENKHLDLND	FS	0.421053	3	----EEEE----HHHHHHHHHH----EEEEE---------	Good confidence	----EEE-----HHHHHHHHHH----EEEEE-----E---	Good confidence			QDC92488	99	Gammaproteobacteria_bacterium_gca_003519985	transcription/translation regulatory transformer protein RfaH	chromosome:ASM636435v1:1:1396451:1396951:1	NOT	NOT	NOT	NOT
123	A0A0Q4MND0	290	Transcription antitermination protein RfaH	Yersiniaceae TaxID=1903411	FEGLQAIYTEPDGERRSHLLLNLLNKQVKQSLSNTEFQKL	FS	0.511842	3	-----HHH-----HHHHHHHHHH----EEEEE----EE--	Good confidence	-----EEE-----HHHHHHHHHHH---EEEEE--------	Good confidence		Verified RfaH	KQN51041	100	Serratia_sp_leaf50_gca_001422565	transcriptional regulator	supercontig:Leaf50:contig_11:11353:11841:1	-	-	-	-
124	A0A0Q4N7Y5	290	Transcription antitermination protein RfaH	Erwinia sp.	FEGLQAIFSEPDGEARSMLLLNLLNKQVVRSIGNRQFQKI	FS	0.511842	3	-----HHH-----HHHHHHHHHH----EEEEE----EE--	Good confidence	-----EEE-----HHHHHHHHHHH---EEEEE--------	Good confidence		Verified RfaH	KQN60321	100	Erwinia_sp_leaf53_gca_001422605	transcriptional regulator	supercontig:Leaf53:contig_16:84339:84830:-1	-	-	-	-
125	A0A0Q4NQM2	290	Transcription antitermination protein RfaH	Yersiniaceae TaxID=1903411	FEGIEAIYTEPDGEARSLLMLNLINQPVRQSIDNTHFQKL	FS	0.459064	3	-----EEE-----HHHHHHHHHH----EEEEE--------	Good confidence	-----EEE-----HHHHHHHHHHH---EEEEE--------	Good confidence		Verified RfaH	KQN66020	100	Serratia_sp_leaf51_gca_001422575	transcriptional regulator	supercontig:Leaf51:contig_10:11546:12034:1	-	-	-	-
126	A0A0R0LJE2	59	Transcription antitermination protein RfaH	Ferrovum sp.	AGLEVIYQMNDAEGRAMVLLDLLSKPVAMTLDAASLRKVG	FS	0.390476	3	----EEE------HHHHHHHHH----EEEEE----EEE--	Good confidence	----EEEE----HHHHHHHHHH----EEEEE----EEE--	Good confidence
127	A0A0R0LRS9	59	Transcription antitermination protein RfaH	Betaproteobacteria TaxID=28216	AGIEGIYQMADGERRVMVLIELLSKQVRVRVAPANLRKIG	FS	0.410526	3	-----E------HHHHHHHHHH---EEEEEE-----EE--	Good confidence	----EEEE----HHHHHHHHHH----EEEEE-----E---	Good confidence		Verified RfaH	KRH79067	100	Lactobacillus_tucceti_dsm_20183_gca_001434665	transcription antitermination protein RfaH	supercontig:FMY:FERRO_contig000001:105421:105918:-1	NOT	NOT	NOT	NOT
128	A0A0S2KDN1	33	Transcription antitermination protein RfaH	Pseudohongiella spirulinae	RHVEAIVKAVTADERIIVLMNIMHTQQAITLEVTQLAKAG	FS	0.395022	3	----EEEE----HHHHHHHHHHH---EEEEEE---H----	Good confidence	----EEEEE---HHHHHHHHHH----EEEEEE--------	Good confidence		Verified RfaH	ALO46423	100	Agrobacterium_sp_d14_gca_001526505	Transcription antitermination protein RfaH	chromosome:ASM144442v1:Chromosome:1937336:1937830:-1	NOT	NOT	NOT	NOT
129	A0A0S2SEI6	94	Transcription antitermination protein RfaH	Aeromonas TaxID=642	FQGIEAIYQEPDGDQRAILLIHLLNNETPASIANQEFRRL	FS	0.514474	3	-----HHH-----HHHHHHHHHH---EEEEEE--------	Good confidence	----EEEE-----HHHHHHHHHHH---EEEEE--------	Good confidence		Verified RfaH	ALP40123	100	Desulfosporosinus_sp_bg_gca_001707885	transcriptional activator RfaH	chromosome:ASM144733v1:Chromosome:918920:919417:-1	NOT	NOT	NOT	NOT
130	A0A0S4KTJ2	119	Putative Transcription antitermination protein RfaH	Candidatus Nitrospira	QGLEAVFERELAGQQRAMLLMKMLAGQVRVVLDLSSIVNA	FS	0.428571	2	--HHHHHHHHHHH-HHHHHHHHHHH-HEEEEEE-------	Low confidence	----EEEEEE----HHHHHHHHHHHH--EEEEE-HHH---	Good confidence		Verified RfaH	CUQ67365	100	Lysobacter_sp_cf310_gca_900114355	putative Transcription antitermination protein RfaH	chromosome:NiCh1:1:2333941:2334447:1	NOT	NOT	NOT	NOT
131	A0A0S4L2H9	119	Putative Transcription antitermination protein RfaH	Candidatus Nitrospira	CGLDAVFEKKLNGTSRVVLLLKAISYQARVVIDLRGVVNA	FS	0.428571	2	---HHHHHHH-----HHHHHHHHHHHH-EEEEE-------	Low confidence	----EEEEEE----HHHHHHHHHHH---EEEEE-H-----	Good confidence			CUS31799	100	Ruminococcus_sp_af25_23lb_gca_003478525	putative Transcription antitermination protein RfaH	supercontig:_COMA2_:COMA2_Contig_1:301901:302440:-1	-	-	NOT	NOT
132	A0A0S4MR34	243	Transcriptional antiterminator RfaH	Candidatus Thermokryptus	GFIGIVDKVNSLKSIVILISMDYQVKAEVHNFLLKKIEPD	FS	0.238095	2	--EEEEE-----EEEEEEEE---HHHHHHHHHHHHH----	Low confidence	--EEEEE------EEEEEEE---HHHHHHHHHHHH-----	Good confidence
133	A0A0S4NBF0	243	Transcriptional antiterminator RfaH	Candidatus Kryptobacter	GFAGIVERINGSKAIVMLISMDYQVKADIPKFLLRKVDPE	FS	0.52381	2	--HHHHHH-----EEEEEEE---HHH----HHHHH-----	Low confidence	--HHHHHH-----EEEEEEE---HHHHHHHHHHHH-----	Good confidence			CUU08462	100	Rhizobium_loessense_gca_900099775	transcriptional antiterminator RfaH	supercontig:JGI_assembly:FAON01000011:75059:75580:1	-	-	-	-
134	A0A0T9LLC2	290	Transcription antitermination protein RfaH	Yersinia TaxID=444888	FEGLQAIYAEPDGETRSMLLLKILNKEVSQSLGNSQFEKI	FS	0.459064	3	-----EEE-----HHHHHHHHHH----EEEEE--------	Good confidence	-----EEE-----HHHHHHHHHHH---EEEEE--------	Good confidence		Verified RfaH	CNF04404	100	Legionella_pneumophila_gca_004921165	transcriptional activator RfaH	supercontig:8016_2_91:ERS137967SCcontig000013:126746:127234:-1	-	-	-	-
135	A0A0T9MJ97	290	Transcription antitermination protein RfaH	Yersinia TaxID=444888	FAGLQAIYTEPDGEARSMLLLNMLNSQVMQSLDNRQFEKQ	FS	0.435526	3	-----EEE-----HHHHHHHHHH----EEEEEE-------	Good confidence	-----EEE-----HHHHHHHHHHH---EEEEE-----E--	Good confidence		Verified RfaH	OVZ86812	100	Bacillus_sp_xxst_01_gca_005280205	transcription/translation regulatory transformer protein RfaH	supercontig:ASM218893v1:CFSAN060536_contig_12:83806:84294:-1	-	-	-	-
136	A0A0T9Q518	290	Transcription antitermination protein RfaH	Yersinia TaxID=444888	FSGLHAIYTEPDGEARSMLLLNMLNSQVLQSLDNRQFEKQ	FS	0.435526	3	-----EEE-----HHHHHHHHHH----EEEEEE-------	Good confidence	-----EEE-----HHHHHHHHHHH---EEEEE-----E--	Good confidence		Verified RfaH	CNH96401	100	Loktanella_sp_s4079_gca_000967725	transcriptional activator RfaH	supercontig:5139_2_1:ERS008472SCcontig000014:10403:10891:1	-	-	-	-
137	A0A0T9R0D3	290	Transcription antitermination protein RfaH	Yersinia TaxID=444888	FAGLQAIYTEPDGEARSMLLLNMLNSQVIQSLENRHFEKH	FS	0.486842	3	-----HEE-----HHHHHHHHHH----EEEEE--------	Good confidence	-----EEE-----HHHHHHHHHHH---EEEEE--------	Good confidence			CNI36061	100	Fischerella_muscicola_ccmee_5323_gca_002870665	transcriptional activator RfaH	supercontig:4840_6_3:ERS008670SCcontig000010:138703:139389:-1	-	-	-	-
138	A0A0U1HU70	290	Transcription antitermination protein RfaH	Yersiniaceae TaxID=1903411	SGLQAIYTEPDGEARSMLLLNMLNSQVLQSLDNRQFEKQS	FS	0.485526	3	----EEEE----HHHHHHHHHH----EEEEE---------	Good confidence	----HHH-----HHHHHHHHHH----EEEEE----EE---	Good confidence		Verified RfaH	CQI91841	100	Acetobacteroides_hydrogenigenes_gca_004340205	transcriptional activator RfaH	supercontig:4840_8_6:ERS008555SCcontig000012:10391:10882:1	-	-	-	-
139	A0A0U1I806	290	Transcription antitermination protein RfaH	Yersinia TaxID=444888	FAGLQAIYTEPDGEARSMLLLNMLNSQVIQSLENRQFEKQ	FS	0.435526	3	-----EEE-----HHHHHHHHHH----EEEEEE-------	Good confidence	-----EEE-----HHHHHHHHHHH---EEEEE-----E--	Good confidence			PHZ30840	100	Mycobacterium_sp_ga_1841_gca_001954135	transcription/translation regulatory transformer protein RfaH	supercontig:ASM273847v1:NODE_12_length_153123_cov_10.9712:142142:142630:-1	-	-	-	-
140	A0A0U5C319	60	Transcriptional activator RfaH	Thiocapsa sp.	NGLEAIFTAYDGEDRARILIEMLGRPIQVGLPLSALRCSA	FS	0.545714	3	---HHHHH----HHHHHHHHHHH--EEEEEEE----EE--	Good confidence	---HHEEH----HHHHHHHHHHH---EEEEE-----E---	Good confidence		Verified RfaH
141	A0A0U5IIS4	60	Transcription antitermination protein RfaH	Thiocapsa sp.	RGLEAIFKVHQGERRVQLLIELLHRQVTLTLPIADIRGSA	FS	0.604978	3	---HHHHH----HHHHHHHHHHHH--EEEEE---------	Good confidence	---HHHHH----HHHHHHHHHH----EEEEE----H----	Good confidence			CRI66069	100	Mesoplasma_florum_gca_002999295	Transcriptional activator RfaH	supercontig:Thiocapsa_sp._KS1:THKS1_Contig_260:2729:3244:1	-	-	-	-
142	A0A0U5L511	290	Transcription antitermination protein RfaH	Erwinia gerundensis	FEGLKAIFTEPDGEARSMLLLNMLNKQIIRSVENKQFQKL	FS	0.509569	3	----HHHH-----HHHHHHHHHH---EEEEEE----EE--	Good confidence	-----EEE-----HHHHHHHHHHH---EEEEE--------	Good confidence		Verified RfaH	CUU25518	100	Parabacteroides_distasonis_gca_001406015	Transcription antitermination protein RfaH	chromosome:EM595:1:3566128:3566616:1	NOT	NOT	NOT	NOT
143	A0A0W0AZV0	94	Transcription antitermination protein RfaH	Gammaproteobacteria TaxID=1236	LAGFEAIYLEPDGEKRAILLVSLLNQETSSSFDNQAFRRL	FS	0.447222	3	-----EEE-----HHHHHHHHHH----EEEEE--------	Good confidence	----EEEE-----HHHHHHHHHHH---EEEEE--------	Good confidence		Verified RfaH	RAJ01790	100	Salmonella_enterica_gca_900456335	transcriptional antiterminator RfaH	supercontig:ASM325951v1:Ga0222167_116:70538:71035:1	-	-	-	-
144	A0A0W1L7S3	94	Transcription antitermination protein RfaH	Pseudoalteromonas TaxID=53246	KDVQAIFKEPDGDMRSILLVNLLNKKIEITVENNDIRKVG	FS	0.471292	3	----EEEE----HHHHHHHHHH----EEEEE----EEE--	Good confidence	----HHH-----HHHHHHHHHH----EEEEE-----E---	Good confidence		Verified RfaH
145	A0A0X7BCE0	26	Transcriptional activator RfaH	Flavobacterium TaxID=237	KIHLNSGPFCDQNVVVKDITKTHYVLILESLGYVLKVKHK	FS	0.075	3	-EEE--------HEEEEE-----EEEEEHH---EEEE---	Good confidence	--EEE--------EEEEE----EEEEEE----EEEEE---	Good confidence	AWK06827	92	Flavobacterium_crocinum_gca_003122385	antitermination protein NusG	chromosome:ASM312238v1:Chromosome:5274537:5275004:1	NOT	NOT	NOT	NOT
146	A0A0X8HD73	33	Transcription antitermination protein RfaH	Halomonas TaxID=2745	KDLQAVFSSHKGEERAIVLLNLLNRQQRLVLPVAQLRPQD	FS	0.439286	3	----HEEE----HHHHHHHHHHH---EEEEEE--------	Good confidence	----EEEE----HHHHHHHHHHH---EEEEE---------	Good confidence		Verified RfaH	AMD00430	100	Pseudomonas_fluorescens_gca_001307275	Transcription antitermination protein RfaH	chromosome:ASM154515v1:Chromosome:1432222:1432761:1	NOT	NOT	NOT	NOT
147	A0A0X8LN33	219	Transcription antitermination protein RfaH	Vibrio fluvialis	CGLKAIYQEPDGETRSIMLVKMISQPVALSIDNKHLDFKK	FS	0.435526	3	----EEEE----HHHHHHHHHH----EEEEE---------	Good confidence	----EEEE----HHHHHHHHHHH---EEEEE---------	Good confidence		Verified RfaH	AMF94988	100	Dickeya_zeae_ech586_gca_000025065	transcription/translation regulatory transformer protein RfaH	chromosome:ASM155841v2:2:1859488:1859991:-1	NOT	NOT	NOT	NOT
148	A0A105TRV9	26	Transcription antitermination protein RfaH	Flavobacterium sp.	RITVEAGVFKNQVGVVQEVSNTECVLILESLGCVLRIKYK	FS	0.105263	3	--EEE--------HHEEE-----EEEEEHH---EEEE---	Good confidence	-EEE---------EEEEE----EEEEEE----EEEEEE--	Good confidence	KVV13946	100	Flavobacterium_sp_tab_87_gca_001529295	Transcription antitermination protein RfaH	supercontig:ASM152929v1:contig000038:960323:960787:1	-	-	-	-
149	A0A119A1J3	113	Transcription antitermination protein RfaH	Pseudomonadaceae TaxID=135621	FEGVESIFVAMDGNERVVLLIHLMNQQQQITLPITRIAGR	FS	0.404762	3	-----EEEE----HHHHHHHHHHH---EEEEEE-------	Good confidence	-----EEEE----HHHHHHHHHHH---EEEEEE-------	Good confidence			KVV02491	100	Arc_i_group_archaeon_bmixfssc0709_meth_bin006_gca_001587575	Transcription antitermination protein RfaH	supercontig:ASM152930v1:contig000079:68061:68588:-1	-	-	-	-
150	A0A120DGH6	219	Transcription antitermination protein RfaH	Vibrio toranzoniae	AGVEAIFDQKDGEARSIMLVKMISQVVPISIENEALQAHA	FS	0.410526	3	----EEEE----HHHHHHHHHH----EEEEE---------	Good confidence	----EEEE----HHHHHHHHHH----EEEEEE--------	Good confidence		Verified RfaH	TKF26456	96	Phenylobacterium_sp_root1277_gca_001425915	transcription/translation regulatory transformer protein RfaH	supercontig:ASM514641v1:10N.261.46.E4_contig_19:10147:10653:-1	-	-	-	-
151	A0A128ESY5	94	Transcription antitermination protein RfaH	Grimontia TaxID=246861	FLGAEAIYKEADGELRSILLINLISRQVEVSTENKALRKK	FS	0.459064	3	-----EEE-----HHHHHHHHHH----EEEEE--------	Good confidence	-----EEE-----HHHHHHHHHHH---EEEEE--------	Good confidence		Verified RfaH	CZF77310	100	Moraxella_osloensis_gca_001679275	Transcription antitermination protein RfaH	supercontig:GmarinaCECT8713_SPAdes_Prokka:0001:121453:121950:1	-	-	-	-
152	A0A128F1G3	287	Transcription antitermination protein RfaH	Grimontia TaxID=246861	GMTGILLHGEGERPVAMEIDHLGYSINVKVPMETIFQTRV	NFS	0	3	--EEEEE------EEEEE------EEEEEE-HHHHHH---	Good confidence	--EEEEE------EEEEEE-----EEE------HHHH---	Good confidence
153	A0A135I7D3	94	Transcription antitermination protein RfaH	Enterovibrio coralii	FQGCEAIYKEPDGEKRSILLINVITKQIEVSTENREIEKA	FS	0.497712	3	----HHHH-----HHHHHHHHHH---EEEEEE----EEE-	Good confidence	-----EEE-----HHHHHHHHHHH---EEEEE--------	Good confidence		Verified RfaH
154	A0A135ZKF9	94	Transcription antitermination protein RfaH	Photobacterium TaxID=657	FKGIEAMYHEPDGEKRSFMLINLLGKEVKVSVDNNEIIKK	FS	0.459064	3	-----HEE-----HHHHHHHHHH---EEEEEE--------	Good confidence	-----EEE-----HHHHHHHHHH----EEEEE--------	Good confidence		Verified RfaH	OZS45609	100	Acinetobacter_sp_wcha45_gca_002165255	transcription/translation regulatory transformer protein RfaH	supercontig:ASM226526v1:CAIM1827T_006:34138:34635:1	-	-	-	-
155	A0A137S635	102	Transcriptional activator RfaH	Moritella sp.	GIEAIYQCKDGLERSMLLINLINKTTTMSVANTEIKNIPE	FS	0.44582	3	----EE-----HHHHHHHHHH----EEEEE-----EE---	Good confidence	----EE-----HHHHHHHHHH----EEEEE----------	Good confidence		Verified RfaH	KXO07886	100	Acetobacter_malorum_gca_001580615	Transcriptional activator RfaH	supercontig:MoritellaJT01:contig27:35069:35587:-1	-	-	-	-
156	A0A139C5C5	60	Transcription antiterminator RfaH	Idiomarinaceae TaxID=267893	FKGFLAKVVALDGESRCFVLLEWMQKEVKASMSYSELQIQ	FS	0.561905	3	--HHHHHHHH------EEEEHHHHHHHHHHH-HHH-EE--	Good confidence	--HHHHHHHH------EEEEHHHHHHHH------HHEE--	Good confidence		Verified RfaH	KXS36398	100	Streptococcus_gordonii_gca_001578795	Transcription antiterminator RfaH	supercontig:ASM157765v1:scaffold_0:29330:29827:1	-	-	-	-
157	A0A139CDZ7	33	Transcription antitermination protein RfaH	Halomonadaceae bacterium	FRQLQAVFERRKGEERAIVLLNLLHGQQAVDLPISQLRRS	FS	0.486905	3	-----HHHE----HHHHHHHHHH----EEEEEE---E---	Good confidence	-----EEEE----HHHHHHHHHHH---EEEEE--------	Good confidence		Verified RfaH	KXS39411	100	Pseudomonas_sp_tad18_gca_001529305	transcriptional antiterminator RfaH	supercontig:ASM157763v1:scaffold_1:28260:28802:-1	-	-	-	-
158	A0A142B793	229	Transcriptional activator RfaH	Endozoicomonas montiporae	HLEMTFEKSMGAYRGQILISHIKEQRLSDGTTQKTVVKKQ	FS	0.666667	2	--HHHHHHHH-----EEEEEHHHHHH--------EEEE--	Low confidence	---HHHHHH---HHHHHHHHHHHHHH-----HHHHHH---	Good confidence	AMO54619	100	Paenibacillus_elgii_gca_001619725	transcriptional activator RfaH	chromosome:ASM158343v1:Chromosome:417266:417904:-1	NOT	NOT	NOT	NOT
159	A0A142WQ15	13	Transcriptional activator RfaH	Planctomyces sp. SH-PL14.	KGIEGTVIQRHGEMHLIVVVNFLQQGASVKLQDFEVESLG	NFS	0	3	---EEEEEEE---EEEEEEEEE-----EEE---EEEE---	Good confidence	--EEEEEEEE---EEEEEEEEE----EEEEE---------	Good confidence			AMV16746	100	Xanthomonas_bromi_gca_900092025	transcriptional activator RfaH	chromosome:ASM161083v1:Chromosome:613462:614049:1	NOT	NOT	NOT	NOT
160	A0A142XY74	13	Transcription antitermination protein RfaH	Pirellula sp. SH-Sr6A.	FKGFEGTILRRENEVRLLIGVRYMGRGASVALDDCQLEPV	NFS	0	3	----EEEEEEE---EEEEEEEEE-----EEEE--------	Good confidence	----EEEEEEE---EEEEEEEEE----EEEEE--------	Good confidence			AMV31953	100	Achromobacter_sp_atcc31444_gca_001298955	Transcription antitermination protein RfaH	chromosome:ASM161087v1:Chromosome:1795165:1795836:1	NOT	NOT	NOT	NOT
161	A0A142YKD3	146	Transcriptional activator RfaH	Planctomyces sp. SH-PL62.	GLEGKVSRRGNGDHFVAMVRFLSQGASVQLQDWQVEPIAA	FS	0.0555556	3	--EEEEEEE----EEEEEEHH-----EEE-----------	Good confidence	--EEEEEEE----EEEEEEEE-----EEE-----------	Good confidence			AMV39636	100	Achromobacter_xylosoxidans_gca_001654705	transcriptional activator RfaH	chromosome:ASM161089v1:Chromosome:4988868:4989452:1	NOT	NOT	NOT	NOT
162	A0A143DBZ9	59	Transcription antitermination protein RfaH	Haematospirillum jordaniae	AGIEAVYQIDDGEQRAMVLIEFLSKPVMLRVSQSSLRKIV	FS	0.396104	3	----EEE-----HHHHHHHHHH----EEEEE----EEEE-	Good confidence	----EEEE----HHHHHHHHHHH---EEEEE------E--	Good confidence		Verified RfaH
163	A0A143GJ65	227	Transcription antitermination protein RfaH	Pseudomonas TaxID=286	ELEAVFLAMDGEERVILLMNFLQREQRINVPLAEISRVRT	FS	0.52005	3	--HHHHH----HHHHHHHHHHH----EEEEE---------	Good confidence	---EEEE----HHHHHHHHHH----EEEEE----------	Good confidence		Verified RfaH	SDT93121	100	Helicobacter_pylori_gca_001542495	transcriptional antiterminator RfaH	chromosome:IMG-taxon_2667528168_annotated_assembly:I:457078:457587:1	NOT	NOT	NOT	NOT
164	A0A143PXQ3	160	Transcriptional activator RfaH	Luteitalea pratensis	GTSGILQSVKSKNRLIVSISLLQRSVAVEVPESSAWPASA	FS	0.285714	3	----EEEEE----EEEEEEHHHHHHEEEE-----------	Good confidence	---EEEEEE----EEEEEEHHHHHHEEEE-----EEE---	Good confidence	AMY12998	100	Streptomyces_malaysiense_gca_000980885	transcriptional activator RfaH	chromosome:ASM161886v1:Chromosome:7429894:7430412:-1	NOT	NOT	NOT	NOT
165	A0A143WVM5	70	Transcription antitermination protein RfaH	Clostridiales bacterium	PLKFFQDNIVKVDKHDRVAYLDLVFMEHRIKLGLQLIRRE	NFS	0	3	--------EEEEE----EEEEEEEE---EEEEEEEE----	Good confidence	--------EEEE-----EEEEEEE----EEEEEEEEEE--	Good confidence			CVH74511	100	Lactobacillus_kisonensis_f0435_gca_000242275	Transcription antitermination protein RfaH	supercontig:CHKCI006:_contig20_:26330:26824:1	-	-	-	-
166	A0A143XWV0	0	Transcriptional activator RfaH	Alistipes sp.	GVEGLLLRSGNGERIAVQVAGVAVLTVTLPAQSVEKIESN	None	None	0	---EEEEE-----EEEEEE---EEEEEE-----HHHH---	Low confidence	---EEEEE-----EEEEEE---EEEEEE-----HHHH---	Low confidence
167	A0A149VQL5	32	Transcription antitermination protein RfaH	Ferrovum sp.	GLIGVLEKINAASTGEARVLVLIELLGKIQRLTFPINQVT	FS	0.631579	2	--HHHHHHH---------EEHHHHHHHHHHHH--------	Low confidence	---HHHHH-------HHHHHHHHHHH----EEE-------	Good confidence	KXW55517	100	Pelagibacterium_sp_scn_63_23_gca_001724575	transcription antitermination protein RfaH	supercontig:ASM158192v1:FV185_contig000003:59047:59553:-1	-	-	-	-
168	A0A164AU43	124	Transcription antitermination protein RfaH	root TaxID=1	FEGLQAIFTEPDGEARSMLLLNLLNKQVLQSVKNTDFYKI	FS	0.459064	3	-----EEE-----HHHHHHHHHH----EEEEE--------	Good confidence	-----EEE-----HHHHHHHHHHH---EEEEE--------	Good confidence		Verified RfaH	KZT49117	100	Klebsiella_michiganensis_gca_001633115	transcriptional activator RfaH	supercontig:ASM163311v1:scaffold1:1547217:1547705:1	NOT	NOT	NOT	NOT
169	A0A165PVY9	33	Transcription antitermination protein RfaH	Pseudomonas TaxID=286	ADIEAIFVASDGEERSIILLNLLQREQKVRVPNRYLQCHA	FS	0.485119	3	---HHHHH----HHHHHHHHHHH---EEEEE----EEE--	Good confidence	----EEEE----HHHHHHHHHHH---EEEEE--HHHHH--	Good confidence			AWT10634	97	Acinetobacter_lwoffii_niph_715_gca_000368165	transcription/translation regulatory transformer protein RfaH	chromosome:ASM320581v1:Chromosome:2355048:2355557:1	NOT	NOT	NOT	NOT
170	A0A165QEQ1	137	Transcription antitermination protein RfaH	Pseudovibrio TaxID=258255	VDCRGQVQDIKPNGESLRVELDVFGRSTNVIVPLDKVALR	FS	0.333333	2	-----EEE-------EEEEEEEEE-----EEEE-------	Low confidence	---EEEEHHH-----EEEEEEHHHH----EEEE---EEE-	Good confidence
171	A0A166K9Q5	60	Transcription antitermination protein RfaH	Alcanivorax sp.	FANLHAVFEGFRGEERAVVLLNLLEKHHRLTLNISELCPA	FS	0.534524	3	----HHHHH----HHHHHHHHHHH---EEEEE--------	Good confidence	-----EEEE----HHHHHHHHHHH---EEEEE--------	Good confidence
172	A0A172WU70	33	Transcription antitermination protein RfaH	Pseudomonadaceae TaxID=135621	ELEAIFVSADGEKRSVILLNLLQREQKVRVPTRYLCSTAA	FS	0.58134	3	--HHHHHH---HHHHHHHHHHH----EEEEE---------	Good confidence	---HEEE----HHHHHHHHHHH----EEEE----------	Good confidence	PKG94059	98	Streptomyces_sp_sai_097_gca_003751175	transcription/translation regulatory transformer protein RfaH	supercontig:ASM283619v1:contig9:123095:123622:-1	-	-	-	-
173	A0A175VEQ6	94	Transcription antitermination protein RfaH	Aeromonas enteropelogenes	AGFEAIYMEPDGEKRAILLVNLLNQETPCSLDNQSFRRLD	FS	0.412698	3	----EEE------HHHHHHHHH---EEEEEE----EEE--	Good confidence	----EEE-----HHHHHHHHHH----EEEEE---------	Good confidence			EKB25064	90	Klebsiella_pneumoniae_gca_004833585	transcriptional activator RfaH	supercontig:Aero_vero_AMC34_V1:supercont1.1:105744:106244:1	NOT	NOT	NOT	NOT
174	A0A178K8B6	94	Transcription antitermination protein RfaH	Photobacterium jeanii	FKGIEAIYQEPDGEKRSFMLINLLGKQVTVSLDNKEIAKK	FS	0.422222	3	-----EEEE----HHHHHHHHHH----EEEEEE-------	Good confidence	-----EEE-----HHHHHHHHHH----EEEEE--------	Good confidence		Verified RfaH	OAN13568	100	Amycolatopsis_orientalis_gca_000943515	transcriptional activator RfaH	supercontig:ASM165034v1:scaffold4:66190:66690:1	-	-	-	-
175	A0A191W2K4	219	Transcription antitermination protein RfaH	Vibrionaceae TaxID=641	SGIDAIYQEPDGETRSIMLVKMISQVIPMSIDNKHLELDS	FS	0.410526	3	----EEE-----HHHHHHHHHH----EEEE-----EE---	Good confidence	----EEEE-----HHHHHHHHH----EEEEE----EE---	Good confidence		Verified RfaH	ASG03194	100	Pelomonas_sp_root662_gca_001427705	transcription/translation regulatory transformer protein RfaH	chromosome:ASM221198v1:1:1026505:1027005:1	NOT	NOT	NOT	NOT
176	A0A191YQL6	33	Transcription antitermination protein RfaH	Pseudomonas TaxID=286	YKEVEAMFLSRDGAERIVILLQLLHREHTLSIPISAIEKS	FS	0.404762	3	-----EEEE----HHHHHHHHHHH---EEEEEE-------	Good confidence	----EEEEE----HHHHHHHHHHH---EEEEEE-------	Good confidence		Verified RfaH	ANJ55195	100	Pseudomonas_silesiensis_gca_001661075	antitermination protein NusG	chromosome:ASM166107v1:Chromosome:1871047:1871553:-1	NOT	NOT	NOT	NOT
177	A0A193KDM4	219	Transcription antitermination protein RfaH	Vibrio TaxID=662	AGVDAIYHEADGEKRSILLITMINKKVEVQVDNQDIEARS	FS	0.412698	3	----EEE-----HHHHHHHHHH----EEEEE---------	Good confidence	----EEE----HHHHHHHHHHH----EEEEE----EE---	Good confidence		Verified RfaH	TKG25863	100	Labilibacter_sp_cg51_gca_005877885	transcription/translation regulatory transformer protein RfaH	supercontig:ASM514670v1:10N.222.46.A11_contig_63:52256:52759:-1	-	-	-	-
178	A0A198FR57	124	Transcription antitermination protein RfaH	Cosenzaea myxofaciens	FQGIQAIYQEPDGENRSILLLKILNNEVKKSVSNKEFKKQ	FS	0.511842	3	-----HHH-----HHHHHHHHHH---EEEEEEE-------	Good confidence	-----EEE-----HHHHHHHHHHH---EEEEE--------	Good confidence		Verified RfaH
179	A0A199XNA2	26	Transcription antitermination protein RfaH	Flavobacterium succinicans	VLEQGVFKDHIAVVQEVNASSYVLVLEALGCVLKVAKKKA	FS	0.3	3	----------HHHHHHH----EEEHHHHH--HEEEE----	Good confidence	-----------EEEEE----EEEEEE----EEEEEEE---	Good confidence			OAZ03125	100	Pseudomonas_sp_jy_q_gca_001655295	transcription antitermination protein RfaH	supercontig:ASM166248v1:FLB_contig000065:48702:49172:-1	-	-	-	-
180	A0A1A6KST0	219	Transcription antitermination protein RfaH	Vibrio sp.	FAGVDAIYHEADGEKRSILLITMINKKVEVTVDNKDLQLD	FS	0.489286	3	-----HHH-----HHHHHHHHHH---EEEEEEE-------	Good confidence	-----EEE-----HHHHHHHHHHH---EEEEE----EE--	Good confidence		Verified RfaH	OBT18136	100	Erysipelotrichaceae_bacterium_i46_gca_001688965	transcriptional activator RfaH	supercontig:ASM167594v1:scaffold_4:160633:161127:-1	-	-	-	-
181	A0A1A8M165	33	Transcriptional antiterminator RfaH	Halomonas sp.	FKGQLAQLTELKGQDRALLLLTLLNRPQQVEVPIAHLQKQ	FS	0.653333	3	---HHHHHH----HHHHHHHHHHH----EEEEEEHH----	Good confidence	----HHHHHH---HHHHHHHHHH-----EEEE---HH---	Good confidence		Verified RfaH
182	A0A1A8XZF9	59	Transcription antitermination protein RfaH	Candidatus Propionivibrio	VGIEGIYQMSDGERRVMVLIEMLSKPVTVRVAPTSLRKAS	FS	0.432749	3	----EEE-----HHHHHHHHHHH---EEEEE---------	Good confidence	----EEE-----HHHHHHHHHH----EEEEE---------	Good confidence		Verified RfaH	SBT09448	100	Kosmotogaceae_bacterium_gca_003444085	Transcription antitermination protein RfaH	supercontig:P_S1_v1:PROAA_Contig_32:80777:81286:-1	-	-	-	-
183	A0A1A9FG42	290	Transcription antitermination protein RfaH	Lelliottia amnigena	FEGLKAIFAEPDGEARSMLLLNLLNKQVLQSVKNTAFHKL	FS	0.473684	3	-----HEEE----HHHHHHHHHH----EEEEE--------	Good confidence	-----EEE-----HHHHHHHHHHH---EEEEE--------	Good confidence		Verified RfaH	ANG94678	100	Rufibacter_tibetensis_gca_001310085	transcription/translation regulatory transformer protein RfaH	chromosome:ASM165250v2:Chromosome:4414185:4414676:1	NOT	NOT	NOT	NOT
184	A0A1B1EAK0	219	Transcription antitermination protein RfaH	Vibrio TaxID=662	FAGIDAIFQEQDGEKRSIMLVQMITKRVPVSIDNNDLDLK	FS	0.460526	3	-----EEE-----HHHHHHHHHH----EEEEE-----E--	Good confidence	-----HEE-----HHHHHHHHHHH---EEEEE-----E--	Good confidence		Verified RfaH	AXT70228	100	Lactobacillus_salivarius_gca_002738245	transcription/translation regulatory transformer protein RfaH	chromosome:ASM344377v1:1:841467:841967:1	NOT	NOT	NOT	NOT
185	A0A1B1Q0W6	28	Transcription antitermination protein RfaH	Prosthecochloris TaxID=1101	GMEGVVQKARHASRLVVYFDSIMQGIEVQINPEFLQPVKQ	FS	0.262857	3	---EEEE------EEEEEEHHHH-HEEEEE-HHHHHHH--	Good confidence	---EEEE------EEEEEEHHHH-HEEEE--HHHHHHH--	Good confidence	ANT64483	100	Aeribacillus_pallidus_gca_001629795	Transcription antitermination protein RfaH	chromosome:ASM168706v1:Chromosome:725323:725841:1	-	-	NOT	NOT
186	A0A1B2YP63	26	Transcriptional activator RfaH family	Bacteria TaxID=2	NYTIPLGPFKGYEGKVVNLFKNKIKLELPSLGILVTLKTA	NFS	0	2	--------------EEHHHHH-HEEEE-----EEEEEE--	Low confidence	------------EEEEEEE----EEEEE----EEEEEE--	Good confidence
187	A0A1B3BBK7	102	Transcription antitermination protein RfaH	Kangiella sediminilitoris	FKDLEGVFEVPDGEKRSIILLSLMGKVTKLEVLNSDLEKV	FS	0.432749	3	-----EEE-----HHHHHHHHHH---EEEEEE--------	Good confidence	-----EEE------HHHHHHHHH----EEEEE-----E--	Good confidence			AOE50173	100	Stenotrophomonas_rhizophila_gca_001704155	Transcription antitermination protein RfaH	chromosome:ASM170840v1:Chromosome:1610603:1611106:-1	NOT	NOT	NOT	NOT
188	A0A1B3E0S1	227	Transcription antitermination protein RfaH	Pseudomonas sp.	FVDLEAIFLEMNGNDRVVLLLNFLQREHKILMPLTGVRKL	FS	0.415476	3	-----EEEE----HHHHHHHHHHH---EEEEEE-------	Good confidence	-----EEEE----HHHHHHHHHHH---EEEEE--------	Good confidence			AOE83146	100	Pseudomonas_sp_tcu_hl1_gca_001708505	antitermination protein NusG	chromosome:ASM170850v1:Chromosome:665564:666076:1	NOT	NOT	NOT	NOT
189	A0A1B3E1C8	33	Transcription antitermination protein RfaH	Pseudomonas TaxID=286	LQEMEAIFLARDGSERVLILLQLLQRQHTLSVPRDSIDKL	FS	0.406818	3	-----EEEE----HHHHHHHHHHH---EEEEEEE------	Good confidence	-----EEEE----HHHHHHHHHHH---EEEEE--------	Good confidence		Verified RfaH
190	A0A1B3P4R7	59	Transcription antitermination protein RfaH	Agrobacterium sp.	DGIEGVYQMTDGDRRAMVLIELLSRRVVLRVASSSLRKVP	FS	0.494949	3	---HHHH-----HHHHHHHHHHH--EEEEEEE--------	Good confidence	----EEE-----HHHHHHHHHH----EEEEE---------	Good confidence		Verified RfaH	AOG12610	100	Halomonas_sp_54_146_gca_001507855	transcription elongation factor/antiterminator RfaH	plasmid:ASM171347v1:pBSY240_1:111439:111936:1	-	-	-	-
191	A0A1B7HYD7	290	Transcription antitermination protein RfaH	Buttiauxella TaxID=82976	FEGLEAIFSEPDGEARSMLLLNLLNKQVMQSVRNTDFKKT	FS	0.396104	3	-----EEE-----HHHHHHHHHH---EEEEEE----EEE-	Good confidence	-----EEE-----HHHHHHHHHHH---EEEEE----EEE-	Good confidence		Verified RfaH	TDX10818	100	Saccharopolyspora_hirsuta_gca_900108315	transcriptional antiterminator RfaH	supercontig:ASM436627v1:Ga0304789_111:10211:10699:1	-	-	-	-
192	A0A1B7JRI7	290	Transcription antitermination protein RfaH	Providencia heimbachae	GVQAIFDEPNGESRSILLLNILNKSVPKVMDNKQFKKADK	FS	0.432749	3	----EEE----HHHHHHHHHH----EEEEE----------	Good confidence	---EEEE----HHHHHHHHHH----EEEEE----------	Good confidence		Verified RfaH	QCJ68887	100	Candidatus_latescibacteria_bacterium_gca_003526745	transcription/translation regulatory transformer protein RfaH	chromosome:ASM515732v1:Chromosome:632289:632783:-1	NOT	NOT	NOT	NOT
193	A0A1B8HCZ5	290	Transcription antitermination protein RfaH	Morganella psychrotolerans	KGLEAIYQEPDGETRSVLLLTLISKELTKKVDNTSFVKKD	FS	0.515789	3	----EEE-----HHHHHHHHHH----EEEEEE----E---	Good confidence	----HHH-----HHHHHHHHHHH---EEEEE---------	Good confidence		Verified RfaH	OBU06925	100	Aciduliprofundum_boonei_t469_gca_000151085	transcriptional activator RfaH	supercontig:ASM167615v1:CFSAN046807_c_P101_11:11306:11797:1	-	-	-	-
194	A0A1B8P390	33	Transcription antitermination protein RfaH	Halomonas elongata	KDLQAVFATHKGEERAIVLLNMLHKRQRLEMSVSQLKRCE	FS	0.415476	3	----EEEE----HHHHHHHHHHH---EEEEEE--------	Good confidence	----EEEE----HHHHHHHHHHH---EEEEE---------	Good confidence	RAW06500	100	Agrobacterium_sp_cnpso_2736_gca_004005385	transcription/translation regulatory transformer protein RfaH	supercontig:ASM328720v1:scaffold_38:1084:1626:-1	-	-	-	-
195	A0A1B9F774	106	Transcriptional activator RfaH	Dissulfuribacter thermophilus	VSGLFQEMHDDNRAIVLLNILKQQIKARVPIEAVTTYAVA	FS	0.428571	2	---HH-------HHHHHHHHHHHHHHEEE---HHHHE---	Low confidence	--HHHH-------EEEEHHHHH-HHEE---HHHHHHH---	Good confidence
196	A0A1B9F7K5	106	Transcriptional activator RfaH	Dissulfuribacter thermophilus	EGLIEAIFTEMNSEDRAIVLIELLKRQIKVEVPIEYLETY	FS	0.443452	3	----EEEEE-----HHHHHHHHHH----EEEEEEHHH---	Good confidence	----EEEEEE-----HHHHHHHHH--EEEEEEEEHHH---	Good confidence			OCC15870	100	Mycobacterium_tuberculosis_variant_africanum_gca_001544855	Transcriptional activator RfaH	supercontig:ASM168733v1:contig00003:145734:146246:1	-	-	-	-
197	A0A1B9PPA5	219	Transcription antitermination protein RfaH	Aliivibrio TaxID=511678	PFVGVDAIYKEADGEKRSILLITLINQKVEIKVDNSEIEY	FS	0.531746	3	-----HHHHH----HHHHHHHHHH---EEEEEE-------	Good confidence	------EEE-----HHHHHHHHHH----EEEEE-------	Good confidence		Verified RfaH	OCH35315	100	Erythrobacter_sp_yt30_gca_001542875	transcriptional activator RfaH	supercontig:ASM169098v1:1S175_contig_13:44192:44692:1	-	-	-	-
198	A0A1C0U675	290	Transcription antitermination protein RfaH	Photorhabdus TaxID=29487	FEGLQAIYNEPDGETRSILLLNILNKQLPKALDNKQFVKI	FS	0.447222	3	-----EEE-----HHHHHHHHHH----EEEEE--------	Good confidence	-----EEEE----HHHHHHHHHHH---EEEEE--------	Good confidence		Verified RfaH	OCQ53424	100	Acinetobacter_sp_tgl_y2_gca_001612555	Transcription antitermination protein RfaH	supercontig:ASM169680v1:Ppb6_contig000039:10548:11036:1	-	-	-	-
199	A0A1C3ERU0	94	Transcription antitermination protein RfaH	Enterovibrio pacificus	YSGIKAIFKEKDGDNRSILLLSMLNKKVTLSVENKEIIAI	FS	0.509569	3	----HHHH-----HHHHHHHHHH----EEEEE----EEE-	Good confidence	-----EEE-----HHHHHHHHHHH---EEEEE--------	Good confidence		Verified RfaH	ODA35969	100	Parabacteroides_distasonis_gca_001404395	transcriptional activator RfaH	supercontig:ASM170782v1:contig002:6220:6717:1	-	-	-	-
200	A0A1C3FDF1	19	Transcriptional activator RfaH	Thermodesulfovibrio sp.	LEGVTGILKSKEKKHYLIIKIDILQRAVSVKIEASEVELA	FS	0.0952381	2	---HHHHHH-----EEEEEEEHHHHHHHEEEE----EEE-	Low confidence	----EEEEEEE---EEEEEEHHHHH-HEEEEE--HHHH--	Good confidence			ODA43374	100	Eikenella_sp_nml070372_gca_001648415	Transcriptional activator RfaH	supercontig:ASM170791v1:contig00070:2752:3261:-1	-	-	-	-
201	A0A1C5PUB2	74	Transcriptional activator RfaH	uncultured Bacteroides	PLQGLQGELVELGGHSQVMLRIDHLGYAMVEIPVGYVKRL	NFS	0	3	-----EEEEEEE----EEEEEE----EEEEEE--------	Good confidence	-----EEEEEEE---EEEEEEEE---EEEEE---------	Good confidence
202	A0A1C5V5K8	74	Transcriptional activator RfaH	uncultured Bacteroides	NGLKGELMETDGKCQVSVRLNMLGCAIVEMPVGYLKKIEN	NFS	0	3	---EEEEEEE---EEEEEEE----EEEEEE----EEE---	Good confidence	---EEEEEEE---EEEEEEE----EEEEEE----EEE---	Good confidence
203	A0A1C6DLD8	70	Transcriptional activator RfaH	uncultured Clostridium	YFEDRIVKVDRHNRCAWMDFAFMGRKVQAGLTIENAPGKP	NFS	0.0454545	3	-----EEEEE----EEEEEEHH---EEEEEEEEE------	Good confidence	-----EE-------EEEEEEE----EEEEEEEEEE-----	Good confidence
204	A0A1D7NGY7	47	Transcriptional antiterminator RfaH	Porphyrobacter sp.	AGFVGRLDAVGPNERAWLLLDIMGKATRVSIAVADLRRAS	FS	0.610294	3	-----HH-------HHEHHHHH-----EEEEHHHHHH---	Good confidence	---EEEEE------HHHHHHHH-----EEEE---------	Good confidence			AOL93025	100	Alcanivorax_sp_kx64203_gca_001611695	transcriptional antiterminator RfaH	chromosome:ASM172046v1:Chromosome:64074:64628:1	NOT	NOT	NOT	NOT
205	A0A1D8AX78	8	Transcription antitermination protein RfaH	Lacunisphaera limnophila	HGLEGYVDDPANPQGIVVSVDVLQQGLLVRLPLESLQLLP	FS	0.117647	2	---EEEEE-------EEEEEEE----EEEEEE--------	Low confidence	---EEEEE-------EEEEEEHH---EEEE----------	Good confidence			AOS45493	100	Streptomyces_yokosukanensis_gca_001514035	Transcription antitermination protein RfaH	chromosome:ASM174683v1:Chromosome:3038862:3039374:-1	NOT	NOT	NOT	NOT
206	A0A1D9GHN2	60	Transcriptional activator RfaH	Marinobacter salinus	AFEGIEAIFQAYEGEERAIVLIQFMQKQQLVKVPVSAIKE	FS	0.489286	3	------HHH-----HHHHHHHHHH---EEEEEEE------	Good confidence	-----EEEEE----HHHHHHHHHHH---EEEEE-------	Good confidence		Verified RfaH	AOY87123	100	Curtobacterium_sp_leaf183_gca_001424385	transcriptional activator RfaH	chromosome:ASM185412v1:Chromosome:504740:505219:1	NOT	NOT	NOT	NOT
207	A0A1E2V9S4	33	Transcription antitermination protein RfaH	Terasakiispira papahanaumokuakeensis	FKDLEAIFQTRKGEDRVIILLNLLQHQQRLSISRKDLQRS	FS	0.496894	3	----HHHHH----HHHHHHHHHHH--EEEEEEE-------	Good confidence	----EEEEE----HHHHHHHHHHH---EEEEEE-------	Good confidence		Verified RfaH
208	A0A1E5BEV6	219	Transcription antitermination protein RfaH	Vibrio genomosp.	FAGIDAIYQESDGEARSILLVKMISKKVPISIANKDLDLQ	FS	0.425	3	-----EEE-----HHHHHHHHHH---EEEEEEE-------	Good confidence	-----EEE-----HHHHHHHHHHH---EEEEE-----E--	Good confidence		Verified RfaH	OEE34236	100	Escherichia_coli_gca_001515725	transcriptional activator RfaH	supercontig:ASM28705v2:ZF-129_contig_39:52447:52944:1	-	-	-	-
209	A0A1E5C6C7	94	Transcription antitermination protein RfaH	Enterovibrio norvegicus	FEGSEAIYKEADGEIRSILLIKLLNQQVEVSEENIVLQRK	FS	0.459064	3	------EE-----HHHHHHHHHH----EEEEEE-------	Good confidence	-----EEE-----HHHHHHHHHHH---EEEEE--------	Good confidence
210	A0A1E5C7U3	287	Transcriptional activator RfaH	Enterovibrio norvegicus	GLTGLLVDGEGERPVAMEVGQLDRSIMVNVPMATVFRTEM	FS	0.15	3	--EEEE-------EEEEE------EEEEE--HHHHHH---	Good confidence	--EEEEE------EEEEEE-----EEE------HHHH---	Good confidence			OEE61581	100	Pseudarthrobacter_phenanthrenivorans_sphe3_gca_000189535	transcriptional activator RfaH	supercontig:ASM26443v2:FF-454_contig_22:143713:144312:1	-	-	-	-
211	A0A1E5DBT4	219	Transcription antitermination protein RfaH	Vibrionales TaxID=135623	SGIKAIFQESDGEARSIMLVKMISKVIPVSIDNKDLDFDL	FS	0.390476	3	----EEE-----HHHHHHHHHH----EEEEE----EE---	Good confidence	----EEEE----HHHHHHHHHH----EEEEEE----E---	Good confidence		Verified RfaH	TKF23946	100	Mucilaginibacter_oryzae_gca_003148845	transcription/translation regulatory transformer protein RfaH	supercontig:ASM514632v1:10N.261.49.B11_contig_10:226490:226990:-1	-	-	-	-
212	A0A1E5E0R0	219	Transcription antitermination protein RfaH	Vibrio rumoiensis	FSGFEAIYQEPDGEKRSILLITMINQQVTIKVDNTDVEWK	FS	0.525	3	----HHHH-----HHHHHHHHHH---EEEEEE--------	Good confidence	-----EEE-----HHHHHHHHHHH---EEEEE-----E--	Good confidence		Verified RfaH	OEF24009	100	Desulfosporosinus_sp_brh_c37_gca_001516045	transcriptional activator RfaH	supercontig:ASM28695v2:1S-45_contig_5:132642:133133:1	-	-	-	-
213	A0A1E5IVM3	264	Transcription antitermination protein RfaH	Shewanella colwelliana	DLEGIFEESSGDKRCHILFEIMGQQKRVSVPRSSIKSIQD	FS	0.565909	3	----HH------HHHHHHHHHH---EEEE--HHHHHH---	Good confidence	---EEE-----HHHHHHHHHHH--EEEEEE----------	Good confidence
214	A0A1F3X5P0	2	Transcription antitermination protein RfaH	unclassified Betaproteobacteria	GVEGVLLAKSGQERVMLLLEMLGKEVRTHLATGQIEPADG	FS	0.41866	3	--EEEEE----HHHHHHHHHHH--EEEEEE----------	Good confidence	---EEEE----HHHHHHHHHHH----EEEE----------	Good confidence
215	A0A1F4LYA2	59	Transcription antitermination protein RfaH	Burkholderiales bacterium	IGLDAIYQMNDGESRVMVLLNIMSKPVQLTLAPSEIKKAV	FS	0.412698	3	----EE-------HHHHHHHHH----EEEEE-----EE--	Good confidence	----EEEE----HHHHHHHHHH----EEEEE----EEE--	Good confidence		Verified RfaH
216	A0A1F8VYX6	59	Transcription antitermination protein RfaH	Curvibacter sp.	AGMEAIYQINDGERRVLVLIELLNRPVQMSVALASLRKVG	FS	0.453634	3	----HH------HHHHHHHHHH----EEEEE-----EE--	Good confidence	----EEEE----HHHHHHHHHH----EEEEE-----EE--	Good confidence		Verified RfaH
217	A0A1G0EM25	2	Transcription antitermination protein RfaH	unclassified Nitrosomonadales	AGLEGVFEQNDGDARVSILMELMAKQQHLSFPVEAVKKQR	FS	0.562929	3	---HHHHH----HHHHHHHHHHH----EEEEE--HH----	Good confidence	-----EEE----HHHHHHHHHHH---EEEEE---------	Good confidence
218	A0A1G5R0H4	2	Transcriptional antiterminator RfaH	Thiohalomonas denitrificans	AGLSGIFQKQSDQERVIILLELLGKENHLKVAANNLATFE	FS	0.444444	2	---HHHHHH------EEEEEEE-----EEEEE--------	Low confidence	----EEE-----HHHHHHHHHH-----EEEEE--------	Good confidence		Verified RfaH
219	A0A1G6BGQ7	60	Transcriptional antiterminator RfaH	Idiomarina indica	FAGFIAEIIELDGDSRCIVLLNWLQQDVQATYSFDEIRRN	FS	0.458095	3	---HHHEEE------HHHHHHHHHHHHHEEEEEEEEE---	Good confidence	---HHHHHH-------EEEEHHHHHHHHEEEEEEHHHH--	Good confidence		Verified RfaH	SDB19795	100	Pasteurellaceae_bacterium_bk221_gca_006228005	transcriptional antiterminator RfaH	supercontig:IMG-taxon_2596583643_annotated_assembly:IQ14DRAFT_scaffold00003.3:141941:142441:1	-	-	-	-
220	A0A1G7GP82	133	Transcriptional antiterminator RfaH	Rhodospira trueperi	RDLVARFEIMADRERVTVLLDLLGREIRVTAHHSAVRRAS	FS	0.111111	2	--HHHHHHH-----EEEEEHHHH--EEEEE----------	Low confidence	---HHEEEE------EEEEEE----EEEEEE---------	Good confidence		Verified RfaH	SDE89947	100	Enterococcus_faecalis_gca_004126015	transcriptional antiterminator RfaH	supercontig:IMG-taxon_2675903020_annotated_assembly:Ga0121173_115:41372:41872:1	-	-	-	-
221	A0A1G7HLH9	227	Transcriptional antiterminator RfaH	Pseudomonas seleniipraecipitans	DMEAIFMAMDGEHRVMLLLRLLNRERPIKVPLSHLRSLPA	FS	0.534524	3	--HHHHH----HHHHHHHHHHH----EEEEE---------	Good confidence	---EEEEE---HHHHHHHHHHH----EEEE----------	Good confidence		Verified RfaH
222	A0A1G7KKA1	61	Transcriptional antiterminator RfaH	Limimaricola pyoseonensis	AGFVSRVEALAPEQRIWVLLELMGRETRVMLRPEDLRRAG	FS	0.390476	3	---HHEEEE------EEEEEHH-----------HH-----	Good confidence	---EEEEEE-----HHHHHHHH----EEEEE----HH---	Good confidence		Verified RfaH	SDF37566	100	Chloroflexi_bacterium_gca_002717465	transcriptional antiterminator RfaH	supercontig:IMG-taxon_2636416063_annotated_assembly:Ga0074798_112:48017:48523:-1	-	-	-	-
223	A0A1G8A9A6	227	Transcription antitermination protein RfaH	Pseudomonas benzenivorans	FAELDAIFMAMDGEQRVILLLNLLNRPQQISVPLCSIAKN	FS	0.464286	3	-----HHH-----HHHHHHHHHH---EEEEEEE---EE--	Good confidence	-----EEEE----HHHHHHHHHHH---EEEEEE---EE--	Good confidence
224	A0A1G8DMC1	33	Transcriptional antiterminator RfaH	Pseudomonas panipatensis	QIDAIFLARDGDERVVLLLKLLQRDALVKVPLSRVSIAEK	FS	0.505952	3	---HHHH----HHHHHHHHHHH---EEEEEE---HHH---	Good confidence	---EEEEE---HHHHHHHHHHH---EEEEE---HHHH---	Good confidence	SDH58580	100	Gemmiger_sp_an194_gca_002160145	transcriptional antiterminator RfaH	supercontig:IMG-taxon_2663762770_annotated_assembly:Ga0104674_102:36043:36546:1	-	-	-	-
225	A0A1G8DWP0	59	Transcription antitermination protein RfaH	Propionivibrio dicarboxylicus	AGIEGIYQMADGERRVMVLIELMSRPVSVRVAPTALRKVG	FS	0.396104	3	----EEEE----HHHHHHHHHH---EEEEEE-----EE--	Good confidence	----EEEE----HHHHHHHHHHH---EEEEE-----E---	Good confidence		Verified RfaH
226	A0A1G8E753	219	Transcription antitermination protein RfaH	Vibrio xiamenensis	QFAGIDAIYQEPDGETRSILLVTLLNTPVEMSVDNQDIEF	FS	0.414286	3	------EEE-----HHHHHHHHHH---EEEEEE----E--	Good confidence	-----EEEEE----HHHHHHHHHHH---EEEEE-------	Good confidence		Verified RfaH	SDH65756	100	Staphylococcus_aureus_gca_005861365	transcriptional antiterminator RfaH	supercontig:IMG-taxon_2617270927_annotated_assembly:Ga0070553_123:38266:38757:-1	-	-	-	-
227	A0A1G8NH60	33	Transcription antitermination protein RfaH	Halomonas gudaonensis	KDLSAVFDTHRGDARAIVLLDLLQRQQRLEMPISHLCRRE	FS	0.408333	3	----HHE-----HHHHHHHHHHH---EEEEEE--EEEE--	Good confidence	----EEEE----HHHHHHHHHH----EEEEEE--------	Good confidence	SDI79498	100	Gordonia_sp_rs15_1s_gca_003797185	transcriptional antiterminator RfaH	supercontig:IMG-taxon_2617270877_annotated_assembly:Ga0070156_101:367684:368214:1	-	-	-	-
228	A0A1G8RIX5	33	Transcription antitermination protein RfaH	Pseudomonas TaxID=286	DVEAIFLAADGDERAVILLNLLQREQKVTLPVSSLSRMEA	FS	0.52005	3	--HHHHH----HHHHHHHHHHH----EEEEE---------	Good confidence	---EEEE----HHHHHHHHHH----EEEEE----------	Good confidence	SER27983	93	Rubrivirga_sp_saoric476_gca_002283555	transcriptional antiterminator RfaH	supercontig:IMG-taxon_2599185307_annotated_assembly:Ga0058935_scaffold00024.24:12599:13123:1	-	-	-	-
229	A0A1G8YQF9	113	Transcription antitermination protein RfaH	Pseudomonas TaxID=286	FAELDAIFLSMDGDDRVVLLMNLLNRQQQISLPLASIRVH	FS	0.470526	3	----HHHHH----HHHHHHHHHH----EEEEEE--EEEE-	Good confidence	-----EEEE----HHHHHHHHHH----EEEEE--------	Good confidence			PAU54974	97	Thaumarchaeota_archaeon_13_1_40cm_3_38_6_gca_001918475	transcriptional activator RfaH	supercontig:ASM228678v1:Contig_000168:82786:83247:1	-	-	-	-
230	A0A1G8YYZ1	213	Transcriptional antiterminator RfaH	Ferrimonas TaxID=44011	RVEAIFHETVGRKRCKLLLELLGQVQMVEANLNDLAIGDR	FS	0.571429	2	---HHHHHHH--HHHHHHHHHHHHHHHHH-----------	Low confidence	--EEEHHHHH-HHHHHHHHHHHHHEEEEE-----------	Good confidence	SDK08048	100	Firmicutes_bacterium_hgw_firmicutes_16_gca_002841545	transcriptional antiterminator RfaH	supercontig:IMG-taxon_2634166324_annotated_assembly:Ga0074792_118:78262:78774:1	-	-	-	-
231	A0A1G9M7V7	33	Transcriptional antiterminator RfaH	Halomonas muralis	RALQAVFDSQKGEERAIVLLSMLQGQQRLEIPIEHLRRNE	FS	0.46413	3	----HHH-----HHHHHHHHHHH---EEEEEE---EEE--	Good confidence	----EEEE----HHHHHHHHHHH---EEEEE---------	Good confidence		Verified RfaH	SDL70047	100	Escherichia_coli_gca_005046315	transcriptional antiterminator RfaH	supercontig:IMG-taxon_2599185144_annotated_assembly:Ga0056035_scaffold00006.6:114418:114963:-1	-	-	-	-
232	A0A1G9TRT3	33	Transcription antitermination protein RfaH	Pseudomonas TaxID=286	HDLEAIFVAPDGEQRSVILLNLLQRQQKVRVPNHFLHSSA	FS	0.475	3	---HHHH-----HHHHHHHHHHH---EEEEE---EEEE--	Good confidence	----EEEE----HHHHHHHHHHH---EEEEE---------	Good confidence	MBB62844	99	Staphylococcus_sp_hmsc13a10_gca_001808005	transcription/translation regulatory transformer protein RfaH	supercontig:ASM270934v1:MHASMcontig_3398747:145252:145743:1	-	-	-	-
233	A0A1G9UF39	33	Transcription antitermination protein RfaH	Halomonas TaxID=2745	RDLKAVFESHKGEERAIVLLTMLHKQQRLEMPVGQLRRDG	FS	0.496894	3	---HHHHH----HHHHHHHHHH----EEEEEE---EE---	Good confidence	----EEEE----HHHHHHHHHHH---EEEEEE---EE---	Good confidence		Verified RfaH	APX93541	94	Burkholderia_sp_wp9_gca_900104795	transcriptional activator RfaH	chromosome:ASM197168v1:Chromosome:2584444:2584992:-1	NOT	NOT	NOT	NOT
234	A0A1H0AXB1	33	Transcription antitermination protein RfaH	Pseudomonas jinjuensis	QHIDAIFLAKDGEERVLLLLNILQRETVVSVPLRQVASYH	FS	0.571429	3	---HHHHH----HHHHHHHHHHH----EEEEE--HHH---	Good confidence	----EEEEE---HHHHHHHHHHH----EEEE-HHH-----	Good confidence		Verified RfaH	SDN37901	100	Peptococcaceae_bacterium_1109_gca_001028815	transcriptional antiterminator RfaH	supercontig:IMG-taxon_2663762768_annotated_assembly:Ga0104665_102:443914:444423:-1	-	-	-	-
235	A0A1H1GMG3	227	Transcriptional antiterminator RfaH	Pseudomonas grimontii	ELEAVFLAMEGDERVVLLMNFLQRKQQISLPLAGISRLPR	FS	0.525	3	---HHHH----HHHHHHHHHHH----EEEEE---------	Good confidence	---EEEE----HHHHHHHHHHH---EEEEE----------	Good confidence		Verified RfaH
236	A0A1H1KPS6	112	Transcriptional antiterminator RfaH	Rhizobiales bacterium	FEGTVVSILSVHEKDRIVVLLDLMCQAVRMKLDANRLSAL	NFS	0	2	----EEEEEE-----EEEEHHHHHHHHHHHH---------	Low confidence	----EEEEEEE----EEEEEEE-----EEEEEEE------	Good confidence			SDR64010	100	Enterovirga_rhinocerotis_gca_004363955	transcriptional antiterminator RfaH	supercontig:IMG-taxon_2693430035_annotated_assembly:Ga0131996_13:378580:379116:-1	-	-	-	-
237	A0A1H1L7A3	60	Transcription antitermination protein RfaH	Pseudomonas sabulinigri	DLEAIFLRPDGDERAILLLNLLHREQKLKVPLRAIKPSSP	FS	0.477444	3	---HH------HHHHHHHHHHH--EEEEEE----------	Good confidence	---EEEE----HHHHHHHHHHH---EEEEEE---------	Good confidence	SDR70471	100	Streptococcus_sp_nm_gca_003390135	transcriptional antiterminator RfaH	chromosome:IMG-taxon_2675902958_annotated_assembly:I:110261:110872:1	NOT	NOT	NOT	NOT
238	A0A1H1M7L7	227	Transcription antitermination protein RfaH	Pseudomonas oryzae	AELEAIFLSMDGNERVVILMKILQRDQKVRVPLSSIRKIE	FS	0.510714	3	----HHHH----HHHHHHHHHHH---EEEEEE--------	Good confidence	----EEEE----HHHHHHHHHHH---EEEEE---------	Good confidence		Verified RfaH	SDR82844	100	Flavobacterium_sp_ald4_gca_002836475	transcriptional antiterminator RfaH	chromosome:IMG-taxon_2667527434_annotated_assembly:I:436363:436887:-1	NOT	NOT	NOT	NOT
239	A0A1H1NM37	60	Transcription antitermination protein RfaH	Pseudomonas xinjiangensis	FRDIQAIFQKADGEERAIILLSILQRQQSISVPMRMLRAG	FS	0.539286	3	----HHHHH----HHHHHHHHHH----EEEEE--------	Good confidence	----EEEEE----HHHHHHHHHHH---EEEEE--------	Good confidence		Verified RfaH	SDS00028	100	Streptococcus_hyointestinalis_gca_900459405	transcriptional antiterminator RfaH	chromosome:IMG-taxon_2667527388_annotated_assembly:I:789228:789734:1	NOT	NOT	NOT	NOT
240	A0A1H1S9R5	60	Transcriptional antiterminator RfaH	Pseudomonas litoralis	KDLDAVFCKTDGNERAIILLTMLHREHQVRVPLSQLKTTL	FS	0.50974	3	---HHHHH----HHHHHHHHHHH---EEEEEE--------	Good confidence	----EEEE----HHHHHHHHHHH---EEEEEE---HHH--	Good confidence
241	A0A1H1WDI2	227	Transcriptional antiterminator RfaH	Pseudomonas xinjiangensis	PYAELDAIFVAMDGEERVMLLLNVLNRQQPVRVPLTHCRA	FS	0.50974	3	-----HHHHH----HHHHHHHHHHH---EEEEEE------	Good confidence	-----EEEEEE---HHHHHHHHHHH---EEEEE-------	Good confidence		Verified RfaH	SDS94720	100	Streptococcus_pneumoniae_gca_002866105	transcriptional antiterminator RfaH	chromosome:IMG-taxon_2667527388_annotated_assembly:I:2704338:2704841:1	NOT	NOT	NOT	NOT
242	A0A1H1X935	227	Transcriptional antiterminator RfaH	Pseudomonas sp.	PLEGVFQALQGNDRVLLLLQFLNREQPVCLPLTAIQRQQH	FS	0.404762	3	---EEEE----HHHHHHHHHHH---EEEEEE---------	Good confidence	--EEEEEE---HHHHHHHHHHH---EEEEEE---------	Good confidence
243	A0A1H2EJJ3	227	Transcription antitermination protein RfaH	Pseudomonas pohangensis	FAELEAIFHSMDGLQRAVLLLNMLNRQQKIHLPLSSLSKD	FS	0.453416	3	-----HHHE----HHHHHHHHHHH---EEEEEE---EE--	Good confidence	-----EEEE----HHHHHHHHHHH---EEEEEE-------	Good confidence		Verified RfaH	SDT95342	100	Klebsiella_pneumoniae_subsp_pneumoniae_gca_004832775	transcriptional antiterminator RfaH	chromosome:IMG-taxon_2667527387_annotated_assembly:I:879773:880315:1	NOT	NOT	NOT	NOT
244	A0A1H2FKI9	60	Transcription antitermination protein RfaH	Pseudomonas salegens	ELDAVFLHPDGNERAVLLINLLHREQRLKMPLRAIRVQRQ	FS	0.5	3	---HHHH----HHHHHHHHHHH---EEEEEE---------	Good confidence	---EEEEE---HHHHHHHHHHH----EEEE---HHHH---	Good confidence		Verified RfaH	SDU07873	100	Chlamydia_suis_gca_900149595	transcriptional antiterminator RfaH	chromosome:IMG-taxon_2667527386_annotated_assembly:I:1797885:1798397:-1	NOT	NOT	NOT	NOT
245	A0A1H2GB04	227	Transcription antitermination protein RfaH	Pseudomonas guangdongensis	LDGLEAIFVCMDGVERVVLLLRLLQQERQVRAPLHMVRKS	FS	0.547727	3	----HHHHE----HHHHHHHHHHH---EEEEEE-------	Good confidence	-----HHEE----HHHHHHHHHHH---EEEEE--------	Good confidence		Verified RfaH
246	A0A1H2JVU6	227	Transcriptional antiterminator RfaH	Pseudomonas TaxID=286	TLEGIFITSHGAERVMILMQFLNRDQAICMPLSDLELQHP	FS	0.463095	3	---HHEE----HHHHHHHHHHH---EEEEEE---------	Good confidence	---EEEE----HHHHHHHHHHH---EEEEE----------	Good confidence	OOL35555	99	Streptomyces_sp_wac00288_gca_002943895	transcriptional activator RfaH	supercontig:ASM200512v1:MPIP01000024:41130:41627:1	-	-	-	-
247	A0A1H2MQ56	33	Transcription antitermination protein RfaH	Pseudomonas vancouverensis	YKELEAIFLARDGTERILILLQLLHREHTLSVPIDAIEKT	FS	0.452381	3	-----HHEE----HHHHHHHHHHH---EEEEEE-------	Good confidence	-----EEEE----HHHHHHHHHHH---EEEEEE-------	Good confidence		Verified RfaH	SDU95194	100	Listeria_monocytogenes_egd_gca_000582845	transcriptional antiterminator RfaH	chromosome:IMG-taxon_2667527228_annotated_assembly:I:1203070:1203576:-1	-	-	NOT	NOT
248	A0A1H2Q9G6	60	Transcription antitermination protein RfaH	Thiocapsa TaxID=1056	RGLEAIFKVHQGERRAQLLIELLHRQVTLTIPIADIRRSA	FS	0.547619	3	---HHHHH----HHHHHHHHHHH---EEEEE---------	Good confidence	---HHEEE----HHHHHHHHHH----EEEEE-----E---	Good confidence		Verified RfaH	SDW03735	100	Thiocapsa_roseopersicina_gca_900106925	transcription antitermination protein nusG	supercontig:IMG-taxon_2684622843_annotated_assembly:Ga0111623_101:200591:201106:1	NOT	NOT	NOT	NOT
249	A0A1H2QDV6	33	Transcription antitermination protein RfaH	Aidingimonas halophila	RDLQAVFQSQKGEERAIVLLNMLHKQQRLEIPVAQLRRRS	FS	0.475973	3	----HHHE----HHHHHHHHHHH--EEEEEEE----E---	Good confidence	---HEEE-----HHHHHHHHHH----EEEEE---------	Good confidence		Verified RfaH	SDW05336	100	Paenibacillus_baekrokdamisoli_gca_003945345	transcriptional antiterminator RfaH	supercontig:IMG-taxon_2693429859_annotated_assembly:Ga0131201_101:56663:57199:-1	-	-	-	-
250	A0A1H3DXI9	102	Transcriptional antiterminator RfaH	Collimonas sp.	SGLEGVFQISDGAARALVLIELISQPQRLVFDLDMLRKTV	FS	0.421053	2	----EEEEE-----EEEEHHHHH----EEEEEH-------	Low confidence	----EEEE----HHHHHHHHHH----EEEEE---------	Good confidence			SDX70404	100	Enterobacter_cancerogenus_gca_005233655	transcriptional antiterminator RfaH	supercontig:IMG-taxon_2609459735_annotated_assembly:Ga0070537_106:22086:22595:1	-	-	-	-
251	A0A1H4BFS7	195	Transcriptional antiterminator RfaH	Thiothrix TaxID=1030	FRGLEAIFQKYDGEERVIVLLEILHKQTKLALNPGHLYAA	FS	0.543182	3	----HHHH-----HHHHHHHHHH---EEEEEE---HH---	Good confidence	-----EEEE----HHHHHHHHHHH---EEEEE--------	Good confidence		Verified RfaH
252	A0A1H4BVI5	33	Transcriptional antiterminator RfaH	Marinobacterium georgiense	LSHLNAVFLEYDGEKRAFLLLEMLGRWQKLSLPLGTFGPV	FS	0.425	3	-----EEEE-----HHHHHHHHHH---EEEEEE-------	Good confidence	-----EEEE-----HHHHHHHHHH---EEEEEE-------	Good confidence		Verified RfaH
253	A0A1H4CVP0	290	Transcription antitermination protein RfaH	Lonsdalea TaxID=1082702	FNGLEAIYAEPDGEARSMLLLNLLNKQVKQSIDNRQFKKC	FS	0.384439	3	-----EEEE----HHHHHHHHHH---EEEEEE----EEE-	Good confidence	----EEEE-----HHHHHHHHHH----EEEEE--------	Good confidence		Verified RfaH	OSN05238	98	Clostridium_ljungdahlii_dsm_13528_gca_000143685	transcriptional activator RfaH	supercontig:ASM211158v1:contig00024:54133:54621:-1	-	-	-	-
254	A0A1H4MT67	159	Transcriptional antiterminator RfaH	Rhizobiales bacterium GAS191.	DQTGVFEDMLPKERVSVLLAILGSPRSLILPRRHIARIPG	None	None	0	----EE--------HHHHHHHH-----EEE----------	Low confidence	----EEE-----HHHHHHHHHH-----------HH-----	Low confidence			SEB85572	100	Lactobacillus_buchneri_gca_005047285	transcriptional antiterminator RfaH	supercontig:IMG-taxon_2690315650_annotated_assembly:Ga0132000_11:7376:7885:-1	NOT	NOT	NOT	NOT
255	A0A1H5MN82	176	Transcriptional antiterminator RfaH	Pseudomonas coleopterorum	SINNILCLKDKLSRQVALMELIQKDTAIQKATANKHTVLA	None	None	0	---HHHH-HHHHHHHHHHHHHHH---HHHH------EE--	Low confidence	----EEE-HHHHHHHHHHHHHHH---HHHH------EE--	Low confidence			SEE90809	100	Klebsiella_pneumoniae_gca_900508445	transcriptional antiterminator RfaH	supercontig:IMG-taxon_2675903003_annotated_assembly:Ga0116990_12:52632:53297:1	-	-	-	-
256	A0A1H5PL45	112	Transcription elongation factor/antiterminator RfaH	unclassified Rhizobiales	FEGTVVSILSVHEKDRVVVLLDLMCQAVRMKLDANRLSAL	FS	0.0952381	2	----EEEEEE-----EEEEHHHHHHHHHHHH---------	Low confidence	----EEEEEEE----EEEEEEHH----EEEEEEE------	Good confidence			SEF02815	97	Pseudomonas_reidholzensis_gca_900536025	transcription elongation factor/antiterminator RfaH	supercontig:IMG-taxon_2693429787_annotated_assembly:Ga0131999_12:353179:353991:-1	-	-	-	-
257	A0A1H5XDD4	61	Transcriptional antiterminator RfaH	Thalassococcus halodurans	IADFVATIETIAPDRRVWVLMEIMGGQTRVAVTADQLRTV	FS	0.350877	3	---HHEEEE-------EEEEHHH-----EE----------	Good confidence	----EEEEEE-----HEEHHHHHH----EEEE--------	Good confidence		Verified RfaH	SEG09778	100	Lactobacillus_gallinarum_gca_002161035	transcriptional antiterminator RfaH	supercontig:IMG-taxon_2617270859_annotated_assembly:Ga0069995_102:841702:842214:-1	-	-	-	-
258	A0A1H6B503	219	Transcription antitermination protein RfaH	Vibrio hangzhouensis	QFAGIEAIFQESDGEARSIMLVNLINKQVPVSIDNKDLDI	FS	0.404762	3	------EEEE----HHHHHHHHHH---EEEEEE----E--	Good confidence	------EEEE----HHHHHHHHHHH---EEEEE----E--	Good confidence		Verified RfaH
259	A0A1H6BBL1	33	Transcriptional antiterminator RfaH	Marinobacterium lutimaris	PFKGLNAVFVQYDGEQRAFVLLELLGKWQRLSMDLGSIRG	FS	0.427273	3	-----HHEEE----HHHHHHHHHH---EEEEEEE------	Good confidence	-----EEEEE----HHHHHHHHHH----EEEEE-------	Good confidence		Verified RfaH
260	A0A1H6BW73	61	Transcriptional antiterminator RfaH	Thalassococcus halodurans	FTDAVGRILSIDEKQRVWLLLDLMGQQSRRAVDRSAVQAV	FS	0.555556	3	--HHHHHHH-------EEEEEE-----------HHHHH--	Good confidence	----EEEEE------HHHHHHHHH----EEEE--------	Good confidence		Verified RfaH
261	A0A1H6SL18	227	Transcription antitermination protein RfaH	Azotobacter TaxID=352	FAELDAIFLAMDGEERVVLLMSLLHRKHRLSMPLANIRKY	FS	0.443452	3	-----HHHE----HHHHHHHHHHH---EEEEEE---EEE-	Good confidence	-----EEEE----HHHHHHHHHHH---EEEEEE-------	Good confidence			SEI53059	100	Candidatus_bathyarchaeota_archaeon_gca_003662185	transcriptional antiterminator RfaH	supercontig:IMG-taxon_2597490354_annotated_assembly:Ga0061119_scaffold00007.7:58396:59034:1	-	-	-	-
262	A0A1H6VQ44	113	Transcriptional antiterminator RfaH	Pseudomonas sp.	YADLDAVFLGKDGEERVILLINILNRQQQVSVPLASIALG	FS	0.441558	3	-----HHEE----HHHHHHHHHHH--EEEEEEE-------	Good confidence	----EEEEE----HHHHHHHHHHH---EEEEEE-------	Good confidence			SEJ02770	100	MPARNWYLLQCKPRQDARALEHLERQGFECYAPVYQVQTISAGKLRVKEQPLFPGYVFICMGMEDSWLALRSTRGVNRVVAFCGQPCQVQDAIVEHLRQRCANTETHRALSSGDRVQIQVGEFADMEAIFLSMDGDERVMLLLNVLNRQQRVQVRLAHVQPVSQGVVAPL)	transcriptional antiterminator RfaH	supercontig:IMG-taxon_2600255283_annotated_assembly:Ga0058995_scaffold00002.2:188840:189361:-1	-	-	-	-
263	A0A1H7D5R1	33	Transcriptional antiterminator RfaH	Pseudomonas sp.	EVEAIFLACDGDERAVILLNLLHREQKVTLPVSSLTRMEA	FS	0.485714	3	---HHHH----HHHHHHHHHHH---EEEEEE---------	Good confidence	---EEEE----HHHHHHHHHH----EEEEEE---------	Good confidence	SEJ97111	100	Pseudomonas_sp_nfr16_gca_900108875	transcriptional antiterminator RfaH	supercontig:IMG-taxon_2600255283_annotated_assembly:Ga0058995_scaffold00011.11:15945:16469:1	-	-	-	-
264	A0A1H7GH74	2	Transcriptional antiterminator RfaH	Ectothiorhodospira marina	FAGHEALFQSHSGQDRVIVLLNIMQQSVRTTVPEGAITQA	FS	0.526786	3	---HHHHHHH---HHHHHHHHHHH---EEEEEE-------	Good confidence	----EEEEE----HHHHHHHHHHH---EEEEE--------	Good confidence		Verified RfaH	SEK36887	100	Keratinibaculum_paraultunense_gca_004343355	transcriptional antiterminator RfaH	supercontig:IMG-taxon_2675903016_annotated_assembly:Ga0121169_101:558762:559265:-1	-	-	-	-
265	A0A1H7ITQ4	33	Transcription antitermination protein RfaH	Halomonas daqiaonensis	KDLQAVFASHKGEERAIVLLNMLHKQQRLEMPVGQLRRRD	FS	0.487013	3	----HHHH----HHHHHHHHHHH---EEEEEE----E---	Good confidence	----EEEE----HHHHHHHHHHH---EEEEE-----EE--	Good confidence		Verified RfaH	TDR52692	96	Mesorhizobium_sp__gca_004016745	transcriptional antiterminator RfaH	supercontig:ASM436355v1:Ga0244606_111:21676:22218:1	-	-	-	-
266	A0A1H8SQ22	2	Transcriptional antiterminator RfaH	Aquisalimonas asiatica	FAGYHGLFQARNGEERVIVLLDVMQQSQRITLPEEAISRS	FS	0.518634	3	----HHHHHH---HHHHHHHHHHH---EEEEEE-------	Good confidence	----EEEEE----HHHHHHHHHHH---EEEEE--------	Good confidence		Verified RfaH	SEO80677	100	Clostridiaceae_bacterium_jg1575_gca_002838815	transcriptional antiterminator RfaH	supercontig:IMG-taxon_2617270766_annotated_assembly:Ga0070158_103:160703:161206:-1	-	-	-	-
267	A0A1H9Y2I9	102	Transcriptional antiterminator RfaH	Thalassotalea agarivorans	KGLEAIYKAKDGFERSVLLINLLGKEHDVSIETQHFDKIS	FS	0.472431	3	----EEEE----HHHHHHHHHH----EEEEE---------	Good confidence	---HHEE-----HHHHHHHHHHH---EEEEE-----EE--	Good confidence		Verified RfaH	SES63027	100	Enterobacter_kobei_gca_900156385	transcriptional antiterminator RfaH	supercontig:IMG-taxon_2599185215_annotated_assembly:Ga0056042_scaffold00001.1:42616:43194:-1	-	-	-	-
268	A0A1I0CHX4	290	Transcription antitermination protein RfaH	Thorsellia anophelis	GLEAIYHEQNGEMRSVLLVKMLGKDVRKIIDNTDFDKKNE	FS	0.470588	3	----EE-----HHHHHHHHHH----EEEEE----------	Good confidence	----EE-----HHHHHHHHHH----EEEEE----------	Good confidence		Verified RfaH	SET19129	100	Peptostreptococcaceae_bacterium_as15_gca_000287695	transcriptional antiterminator RfaH	supercontig:IMG-taxon_2599185261_annotated_assembly:Ga0002103_scaffold00011.11:11613:12113:1	-	-	-	-
269	A0A1I0EWN0	60	Transcriptional antiterminator RfaH	Marinobacter segnicrescens	EGPFRGVEGIFQAYDGEERAIVLISFMQKQQVVKVRLGDL	FS	0.4	3	--------EEEE----HHHHHHHHHH----EEEEEE----	Good confidence	-------EEEEEE----HHHHHHHHH----EEEEE-----	Good confidence		Verified RfaH
270	A0A1I1EHX9	61	Transcriptional antiterminator RfaH	Tropicimonas isoalkanivorans	DFVGRVASLPDQQRVFVLLEIMGHSVRTEVPRQAIRRMSG	None	None	0	-------------EEEEEEEE------HHHHHHHHHH---	Low confidence	---EEEE------EEEEEEHH----EEHH-HHHHHHH---	Low confidence		Verified RfaH	SFB86671	100	Escherichia_coli_gca_005046415	transcriptional antiterminator RfaH	supercontig:IMG-taxon_2615840715_annotated_assembly:Ga0070515_101:870566:871099:1	-	-	-	-
271	A0A1I1G120	33	Transcription antitermination protein RfaH	Marinospirillum celere	FKGLNAIFQSRKGEERVVLLLQLLQKQQRLEMPVTSIRPL	FS	0.489474	3	-----HHH-----HHHHHHHHHH----EEEEEE-------	Good confidence	----EEEEE----HHHHHHHHHH----EEEEE--------	Good confidence		Verified RfaH
272	A0A1I1NDK4	2	Transcriptional antiterminator RfaH	Thiohalospira halophila	AGYEGICQARNSGERVTIMLNAAGQFTSLMLPEGQVQRVE	FS	0.230159	3	----EEEE------EEEEHHHH-----EEEE----EE---	Good confidence	---EEEEEEE----EEEEHHHHHH--EEEEE---------	Good confidence	SFC95709	100	Glaesserella_parasuis_gca_002015085	transcriptional antiterminator RfaH	supercontig:IMG-taxon_2595698212_annotated_assembly:LZ25DRAFT_scaffold00001.1:221806:222330:-1	-	-	-	-
273	A0A1I1WLQ1	60	Transcriptional antiterminator RfaH	Marinobacter sp.	FRGLEAVFQRYDGDERAVVLISFMQKQQLIKVPLASVASL	FS	0.425	3	-----EEE-----HHHHHHHHHH---EEEEEEE-------	Good confidence	-----EEEE----HHHHHHHHHHH---EEEEE--------	Good confidence			SFD96097	100	Acinetobacter_baumannii_gca_005785045	transcriptional antiterminator RfaH	supercontig:IMG-taxon_2619618958_annotated_assembly:Ga0070017_101:468304:468786:-1	-	-	-	-
274	A0A1I4DC65	61	Transcriptional antiterminator RfaH	Shimia haliotis	GMIAEVAILSNSERVGLLLEILGRVTRTEIARDRLDAVPL	None	None	0	----EEEEE----HHHHHHHHHHHHHHHHHHH--------	Low confidence	---HEEEE-----HHHHHHHHHHHHHHHHHHH--------	Low confidence
275	A0A1I4IPD1	61	Transcriptional antiterminator RfaH	Shimia aestuarii	LADNLAEIEAVPERGRIHVLLQFMGRYTRAVLATDDVESV	FS	0.5	2	----HHHHH-------EHHHHHHHHHHHHHHE--------	Low confidence	----------------EEHHHHHHHHHHHHHE--------	Good confidence			SFL56154	100	Acinetobacter_pittii_gca_003053325	transcriptional antiterminator RfaH	supercontig:IMG-taxon_2616644822_annotated_assembly:Ga0070018_101:657099:657509:-1	-	-	NOT	NOT
276	A0A1I4QPE0	60	Transcriptional antiterminator RfaH	Marinobacter zhejiangensis	AFKGIDAIFQAYDGEERAIVLITFMQKQQNLTVPLSAIKP	FS	0.485931	3	-----HHHHH----HHHHHHHHHH---EEEEEEE------	Good confidence	-----EEEEE----HHHHHHHHHH----EEEEEE------	Good confidence		Verified RfaH
277	A0A1I4T831	60	Transcription antitermination protein RfaH	Pseudomonas yangmingensis	FRELEAIFLRADGSERAILLLSLLQRQHQLRLPWQAIAKH	FS	0.388199	3	-----EEEE----HHHHHHHHHHH---EEEEEE---EE--	Good confidence	-----EEEE----HHHHHHHHHHH---EEEEEE---EE--	Good confidence		Verified RfaH	SFM72720	100	Streptococcus_suis_gca_004922825	transcriptional antiterminator RfaH	supercontig:IMG-taxon_2663762769_annotated_assembly:Ga0104685_113:50190:50693:-1	-	-	-	-
278	A0A1I4ZJC1	290	Transcription antitermination protein RfaH	Izhakiella capsodis	GLHAIFTEPDGEARSMLLLNLLNKQVTHIMENKQFHKLVH	FS	0.390476	3	----EEE----HHHHHHHHHH----EEEEE-----EE---	Good confidence	---EEE-----HHHHHHHHHH----EEEE-----HHHH--	Good confidence			SFN50375	100	Thauera_propionica_gca_002245655	transcriptional antiterminator RfaH	supercontig:IMG-taxon_2651870110_annotated_assembly:Ga0105830_109:10346:10924:1	-	-	-	-
279	A0A1I5CR26	290	Transcription antitermination protein RfaH	Xenorhabdus japonica	FEGIQAIYNEPDGETRSILLLKILNKEVPKALYNNHFTKI	FS	0.447368	3	-----EEEE----HHHHHHHHHH----EEEEE--------	Good confidence	-----EEE-----HHHHHHHHHHH---EEEEE--------	Good confidence		Verified RfaH	SFN89392	100	Streptococcus_sp_hmsc074b11_gca_001808705	transcriptional antiterminator RfaH	supercontig:IMG-taxon_2684622846_annotated_assembly:Ga0111655_129:33446:33934:-1	-	-	-	-
280	A0A1I5K599	227	Transcription antitermination protein RfaH	root TaxID=1	FADLDAIFVAMDGEQRVILLLNMLNRQHQISMPLVSIVKN	FS	0.464286	3	-----HHHH----HHHHHHHHHH---EEEEEEE---EEE-	Good confidence	-----EEEE----HHHHHHHHHHH---EEEEEE-------	Good confidence			SFO79791	100	Shimia_abyssi_gca_003014475	transcriptional antiterminator RfaH	supercontig:IMG-taxon_2671180032_annotated_assembly:Ga0104649_101:8844:9365:1	-	-	-	-
281	A0A1I5N8D7	94	Transcription antitermination protein RfaH	Enterovibrio TaxID=188143	FEGMEAIYKEADGELRSILMINLLNKQVEVSLENEVLDNK	FS	0.427318	3	-----EEEE----HHHHHHHHHH---EEEEEEE-------	Good confidence	-----EEE-----HHHHHHHHHHH---EEEEE--------	Good confidence		Verified RfaH	SFP17974	100	Leptospira_hartskeerlii_gca_002811505	transcriptional antiterminator RfaH	supercontig:IMG-taxon_2599185265_annotated_assembly:Ga0002090_scaffold00009.9:85869:86366:1	-	-	-	-
282	A0A1I5YCE3	227	Transcription antitermination protein RfaH	root TaxID=1	AELEAIFLSMDGNERVVLLMNILHREQKVRVPLSSIQKAE	FS	0.52381	3	---HHHHH----HHHHHHHHHHH----EEEEE--------	Good confidence	----EEEE----HHHHHHHHHHH---EEEEEE--------	Good confidence		Verified RfaH
283	A0A1I5ZUL5	61	Transcriptional antiterminator RfaH	Roseivivax halotolerans	ELVSKIERIGEADRIELLMELMGQTARVSVSSRYLEKIEN	FS	0.666667	2	--HHHHHH-----HHHHHHHHHH----EEE-HHHHHHH--	Low confidence	---EEE-----HHHHHHHHHHH--HHHHHHHHHHHHH---	Good confidence			SFQ60184	100	Bacteroides_sp_ar20_gca_900109965	transcriptional antiterminator RfaH	supercontig:IMG-taxon_2675903164_annotated_assembly:Ga0104513_112:77668:78195:1	-	-	-	-
284	A0A1I6AK67	60	Transcriptional antiterminator RfaH	Pseudomonas formosensis	RGLDAVFCKADGEERAIVLLSLLHRQQELKVPLKALKASN	FS	0.483254	3	---HHHH-----HHHHHHHHHHH--EEEEEEE--------	Good confidence	----EEEE----HHHHHHHHHH----EEEEE---------	Good confidence
285	A0A1I6EKG6	290	Transcription antitermination protein RfaH	Enterobacter sp.	FEGIQAIFTEPDGEARSMLLLNFLNKQVLQSVKNTDFRKV	FS	0.503759	3	-----HHH-----HHHHHHHHHH---EEEEEE--------	Good confidence	----EEEEE----HHHHHHHHHHH---EEEEE--------	Good confidence		Verified RfaH
286	A0A1I6H9Z1	60	Transcriptional antiterminator RfaH	Marinobacter daqiaonensis	GGPFRGMEAIFDAYEGEERAVLLISFMQKQQAVSVPLRDL	FS	0.410526	3	--------EEEE----HHHHHHHHHH----EEEEEE----	Good confidence	-------EEEEE-----HHHHHHHHH----EEEEE-----	Good confidence		Verified RfaH	SFR51325	100	Streptococcus_pneumoniae_gca_901256475	transcriptional antiterminator RfaH	supercontig:IMG-taxon_2667527383_annotated_assembly:Ga0079877_11:1135127:1135600:1	-	-	NOT	NOT
287	A0A1I7KAV2	33	Transcription antitermination protein RfaH	Halomonas korlensis	KDLQGVFTSHKGEERAIVLLNMLHQQQRLDIPVEHLRRRD	FS	0.47619	3	----HHHE----HHHHHHHHHHH---EEEEEE--------	Good confidence	----EEEE----HHHHHHHHHHH---EEEEE-----E---	Good confidence		Verified RfaH
288	A0A1I7NDP6	112	Transcriptional antiterminator RfaH	Hyphomicrobium facile	GIIASIVDMNEADRIVVLFELLGTNAKANIDIRSLASLDM	None	None	0	---HEEE-------EEEEEHHH------------------	Low confidence	---EEEE-------EEEEEEEH---------E--------	Low confidence		Verified RfaH	SFV32683	100	Streptomyces_sp_bk308_gca_004346005	transcriptional antiterminator RfaH	supercontig:IMG-taxon_2636416034_annotated_assembly:Ga0074851_12:254478:254993:1	NOT	NOT	NOT	NOT
289	A0A1I7NIW0	112	Transcriptional antiterminator RfaH	Hyphomicrobium facile	FDGFVGKIIDLAENDRLVVLMDFLNRPVRVKISGDLLSVV	NFS	0	3	----EEEEEE-----EEEEEEE-----EEEEEE--EEE--	Good confidence	----EEEEEE-----EEEEEEE-----EEEEEEE------	Good confidence		Verified RfaH
290	A0A1J0E3K1	290	Transcription antitermination protein RfaH	Providencia rettgeri	GVQAIFDEPNGEYRSILLLNILNKSVPKIVDNTQFKKSTD	FS	0.390476	3	----EEE----HHHHHHHHHH----EEEEE-----EE---	Good confidence	----EEE----HHHHHHHHHH----EEEEE----EEE---	Good confidence		Verified RfaH	AVL73922	100	Candidatus_aenigmarchaeota_archaeon_ex4484_14_gca_002255055	transcription/translation regulatory transformer protein RfaH	chromosome:ASM298419v1:Chromosome:2080645:2081139:-1	NOT	NOT	NOT	NOT
291	A0A1J0EG10	227	Transcription antitermination protein RfaH	Pseudomonas TaxID=286	FADLEAVFLAMDGEERVLLLMSFLQREQRISLPLSGVNTL	FS	0.437799	3	-----HHEE----HHHHHHHHHHH--EEEEEEE-------	Good confidence	-----EEEE----HHHHHHHHHH----EEEEE--------	Good confidence		Verified RfaH	APC14824	100	Streptomyces_sp_amel2xc10_gca_900177255	transcriptional activator RfaH	chromosome:ASM187464v1:Chromosome:719363:719869:1	NOT	NOT	NOT	NOT
292	A0A1J0VCD1	33	Transcription antitermination protein RfaH	Halomonas TaxID=2745	KDLQAVFASHKGEERAIVLLNLLHKQQRLEMPVSQLRRHE	FS	0.409938	3	----HEEE----HHHHHHHHHHH---EEEEEE----EE--	Good confidence	----EEEE----HHHHHHHHHHH---EEEEEE----E---	Good confidence		Verified RfaH	APE29685	100	Algoriphagus_yeomjeoni_gca_003259505	transcriptional activator RfaH	chromosome:ASM188661v1:Chromosome:256707:257249:-1	NOT	NOT	NOT	NOT
293	A0A1J4QDK5	94	Transcription antitermination protein RfaH	Oceanisphaera psychrotolerans	FAGLEAIYQEADGETRAILLLTLLQKETRTSFANDEFTRL	FS	0.447368	3	-----EEEE----HHHHHHHHHH----EEEEE--------	Good confidence	-----EEE-----HHHHHHHHHHH---EEEEE--------	Good confidence		Verified RfaH
294	A0A1J5HAU6	61	Transcriptional activator RfaH	Rhodobacterales bacterium	FSGFLAEIDRIEPERRVWVLMDIIGRQTRVAVRPDQLRRA	FS	0.527778	3	---HHHEEE-------EEEEHHH----------HHHHH--	Good confidence	----EEEEEE-----HHHHHHHH-----EEEE--------	Good confidence		Verified RfaH
295	A0A1J5JN61	61	Transcriptional activator RfaH	Rhodobacteraceae bacterium	FSDFVATIETIAPDKRVWVLIEIMGGETRVAVSAEQLRAV	FS	0.362348	3	---HHHEEE-------EEEEHHH-----------------	Good confidence	----EEEEEE-----EEEEHHHHH----EEEE--------	Good confidence
296	A0A1J5Q225	61	Transcription antitermination protein RfaH	mine drainage	FADIVTEIERVEPDRRIWLLIDIMGRQTRVGVDFEDLARA	FS	0.244152	3	---HHEEEE------EEEEEEHH----------HHHHH--	Good confidence	----EEEEEE-----HEHHHHHH-----EEEE--------	Good confidence
297	A0A1J5SAU4	26	Transcription antitermination protein RfaH	mine drainage	FMDNDGIVLRGGKKKVYVQLQSLGQVMVVEFPAEYLSPVK	NFS	0	2	-----EEEEE----EEEEEE----EEEEEE----------	Low confidence	------EEEEE---EEEEEEE----EEEEEEE----E---	Good confidence
298	A0A1J5TFN9	8	Transcription antitermination protein RfaH	mine drainage	KGVEGFVEDPKSPRGVVIAMDVLQQGLLVPVPIDQIKVLV	FS	0.1	2	---EEEEE-------EEEEEEE----EEEE-----EEEE-	Low confidence	---EEEEE------EEEEEEEHH---EEEE------EE--	Good confidence
299	A0A1J8P3Y7	33	Transcription antitermination protein RfaH	Halomonas TaxID=2745	DLEAIFTSLKGEERAIVLLNVLNRPQHLDIPVNSLQKSEQ	FS	0.514286	3	---HHHH----HHHHHHHHHH----EEEEEE---------	Good confidence	---EEEEE---HHHHHHHHHHH---EEEEEE---------	Good confidence		Verified RfaH	OJA03958	100	Halomonas_sp_qhl1_gca_001882345	antitermination protein NusG	supercontig:ASM188234v1:Scaffold1:77986:78510:-1	NOT	NOT	NOT	NOT
300	A0A1K1YMH9	33	Transcription antitermination protein RfaH	Marinospirillum alkaliphilum	FKGLKAIFECHKGEERVILLLDLLQKQQRVELPLSVVRPA	FS	0.485931	3	----HHHHH----HHHHHHHHHH---EEEEEEE-------	Good confidence	----EEEEE----HHHHHHHHHH----EEEEEE-------	Good confidence		Verified RfaH
301	A0A1L7I634	26	Transcriptional activator RfaH	Gramella flava JLT2011.	LKNGQFQGKEAIIEEIGSKKLQLILPEMGWKVTANIQDVL	FS	0.0652174	3	---------EEEEEHHH--HEEEEE----EEEEEEEEE--	Good confidence	----------EEEEE----EEEEE-----EEEEEEEEE--	Good confidence			APU68643	100	Candidatus_accumulibacter_phosphatis_gca_005889575	Transcriptional activator RfaH	chromosome:ASM195115v1:Chromosome:2154797:2155180:1	-	-	NOT	NOT
302	A0A1M5B4F0	61	Transcriptional antiterminator RfaH	Ruegeria intermedia	FAGFAAKVETVEAKNRIWLLLDLMGRETRVSADKSSLVLS	FS	0.389706	3	---HHHHEE-------EEEEEE-----------HHHHH--	Good confidence	----EEEEEE-----EEEEHHHHH----EEEE----H---	Good confidence
303	A0A1M5D8P7	33	Transcriptional antiterminator RfaH	Halomonas ilicicola	RALQAVFESQKGEERAIVLLNMLHNQQRLEMPVHHLRRQE	FS	0.438095	3	----HHH-----HHHHHHHHHH---EEEEEEE----E---	Good confidence	----EEEE----HHHHHHHHHHH---EEEEE---------	Good confidence		Verified RfaH	SHF63042	100	Streptomyces_albidoflavus_gca_004195755	transcriptional antiterminator RfaH	supercontig:IMG-taxon_2582581268_annotated_assembly:EJ56DRAFT_scaffold00015.15:48526:49071:-1	-	-	-	-
304	A0A1M5P7N7	227	Transcription antitermination protein RfaH	Pseudomonas xanthomarina	AELEAIFCAMDGDDRVVLLLNFLQRKQRVRVPLRGIAKSN	FS	0.404762	3	----EEEE----HHHHHHHHHHH---EEEEEE--------	Good confidence	----EEEE----HHHHHHHHHHH---EEEEEE---EE---	Good confidence			SHG97824	100	Pseudomonas_xanthomarina_dsm_18231_gca_900129835	transcription antitermination protein nusG	supercontig:IMG-taxon_2687453778_annotated_assembly:Ga0004563_103:257820:258317:-1	-	-	-	-
305	A0A1M5RL38	33	Transcription antitermination protein RfaH	Pseudomonas xanthomarina	DVEAIFVSNDGEKRSVILLNLLQREQKVSVPTRYLGCCSP	FS	0.514286	3	--HHHH-----HHHHHHHHHHH---EEEEE----------	Good confidence	---EEEEE---HHHHHHHHHHH---EEEEEE---------	Good confidence	SHH26879	100	Polynucleobacter_asymbioticus_gca_001874545	transcriptional antiterminator RfaH	supercontig:IMG-taxon_2687453778_annotated_assembly:Ga0004563_105:190373:190882:-1	-	-	-	-
306	A0A1M5VKQ6	94	Transcription antitermination protein RfaH	Ferrimonas marina	FAELEAVYAEPDGETRSMLLLQLLGKQQRLSMDNLSFGRL	FS	0.435526	3	----HEEE-----HHHHHHHHHH---EEEEEE--------	Good confidence	-----EEEE----HHHHHHHHHH----EEEEE--------	Good confidence		Verified RfaH	SHH75758	100	Actinomyces_hominis_gca_002871945	transcriptional antiterminator RfaH	supercontig:IMG-taxon_2588254304_annotated_assembly:EK02DRAFT_scaffold00004.4:208994:209482:-1	-	-	-	-
307	A0A1M5X4N2	105	Transcriptional antiterminator RfaH	Candidimonas bauzanensis	ALNGIEGVVQAVRARRVILLMEFLGQQKTVKVKHGQVELV	FS	0.633333	3	---HHHHHHHHHHHHHHHHHHHHH----EEEE---EEEE-	Good confidence	----HHHHHHHHHHHHHHHHHHHH----EEEE----EEE-	Good confidence	SHH94779	100	Zobellella_sp_59n8_gca_003012775	transcriptional antiterminator RfaH	supercontig:IMG-taxon_2617270875_annotated_assembly:Ga0070552_106:153495:154136:-1	-	-	-	-
308	A0A1M5YY58	105	Transcriptional antiterminator RfaH	Candidimonas bauzanensis	ALNGLEGLVHSVSAQRVVVLMEILGRQTRVKLPQHQVELV	FS	0.633333	3	---HHHHHHHHHHHHHHHHHHHH-----EEEE---EEEE-	Good confidence	----HHHHHHHHHHHHHHHHHHH-----EEEE----EEE-	Good confidence
309	A0A1M5Z6G9	129	Transcription antitermination protein RfaH	Vibrio aerogenes	EMSGILTEIKGKQQVAIEVSQLNQSMLVSLPPTWIIKTEE	NFS	0	2	---EEEE-----EEEEEEEEH---EEEEE-----EEEE--	Low confidence	--EEEEEEE----EEEEE------EEEE----HHHEE---	Good confidence			SHI19857	100	Mycobacteroides_abscessus_subsp_abscessus_gca_900139845	Transcription antitermination protein RfaH	supercontig:Vibrio.aerogenes_CECT_7868_Velvet_Prokka:0023:51843:52364:-1	-	-	-	-
310	A0A1M6NCB9	33	Transcription antitermination protein RfaH	Halomonas caseinilytica	KDLQAIFDTHKGDERAIVLLNMLHQRQRLEMPVSQLRRRE	FS	0.510714	3	----HHHH----HHHHHHHHHHH---EEEEEE--------	Good confidence	----EEEE----HHHHHHHHHHH---EEEEE---------	Good confidence		Verified RfaH	SHJ93385	100	Streptococcus_equi_subsp_zooepidemicus_gca_900636805	transcriptional antiterminator RfaH	supercontig:IMG-taxon_2654588149_annotated_assembly:Ga0075191_101:408546:409091:1	-	-	-	-
311	A0A1M6RVM4	60	Transcriptional antiterminator RfaH	Marinobacter antarcticus	PFEGINAVFQAYDGEERAIVLINFMQKQQRVKVPVSAIKR	FS	0.438095	3	------HHEE----HHHHHHHHHH---EEEEEEE------	Good confidence	-----EEEEE----HHHHHHHHHH----EEEEE-------	Good confidence		Verified RfaH	SOB78488	90	Fervidobacterium_nodosum_rt17_b1_gca_000017545	transcriptional antiterminator RfaH	chromosome:IMG-taxon_2617270900_annotated_assembly:I:4423398:4423874:1	NOT	NOT	NOT	NOT
312	A0A1M7BEZ4	133	Transcriptional antiterminator RfaH	Bradyrhizobium lablabi	FMDSAGLFNGLADHDRVSILLEMLGRKVRVLLDADMVAAA	FS	0.369048	3	-----EEEE------HHHHHHHHH--EEEEE---HH----	Good confidence	----EEEEEE-----EEEEHHHHH--EEEEEE--------	Good confidence		Verified RfaH	SHL53570	100	Rippkaea_orientalis_pcc_8801_gca_000021805	transcriptional antiterminator RfaH	chromosome:IMG-taxon_2698536816_annotated_assembly:I:6484637:6485152:1	NOT	NOT	NOT	NOT
313	A0A1M7FIX5	33	Transcription antitermination protein RfaH	Halomonas subglaciescola	FKGLDGVFQRAKGEERAIILLNMLQQPRAVEMSRHDLSPD	FS	0.595238	3	-----HHHE----HHHHHHHHHHH---EEEEEE-------	Good confidence	----HHHHH----HHHHHHHHHHH---EEEEEE-------	Good confidence			SHM03587	100	Helicobacter_pylori_gca_004012325	transcriptional antiterminator RfaH	chromosome:IMG-taxon_2698536942_annotated_assembly:I:939908:940444:1	NOT	NOT	NOT	NOT
314	A0A1M7KX68	61	Transcriptional antiterminator RfaH	Roseovarius litoreus	DTITRIEAADRQGRLEILLDIMGQAVRTHVPASAVEKINA	FS	0.736842	2	--HHHHH-------HHHHHHHHHHHHHH---HHHHHHH--	Low confidence	---HHH-------HHHHHHHHHHHHHHHH-----------	Good confidence
315	A0A1M7MRD2	33	Transcription antitermination protein RfaH	Pseudomonas syringae	DVEAIFLTADGTERAVILLNMLQRQQKVVLPISSLARMEA	FS	0.534524	3	--HHHHH----HHHHHHHHHHH----EEEEE---------	Good confidence	---EEEE----HHHHHHHHHHH---EEEEE----------	Good confidence
316	A0A1M7UH56	133	Transcriptional antiterminator RfaH	Bradyrhizobium erythrophlei	FMDNAGLFNGLADRDRVSILLEMLGRKVRVLLDADLVVAA	FS	0.428571	3	----HH---------HHHHHHHH---EEEEE---HHH---	Good confidence	----EEEEEE-----EEEEEHHHH--EEEEEE--------	Good confidence	SHN82361	100	Pseudoalteromonas_profundi_gca_003591235	transcriptional antiterminator RfaH	chromosome:IMG-taxon_2695420919_annotated_assembly:I:5207193:5207708:1	NOT	NOT	NOT	NOT
317	A0A1M7ZLZ1	145	Transcriptional antiterminator RfaH	Pseudoxanthobacter soli DSM 19599.	DLLVEIAEVDGSAAVTVWLRDAGTANQVRLSASAVLPILP	None	None	0	---EEE--------EEEEE--------EEE----------	Low confidence	---EEEE-------EEEEE--------EEH----------	Low confidence			SHO65829	100	Cellulomonas_sp_psbb021_gca_002240455	transcriptional antiterminator RfaH	supercontig:IMG-taxon_2585428043_annotated_assembly:EJ95DRAFT_scaffold00004.4:470429:471058:-1	-	-	-	-
318	A0A1N6D5A1	33	Transcription antitermination protein RfaH	Halomonas TaxID=2745	FKDLEAIFTRCKGEERAIVLLNVLQRPQHVELPVESLEKR	FS	0.409938	3	-----EEEE----HHHHHHHHHHH----EEEEE--HEE--	Good confidence	-----EEEE----HHHHHHHHHHH---EEEEEE-------	Good confidence			TNH16635	100	Enterococcus_faecalis_gca_002945015	transcription/translation regulatory transformer protein RfaH	supercontig:ASM622811v1:contig4:120584:121099:-1	-	-	-	-
319	A0A1N6E0P7	94	Transcription antitermination protein RfaH	Salinivibrio sp.	AGAEAIFKERDGEKRCILLIKMLNRQTELCVNNTDIKAAH	FS	0.472222	3	----HH------HHHHHHHHHH---EEEEEE-----EE--	Good confidence	----EEE-----HHHHHHHHHH----EEEEE---------	Good confidence		Verified RfaH	SIN76590	100	Chryseobacterium_sp_hurlbut01_gca_001187685	transcriptional antiterminator RfaH	supercontig:IMG-taxon_2695421045_annotated_assembly:Ga0114013_11:325732:326232:1	-	-	-	-
320	A0A1N6KYB4	146			GLVGTVTRRDGRDRFVAVVQFLGRGAAVDLQDWQVEPAED	FS	0.0532213	3	--EEEEEEE----EEEEEEEHH-----E------------	Good confidence	--EEEEEEE---EEEEEEEEEH----EEEE----------	Good confidence
321	A0A1N6M3Q6	223	Transcriptional activator RfaH	Vibrio spartinae	GYRGALLADATDNKVALALQGLSRSLVITIPVELLDLDPQ	FS	0.238095	2	-------------HHHHHHHHHHH-EEEEE--HH------	Low confidence	----EEEE-----EEEEEEE-HH--HHHHHHHHHE-----	Good confidence	SIO93986	100	Enterococcus_faecalis_tx0309a_gca_000147555	transcriptional activator RfaH	supercontig:V.spartinae_CECT9026T_Velvet_Prokka:0010:208638:209180:-1	-	-	-	-
322	A0A1N6N199	290	Transcription antitermination protein RfaH	Xenorhabdus TaxID=626	FEGIQAIYNEPDGETRSILLLNILNKEVSKVIDNKQFTKI	FS	0.536842	3	----HHHH-----HHHHHHHHHH----EEEEE-----E--	Good confidence	-----EEE-----HHHHHHHHHHH---EEEEE--------	Good confidence		Verified RfaH	SIP74845	100	Xenorhabdus_innexi_gca_900155355	Transcriptional activator rfaH	supercontig:ASM90015535v1:XIS1_Contig_88:10960:11448:1	-	-	-	-
323	A0A1N6SCK9	33	Transcriptional antiterminator RfaH	Marinobacterium stanieri	FKHLNAIFVEYDGEQRAFLLLELLGKWQRLSLPLTHIKSV	FS	0.418831	3	-----HEEE----HHHHHHHHHHH--EEEEEEE-------	Good confidence	----EEEEE----HHHHHHHHHHH---EEEEE--------	Good confidence		Verified RfaH	SIQ38801	100	Klebsiella_pneumoniae_gca_900507275	transcriptional antiterminator RfaH	supercontig:IMG-taxon_2681813548_annotated_assembly:Ga0111666_104:209135:209626:1	-	-	NOT	NOT
324	A0A1N6TBD2	264	Transcription antitermination protein RfaH	Shewanella morhuae	DLEGVFQEKCPNKRCHILFNIMGQVKIVAVPQQSVERVCI	FS	0.473684	3	----EEE-----HHHHHHHHHH--EEEEE------H----	Good confidence	----EEE-----HHHHHHHHHH---EEEE------EE---	Good confidence	SIQ50678	100	Shewanella_morhuae_gca_900156405	transcription antitermination protein nusG	supercontig:IMG-taxon_2681812898_annotated_assembly:Ga0104711_101:506557:507063:1	-	-	-	-					AVI67186	90	Vibrio_sp_f13_gca_005146425	transcription/translation regulatory transformer protein RfaH	chromosome:ASM296651v1:Chromosome:3529590:3530096:1	NOT	NOT	NOT	NOT
325	A0A1N6U1E0	94	Transcription antitermination protein RfaH	Aeromonas sp.	GLEAIYQEPDGDQRAILLVTLLHSETSSSFANQDFRLIKE	FS	0.444444	3	----EEE----HHHHHHHHHH----EEEEE----------	Good confidence	---EEE-----HHHHHHHHHH----EEEEE----------	Good confidence
326	A0A1N6WYR4	227	Transcription antitermination protein RfaH	Pseudomonas flexibilis	LADLDAIFLSMDGDERVVLLMNLLNREQRLTLPLACVRRG	FS	0.463095	3	-----HHEE----HHHHHHHHHHH---EEEEEE-------	Good confidence	-----EEEE----HHHHHHHHHHH---EEEEE--------	Good confidence
327	A0A1N7E795	290	Transcription antitermination protein RfaH	Enterobacter TaxID=547	GLQAIFTEPDGEARSMLLLNFLNKQVLQSVKNTEFRKADP	FS	0.470588	3	----EE-----HHHHHHHHHH----EEEEE----------	Good confidence	----EE-----HHHHHHHHHH----EEEEE----------	Good confidence		Verified RfaH
328	A0A1N7GG30	113	Transcriptional antiterminator RfaH	Pseudomonadaceae TaxID=135621	LSEIDAVFMAMEGEERVILLINMLNRQRQISVPLANIVSA	FS	0.496894	3	----HHHHH----HHHHHHHHHHH--EEEEEEE-------	Good confidence	-----EEEE----HHHHHHHHHHH---EEEEEE-------	Good confidence			SIS11469	100	Staphylococcus_succinus_gca_003043355	transcriptional antiterminator RfaH	chromosome:IMG-taxon_2681812807_annotated_assembly:I:5032638:5033126:-1	NOT	NOT	NOT	NOT
329	A0A1N7P6A1	61	Transcriptional antiterminator RfaH	Roseivivax lentus	DLVSRIERMDDNARIQLLMHFMGQESRLSVSMDMVEKVDD	FS	0.52381	2	--HHHHH-----HHHHHHHHHH-----EEEEHHHHHH---	Low confidence	--EEEEE-----HHHHHHHHHH--HHEEEH-HHHHHH---	Good confidence			SIT06057	100	Mesorhizobium_sp_m7a_f_ca_ca_001_11_2_1_gca_003997695	transcriptional antiterminator RfaH	supercontig:IMG-taxon_2681813559_annotated_assembly:Ga0111641_113:15906:16436:1	-	-	-	-
330	A0A1Q3VT42	59	Transcription antitermination protein RfaH	Candidatus Accumulibacter	AGVEGVYQMVDGERRVMVLIEMLSKPVALRVSPASLRKAS	FS	0.427318	3	----EEE-----HHHHHHHHHH---EEEEEE----EE---	Good confidence	----EEE-----HHHHHHHHHHH---EEEEE---------	Good confidence		Verified RfaH	OJW49341	100	Pedosphaera_sp_tous_c6feb_gca_002304325	transcriptional activator RfaH	supercontig:ASM189774v1:scnpilot_expt_750_p_scaffold_21:173030:173527:1	-	-	165273	166169
331	A0A1Q4DG52	133	Transcriptional activator RfaH	Rhizobiales bacterium	FADSLGLYEGMKDSDRVAILLDLLGRKVRVTVDAEAVAAA	FS	0.445135	3	---HHHHHH----HHHHHHHHHHH--HEEEE---H-----	Good confidence	----EEEEEE-----EEEEHHHHH--EEEEEE--------	Good confidence		Verified RfaH	OJY43357	100	Streptococcus_pneumoniae_gca_901304835	transcriptional activator RfaH	supercontig:ASM189928v1:SCNpilot_cont_500_bf_scaffold_4:283754:284254:1	-	-	-	-
332	A0A1Q8SVZ7	33	Transcription antitermination protein RfaH	Salinicola TaxID=404432	ALQGVFESQKGEERAIVLLNLLQQTQRLEVPVEALRKHSS	FS	0.485	3	--HHHHH----HHHHHHHHHHH---EEEEEE--EEE----	Good confidence	---EEE-----HHHHHHHHHHH---EEEEE-----E----	Good confidence		Verified RfaH	OLO05610	100	Klebsiella_pneumoniae_gca_003861165	transcriptional activator RfaH	supercontig:ASM193719v1:contig2:188794:189330:-1	-	-	-	-
333	A0A1Q8TAE2	33	Transcriptional activator RfaH	Chromohalobacter TaxID=42054	QALKAVFENQKGEERAIVLLNMLHHQQRLELPVGDLRRTT	FS	0.5	3	---HHHH-----HHHHHHHHHHH--EEEEEE---------	Good confidence	----EEEE----HHHHHHHHHHH---EEEEEE--------	Good confidence			OLO10644	100	Escherichia_coli_gca_006370475	transcriptional activator RfaH	supercontig:ASM193717v1:contig32:48382:48930:-1	-	-	NOT	NOT
334	A0A1Q9HKS3	219	Transcription antitermination protein RfaH	Vibrio panuliri	QYSGVEAIYEEPDGERRSFLLINLLNNQVKISVENCHLDL	FS	0.390476	3	------EEEE----HHHHHHHHHH----EEEEEE---E--	Good confidence	------EEEE----HHHHHHHHHH----EEEEE----E--	Good confidence		Verified RfaH	OLQ90961	100	Methanothermococcus_okinawensis_ih1_gca_000179575	transcriptional activator RfaH	supercontig:ASM193972v1:CAIM703_19:2995:3483:1	-	-	-	-
335	A0A1R1I7A6	59	Transcription antitermination protein RfaH	Azonexus hydrophilus	SGIEGVYQMADGERRAMLLINILSKPVIVRVSPGSLRKAS	FS	0.45	3	----HH------HHHHHHHHHHH---EEEEE----EE---	Good confidence	----EEEE----HHHHHHHHHH----EEEEE-----E---	Good confidence		Verified RfaH	OMG54557	100	Klebsiella_pneumoniae_subsp_pneumoniae_gca_004830515	transcriptional activator RfaH	supercontig:ASM195685v1:NODE_2_length_867122_cov_46.2832_ID_542:75791:76288:1	-	-	-	-
336	A0A1R3W2V5	2	Transcriptional antiterminator RfaH	Ectothiorhodosinus mongolicus	GQEARFQKLNGQDRVLVLLNIMQQSVQAVLHRDQVLEAEA	FS	0.619048	2	---HHHHH-----EEEHHHHHHHHHHHHHH----------	Low confidence	---HHHH-----HHHHHHHHHHHH--HEE----HHH----	Good confidence	SIT72021	100	Pseudomonas_aeruginosa_gca_004790695	transcriptional antiterminator RfaH	supercontig:IMG-taxon_2681812864_annotated_assembly:Ga0116938_13:9419:9961:1	-	-	-	-
337	A0A1R4B1D0	219	Transcription antitermination protein RfaH	Vibrio palustris	GIEAVYQEPDGEMRSIMLVKMINQNVELSIDNKNLPLTEK	FS	0.457516	3	----EE-----HHHHHHHHHH----EEEEE-----E----	Good confidence	----E------HHHHHHHHHH----EEEEE-----E----	Good confidence		Verified RfaH	SJL82725	100	Blautia_obeum_gca_003439215	Transcription antitermination protein RfaH	supercontig:V_palustris_CECT9027T_Velvet_Prokka_EMBL:0002:223946:224452:1	-	-	-	-
338	A0A1R4K3P3	219	Transcription antitermination protein RfaH	Vibrio TaxID=662	FAGFDAIYQEPDGEKRSILFITLINQQVKVKVDNNDVVWR	FS	0.510714	3	----HHHH-----HHHHHHHHHH---EEEEEEE-------	Good confidence	-----EEE-----HHHHHHHHHHH---EEEEE-----E--	Good confidence		Verified RfaH	SJN38848	100	Mesonia_algae_gca_003253545	Transcriptional activator RfaH	supercontig:ASM90016380v1:Scaffold6:63313:63807:-1	-	-	-	-
339	A0A1S1HLH3	290	Transcriptional activator RfaH	Providencia stuartii	GIKAIYSEPDGDKRSVLLLNILNRDVPKVVDNDRFTPVKA	FS	0.447368	3	---EEE-----HHHHHHHHHH----EEEEE------E---	Good confidence	---HE------HHHHHHHHHH----EEEEE-----EE---	Good confidence		Verified RfaH	OHT22327	99	Rhodospirillales_bacterium_urhd0017_gca_900110395	transcriptional activator RfaH	supercontig:ASM185338v1:contig_95:339:824:-1	-	-	-	-
340	A0A1S1HPW2	290	Transcription antitermination protein RfaH	Providencia stuartii	GIQAIYDEPNGETRSILLLNILNKSVTKVLDNTQFKKLPQ	FS	0.457516	3	---EEE-----HHHHHHHHHH----EEEEE----------	Good confidence	----EE-----HHHHHHHHHH----EEEEE----------	Good confidence		Verified RfaH	OHT24285	100	Rhodoplanes_roseus_gca_003258865	transcriptional activator RfaH	supercontig:ASM185338v1:contig_25:38166:38660:-1	-	-	-	-
341	A0A1S1N791	94	Transcriptional activator RfaH	Pseudoalteromonas byunsanensis	YKGLLAIYQQPEGDIRSVLLIKLLNQYASIVADNSYIQKV	FS	0.427318	3	-----EEEE----HHHHHHHHHH----EEEEE----EE--	Good confidence	-----EEE-----HHHHHHHHHHH---EEEEE--------	Good confidence		Verified RfaH	OHU95278	100	Mesorhizobium_sp_m2e_f_ca_et_166_01_1_1_gca_004010465	transcriptional activator RfaH	supercontig:ASM185447v1:1062:172948:173424:-1	-	-	-	-
342	A0A1S2B9F7	124	Transcription antitermination protein RfaH	Pluralibacter gergoviae	FEGLEAIFTEPDGEARSMLLLTLLNKQVLQSVKNTEFRKV	FS	0.526316	3	-----HHH-----HHHHHHHHHH---EEEEEE--------	Good confidence	-----EEE-----HHHHHHHHHHH---EEEEE--------	Good confidence		Verified RfaH	PHH45056	100	Candidatus_altiarchaeales_archaeon_a3_gca_002083985	transcription/translation regulatory transformer protein RfaH	supercontig:ASM258853v1:pCNH_820.contig.1:903117:903605:1	NOT	NOT	NOT	NOT
343	A0A1S6HTK5	264	Transcription antitermination protein RfaH	Shewanella psychrophila	FAELEGIFEEKNGDKRCHVLFEIMGQQKRVTVPQKSIKPI	FS	0.422222	3	----HEEE------HHHHHHHHHH--EEEEEE--------	Good confidence	----EEEE------HHHHHHHHHH---EEEE---------	Good confidence		Verified RfaH	AQS38865	100	Microvirga_sp_klbc_81_gca_003075415	transcriptional activator RfaH	chromosome:ASM200530v1:Chromosome:4287514:4288056:-1	NOT	NOT	NOT	NOT
344	A0A1S8DAP1	60	Transcription antitermination protein RfaH	Pseudomonadales TaxID=72274	ELEAIFLRNDGEERAILLLTLLHREQRLKMPLRSIKSAGE	FS	0.52	3	--HHHHH----HHHHHHHHHHH---EEEEE---HHHH---	Good confidence	---EEEE----HHHHHHHHHH----EEEEEE---------	Good confidence	ONM42474	100	Glutamicibacter_sp_bw77_gca_002332285	transcriptional activator RfaH	supercontig:ASM198937v1:contig00069:524:1093:-1	-	-	-	-
345	A0A1T2BHG3	47	Transcriptional activator RfaH	Thioclava sp.	DFIATIDSIDPDRRVWLLMDIMGAATRVAVPASELRAKDG	FS	0.480769	3	----HE--------EEEEEE-----------HHHHH----	Good confidence	--EEEEE------HHHHHHHHH----EEEE----------	Good confidence			OOY22020	100	Klebsiella_pneumoniae_gca_900504965	transcriptional activator RfaH	supercontig:ASM202011v1:contig1:1191277:1191795:-1	-	-	NOT	NOT
346	A0A1T4PNS2	219	Transcription antitermination protein RfaH	Vibrio cincinnatiensis	GIKAIYQEPDGDTRSFMLVKMINQPVILSIDNKHLELKSR	FS	0.412698	3	----EE-----HHHHHHHHHH----EEEEEE---------	Good confidence	---EEE-----HHHHHHHHHH----EEEEEE---EE----	Good confidence		Verified RfaH	SJZ92981	100	Prochlorococcus_marinus_str_mit_9312_gca_000012645	transcriptional antiterminator RfaH	supercontig:IMG-taxon_2568526007_annotated_assembly:BS67DRAFT_scaffold00008.8:44458:44961:1	-	-	-	-
347	A0A1T4U801	94	Transcription antitermination protein RfaH	Enterovibrio nigricans	FEGADAIYKEADGELRSILLINLISRQVEVSTENKTLRKK	FS	0.486842	3	-----HEE-----HHHHHHHHHH----EEEEE--------	Good confidence	-----EEE-----HHHHHHHHHHH---EEEEE--------	Good confidence		Verified RfaH	SKA48756	100	Facklamia_ignava_gca_002847645	transcriptional antiterminator RfaH	supercontig:IMG-taxon_2568526010_annotated_assembly:BP91DRAFT_scaffold00007.7:112063:112560:1	-	-	-	-
348	A0A1T4X354	195	Transcriptional antiterminator RfaH	Thiothrix eikelboomii	FRGLNGVFMSYDGEERAIILLEILHKQTKLAISPAKLLAA	FS	0.497222	3	-----HHHE----HHHHHHHHHHH---EEEEE--------	Good confidence	-----EEE-----HHHHHHHHHH----EEEEE--------	Good confidence		Verified RfaH	SKA83869	100	Methanosaeta_sp_asp1_2_gca_002256645	transcriptional antiterminator RfaH	supercontig:IMG-taxon_2585428147_annotated_assembly:EI61DRAFT_scaffold00012.12:15166:15684:1	-	-	-	-
349	A0A1T4XC32	24	Transcriptional antiterminator RfaH	Prosthecobacter debontii	GLKGIVNSIHDGQDRVKILMEFLGRQSLIEVESSKVLPEQ	FS	0.375	2	--HHHHHHH----HHHHHHHHHHH----EEE---------	Low confidence	---EEEEE----HHHHHHHHHHH-----------------	Good confidence	SKA86708	100	Streptococcus_pneumoniae_gca_901342825	transcriptional antiterminator RfaH	supercontig:IMG-taxon_2590828807_annotated_assembly:EI75DRAFT_scaffold00003.3:437621:438160:-1	-	-	-	-
350	A0A1U7CLV3	146	Transcription antitermination factor NusG/RfaH	Paludisphaera borealis.	GAAGTVVRRGNGDHLVATVQFLSCGASVELQDWQIEPMVK	NFS	0.047619	3	--EEEEEEE----EEEEEEEE-----EEE-----------	Good confidence	--EEEEEEE---EEEEEEEEE-----EEE-----HHHH--	Good confidence			APW59915	100	Paludisphaera_borealis_gca_001956985	transcription antitermination factor NusG/RfaH	chromosome:ASM195698v1:Chromosome:1746632:1747204:-1	NOT	NOT	NOT	NOT
351	A0A1U9NN91	10	Transcriptional activator RfaH	Phycisphaerae bacterium	MGTEGIAVTSGEGMRLVLQVDMLGQATSVEVASDLIETVE	FS	0.116977	3	---EEEEEEE--EEEEEEEEE---HHHHHEE---------	Good confidence	---EEEEEE-----EEEEEEEHH--HEEEEH-H-------	Good confidence			AQT69359	100	Eubacteriaceae_bacterium_gca_003446375	transcriptional activator RfaH	chromosome:ASM200764v1:Chromosome:3050872:3051420:1	NOT	NOT	NOT	NOT
352	A0A1V0B5Q7	60	Transcription antitermination protein RfaH	Pseudomonas TaxID=286	KDLTAIFNCCDGEERAVILLTLLQREQAVKIRLGALKSIA	FS	0.520455	3	---HHHHH----HHHHHHHHHHH---EEEEEE--------	Good confidence	----EEEE----HHHHHHHHHHH---EEEEE---------	Good confidence	AQZ95268	100	Leucothrix_pacifica_gca_003172875	transcription/translation regulatory transformer protein RfaH	chromosome:ASM205629v1:Chromosome:2410386:2410889:1	NOT	NOT	NOT	NOT
353	A0A1V3HAG9	94	Transcription antitermination protein RfaH	Vibrionaceae TaxID=641	AGAEAIFKEKDGEKRCILLIKILNQQTELRINNSDIKASC	FS	0.4	3	----EEE-----HHHHHHHHHH----EEEEE----EE---	Good confidence	----EEE-----HHHHHHHHHH----EEEEE----EE---	Good confidence			OOF00006	100	Pseudobutyrivibrio_sp_ar14_gca_900101325	transcriptional activator RfaH	supercontig:ASM199606v1:scaffold7.1:107771:108271:-1	-	-	-	-
354	A0A1V3I3P6	94	Transcription antitermination protein RfaH	Vibrionaceae TaxID=641	FEGAEAIFKEKDGEMRSILLIKILNKQTELRVDNRHVRAV	FS	0.489286	3	-----HHH-----HHHHHHHHHH----EEEEE----EE--	Good confidence	----EEEEE----HHHHHHHHHHH---EEEEE--------	Good confidence			OOF28213	100	Gardnerella_vaginalis_409_05_gca_000025205	transcriptional activator RfaH	supercontig:ASM199534v1:scaffold9.1:10059:10556:1	-	-	-	-
355	A0A1V3N7M0	33	Transcriptional activator RfaH	Thioalkalivibrio denitrificans	AECEAIVQQMRGEDRVLLLLEFLGRQQAVEIAADLVTKPT	FS	0.761905	2	--HHHHHHHH----HHHHHHHHHH--HHHHHHHHH-----	Low confidence	--HHHHHHH------EEEHHHHH--HHHHHHH--------	Good confidence		Verified RfaH	OOG20796	100	Klebsiella_pneumoniae_gca_900516645	transcriptional activator RfaH	supercontig:ASM200036v1:Ga0073317_1144:7902:8393:1	-	-	-	-
356	A0A1V4F941	227	Transcription antitermination protein RfaH	Pseudomonas TaxID=286	FAELDAVFVSMDGEQRVILLLNMLNRQQKISMPLVSIIKN	FS	0.422619	3	-----HHEE----HHHHHHHHHH---EEEEEEE---EEE-	Good confidence	-----EEEE----HHHHHHHHHHH---EEEEEE-------	Good confidence			AHL32970	93	Pseudomonas_brassicacearum_gca_000585995	antitermination protein NusG	chromosome:ASM58599v1:Chromosome:1917099:1917560:1	NOT	NOT	NOT	NOT
357	A0A1V4WV59	79	Transcription antitermination protein RfaH	Deltaproteobacteria TaxID=28221	KGFSGIFEQELDGKERIAILLEGVDYCARMEIDRELVAKA	FS	0.45	2	----HHHHH------EEEEEEH---------HHHHHHH--	Low confidence	----EEEEEE-----HHHHHHHHH----EEEEE-------	Good confidence			OPY00769	100	Micromonospora_sp_cv4_gca_003667455	Transcription antitermination protein RfaH	supercontig:ASM206723v1:A4E60_contig000061:4444:4944:1	-	-	-	-
358	A0A1V5CD39	79	Transcription antitermination protein RfaH	Syntrophorhabdaceae bacterium	KGLGGIFERELEGEERAMILLEGINFYAKMVIDSDLITVP	FS	0.47619	2	-----EEE-------EEEHHHHHHHHHHHHHE--------	Low confidence	----EEEEE-----HHHHHHHHHHH---EEEEEHHH----	Good confidence			OPY68090	100	Xanthomonadaceae_bacterium_nml03_0222_gca_002798195	Transcription antitermination protein RfaH	supercontig:ASM206740v1:A4E57_contig000043:9255:9749:-1	-	-	-	-
359	A0A1V5DE58	79	Transcription antitermination protein RfaH	Syntrophorhabdus TaxID=513557	KGLGGIFESELDSRERVAILLDGVNYCAKMVIDRDLVAPA	FS	0.47619	2	----HHHHH------EEEEEE-----HHHEEH--------	Low confidence	----EEEEEE----HHHHHHHHHHH---EEEEEHHHH---	Good confidence			OPY80971	100	Calothrix_sp_pcc_7507_gca_000316575	Transcription antitermination protein RfaH	supercontig:ASM206747v1:A4E65_contig000101:6421:6915:1	-	-	-	-
360	A0A1V5JS56	107	Transcription antitermination protein RfaH	Deltaproteobacteria bacterium	KDVYGIFEAWGSDVDRVHILVEMVNNQARVMMHPSLIEKA	FS	0.52381	2	--HHHHHHHH-----EEEEEEEHH----EEEE--------	Low confidence	---EEEE--------HHHHHHHHH----EEE--HHHHH--	Good confidence
361	A0A1V5K7F4	237	Transcriptional activator RfaH	bacterium ADurb.Bin478	GLEGVLAEHRGSSYFMIHIEAIGKSILIDASENTLLDLDH	NFS	0.047619	2	----EEE------EEEEEEHHH--EEEEE-----------	Low confidence	---EEEEEE---EEEEEEEEH---EEEEE-----E-----	Good confidence
362	A0A1V5N174	57	Transcription antitermination protein RfaH	Bacteroidetes bacterium	GPLAGLKVKLIEFKGKSRIAVEISNLAKTVLVEMDKSYLS	NFS	0	2	------EEEEEEEE---EEEEEE--HHHHHHHH-------	Low confidence	-----EEEEEEEE----EEEEEEE----EEEEE-------	Good confidence
363	A0A1V5QXB4	59	Transcription antitermination protein RfaH	Betaproteobacteria bacterium	AGIEVVYQMSNGESRAMVLLEMLSKPVTMHIAPVNLRKVG	FS	0.392344	3	----EEEE-----HHHHHHHHH----EEEEEE---EEE--	Good confidence	----EEEE----HHHHHHHHHH----EEEEE---------	Good confidence
364	A0A1V5RJV9	16	Transcription antitermination protein RfaH	Chloroflexi bacterium	GLRGVFEGPVRPAERVRILIHFLGEANRAEVPVEALRKAS	FS	0.333333	2	----EE--------HHEEHHHHH---------HHHHHH--	Low confidence	--EEEE--------HHHHEEEHH----EEEE-HHHHH---	Good confidence
365	A0A1V5RL06	147	Transcriptional activator RfaH	Chloroflexi bacterium ADurb.Bin325.	FMGIEGRVARLTGTLKVILNVDLIGQAVSVIAETGQVEAL	FS	0.52381	2	-------EEE---HHHEHH-------HHHHHH--------	Low confidence	----HHHHHH---HEEEEEHHHHH--EEEEEEE---EE--	Good confidence
366	A0A1V5TT22	142	Transcription antitermination protein RfaH	Ignavibacteria bacterium	KGISGIIIDADNRTQLAISIELINRTVIVYLSDETSFIKV	FS	0.142857	2	----EEEE-------EEEEEHHH--EEEEEE-----EEE-	Low confidence	----EEEE-------EEEEEHHH-HEEEEEE-----EEE-	Good confidence
367	A0A1V5UMJ1	172	Transcription antitermination protein RfaH	Lentisphaerae bacterium ADurb.Bin242.	GDYAIVERKKNGKSVIVNLHWVEMSLHVELPVDWVEEAGA	None	None	0	--EEEEE------EEEEEEEEEEEEEEEE---HHHHH---	Low confidence	---EEEE------EEEEEEEEEEEEEEEE----HHH----	Low confidence
368	A0A1V5YER3	16	Transcription antitermination protein RfaH	Chloroflexi bacterium	GLEAIFDQRLSSSARARVFVEILGHLTACQMSLADLVATE	FS	0.666667	2	--HHHHHHH----HHHHHHHHHHHHHHH---EE-------	Low confidence	----H---------HHHHHHHHH------EEEHHHHH---	Good confidence
369	A0A1V6AZJ2	212	Transcription antitermination protein RfaH	Candidatus Aminicenantes	GLRGVFKKSLSDRDRVMILLNYVSYQGQLLIEKSKLKKVL	FS	0.419799	3	----HHH-------EEEEEEEHHH---EEEE--HH-----	Good confidence	---EEEEE-----HHHHHHHHHHH---EEEEHHHHHHH--	Good confidence
370	A0A1V6B5G9	57	Transcriptional activator RfaH	Bacteroidetes bacterium	LTGLTGELIKVGGKKRVIIRIDKLDQNIVLTIPVTFLRKM	NFS	0.0238095	3	------EEEEE---EEEEEEEE----EEEEEEE--EEE--	Good confidence	----EEEEEEE---EEEEEEEE----EEEEE--HHHHH--	Good confidence
371	A0A1V6CGH3	79	Transcription antitermination protein RfaH	Deltaproteobacteria TaxID=28221	KGFSGIFESELDGKERVAILLEGVHYCAKMEIDRDLIDRA	FS	0.52381	2	-----EH--------HHHHHHHHHHH---HH--HHHHH--	Low confidence	----EEEE-------HHHHHHHHHH---EEEEHHHHHH--	Good confidence			OPX97977	100	Bradyrhizobium_sp_ufla_03_321_gca_001969825	Transcription antitermination protein RfaH	supercontig:ASM206758v1:A4E59_contig000080:1486:1980:1	-	-	-	-
372	A0A1V6CWJ8	57	Transcription antitermination protein RfaH	Bacteroidetes bacterium	IGLEAELISIKGKKRVVVRIEQISNTLIIDIPQEDITAVG	NFS	0	2	-----EEEEEE---EEEEEEE----EEEEE----------	Low confidence	----EEEEEE----EEEEEEE----EEEEE-----H----	Good confidence
373	A0A1V6DHT0	8	Transcriptional activator RfaH	Verrucomicrobia bacterium ADurb.Bin122.	MGVEGIVDNPDDPRGIVVSVDVMRQGILVPIDPEYLEPIT	FS	0.15	2	---EEEEE------EEEEEEEE----EEEE----------	Low confidence	---EEEEE------EEEEEEHHH---EEEE------EE--	Good confidence
374	A0A1V6DUG5	8	Transcriptional activator RfaH	Candidatus Cloacimonetes bacterium ADurb.Bin117.	GVTGVVESHDKLDEVRLQVQILRQAVLVKIDPRNVKILGE	FS	0.142857	2	--EEEE-----HHHHHHHHHHHHHHHEEEEE---EEE---	Low confidence	--EEEEE----HEEEEEEEHHH--EEEEEE---EEEEE--	Good confidence
375	A0A1V6E0R0	147	Transcriptional activator RfaH	Verrucomicrobia bacterium	LRGLDGWVEQRQGPTQVLLRLDFIGQAAAIQVGAWELEPI	FS	0.714286	2	---HHHHH-----HHHHHHHH----HHHHHHHHH------	Low confidence	---HHHHHH-----HHHHHHHHHH-HHEEEEEE-------	Good confidence
376	A0A1V6EYG0	8	Transcriptional activator RfaH	Candidatus Cloacimonetes	GICGVVEDQSKLTEVRLQVNILKQAVLVKVNTEDIKIIGE	NFS	0.047619	2	--EEEE-------EEEHHHHHHHHHHEEEEE---EEE---	Low confidence	--EEEEE-----EEEEEEEEH---EEEEEE---EEEEE--	Good confidence
377	A0A1V6GJT5	147	Transcriptional activator RfaH	Verrucomicrobia bacterium	LQGIEGWVERRSGMSTVLLRLDFINQAAAVKLDADALELI	FS	0.619048	2	--HHHHHHH----HHHHHHHHH-----EEEEEE-------	Low confidence	---HHHHHH-----HHHHHHHHHH---EEEEEE-------	Good confidence
378	A0A1V6GWU4	147	Transcriptional activator RfaH	Verrucomicrobia bacterium	FQGVEGRVARLAGTLKVVLNVDMIGQAVSVTAEIDQVEVL	FS	0.107619	3	----HEEEEHHHHHHEEEEEE------EEEEEE--EEE--	Good confidence	----HEEEEEE----EEEEEEEH---EEEEEEE-------	Good confidence
379	A0A1V6I364	64	Transcription antitermination protein RfaH	Bacteroidetes bacterium ADurb.Bin028.	GVLGFVRTKSSSKEIYIDCSLQNMAILIRKENLIFRIIES	None	None	0	--EEEEE-------EEEE--HHHHHHHH----EHHHHH--	Low confidence	--EEEEE-------EEEE----HHHHEE----EEEHHH--	Low confidence
380	A0A1V6IAK1	79	Transcription antitermination protein RfaH	Deltaproteobacteria bacterium	GLSGIFEKEMEGRERVTILLDSVQFAASMEIDIDLVASAQ	FS	0.380952	2	----EEE-------EEEEE----HHHHH-----HHH----	Low confidence	----EE-------HHHHHHHHHHH---EEEEEHHH-----	Good confidence
381	A0A1V6IZD0	58	Transcription antitermination protein RfaH	Verrucomicrobia bacterium	KGLEGLVSATAGKRITVLLDVLGRQTRVSVPDHQLQALAA	FS	0.693333	3	--HHHHHHHHHHHHHHHHHHH------E-----HHHHH--	Good confidence	--HHHHHHHHHHHHHHHHHHH-----EEE-----EEH---	Good confidence
382	A0A1V6JDS1	57	Transcription antitermination protein RfaH	Bacteroidetes bacterium	GMEGELVQFRGKQKVAVRIQAIQQVIMVTLSPLILQPVQN	FS	0.619048	2	----EEEEE----EEEEEHHHHHHHHHHH---HHH-----	Low confidence	---EEEEEE----EEEEEEHHHHHHHHH---HHHHHHH--	Good confidence
383	A0A1V6JNK1	57	Transcriptional activator RfaH	Bacteroidetes bacterium	RGFEGELVRIAGENKVVIRIEHVTHSLLVTLPSHYIVKKR	FS	0.190476	2	-----EEEEEE----EEEEEEEEHHHHHHH---HHEE---	Low confidence	---EEEEEEE---EEEEEEEE----EEEEE--HHHHH---	Good confidence
384	A0A1V6JW20	147	Transcriptional activator RfaH	Verrucomicrobia bacterium	LQGMAAWVESRSGMTEALLRLDFIGQAAAIKVDATQLELI	FS	0.714286	2	--HHHHHHH----HHHHHHHHH------EEEEEE------	Low confidence	---HHHHHH-----HHHHHHHHHH---EEEEEE-------	Good confidence
385	A0A1V9UZ52	33	Transcription/translation regulatory transformer protein RfaH	Pseudomonas sp.	SGIEAIYLVKDGMQRVILLLNILHREVKVSSPINCLIRAC	FS	0.551087	3	---HHHHH----HHHHHHHHHHH----EEEEE---HH---	Good confidence	----EEEE----HHHHHHHHHHH---EEEEE---------	Good confidence		Verified RfaH
386	A0A1W1CNQ5	102	Transcriptional activator RfaH	hydrothermal vent	DIEVIFQEKKNDNRILVLFNLLGKNNLVKVNEDDLKVCKD	None	None	0	-EEEEEE------EEEEEEHHH-----EEEE----E----	Low confidence	--EEEEH------EEEEEEEE-----EEEE----HH----	Low confidence
387	A0A1W1DAV4	195	Transcriptional activator RfaH	hydrothermal vent	FKGQKVIFKNYNSNDRITVLFKLIGQQQTITLDEKEVIAI	NFS	0.047619	2	----EEEEEE------EEEHHHHHH----EEE---EEE--	Low confidence	----EEEEE------EEEEEEEH-----EEEE---EEEE-	Good confidence
388	A0A1W1IB27	119	Putative Transcription antitermination protein RfaH	Nitrospira japonica	GIKGIFGSSLPSKERVVVLLRTLLYQSRAVIQLSDIEKFP	FS	0.619048	2	---EEE--------HHHHHHHHHHHH---EEEE-------	Low confidence	--HHHHH-------HHHHHHHHHHHH--EEEEE-------	Good confidence		Verified RfaH	SLM50238	100	Enterococcus_faecium_gca_006007925	putative Transcription antitermination protein RfaH	chromosome:NSJP_Ch1:I:3977443:3977946:-1	NOT	NOT	NOT	NOT
389	A0A1W2CCB1	32	Transcriptional antiterminator RfaH	Polynucleobacter sp.	GLSGSFQEIQQQANGEMRAMVLIDLLGKLQKIQVPVATLS	FS	0.619048	2	-----HHHHHHH-----HHHHHHHHHHHHH-EE-------	Low confidence	----EEHHHH------HHHHHHHHHHH-HHEEE-------	Good confidence		Verified RfaH
390	A0A1W6BB00	290	Transcription antitermination protein RfaH	Erwiniaceae TaxID=1903409	LEGLEAIFTEPDGEARSMLLLNLLNKQVKQSVENSAFRKA	FS	0.472222	3	-----HHH-----HHHHHHHHHH---EEEEEE----EEE-	Good confidence	-----EEE-----HHHHHHHHHH----EEEEE--------	Good confidence		Verified RfaH	ARJ44241	100	Myroides_phaeus_gca_900099675	transcriptional activator RfaH	chromosome:ASM210139v1:Chromosome:1864396:1864884:-1	NOT	NOT	NOT	NOT
391	A0A1W6K811	60	Transcription antitermination protein RfaH	Marinobacter TaxID=2742	GIGAIFQAYDGEERAIVLISFMQKQQTVKVPLSTLHPRSS	FS	0.5	3	--HHHH-----HHHHHHHHHHH---EEEEEE---------	Good confidence	---EEEE----HHHHHHHHHHH---EEEEEE---------	Good confidence			ARM83527	100	Pseudomonas_stutzeri_rch2_gca_000327065	transcription antitermination protein RfaH	chromosome:ASM211673v1:Chromosome:1569892:1570383:1	NOT	NOT	NOT	NOT
392	A0A1X0N5P5	33	Transcriptional activator RfaH	Pseudomonas floridensis	DVEAIFVATDGTERAVILLNLLQRQQKVVLPISSLARMEA	FS	0.528708	3	--HHHHHH---HHHHHHHHHHH----EEEEE---------	Good confidence	---EEEE----HHHHHHHHHH----EEEEE----------	Good confidence	ORC58912	100	Eubacterium_maltosivorans_gca_002441855	transcriptional activator RfaH	supercontig:ASM208723v1:GEV-388_contig_44:78499:79011:-1	-	-	-	-
393	A0A1X1MSQ2	219	Transcription antitermination protein RfaH	Vibrio sp.	QFGGLEAIYHEADGEKRSYLMLNLISQPVKLSVPNSDIEL	FS	0.404762	3	------EEE-----HHHHHHHHHHH---EEEEEE---E--	Good confidence	------EEEE----HHHHHHHHHHH---EEEEE----E--	Good confidence		Verified RfaH
394	A0A1X7A0B6	61	Transcription antitermination protein RfaH	Limimaricola soesokkakensis	LAGHVSRIVALAPEDRIWMLLDLMGRETRVAVKRSDVKRL	FS	0.473684	2	-----HEEEEE-----EEEEEE------EEEE--------	Low confidence	----EEEEEE-----HHHHHHHHH----EEEE--------	Good confidence			PSK80407	100	Bacillus_thuringiensis_gca_005048915	transcriptional antiterminator RfaH	supercontig:ASM301443v1:Ga0180984_123:4690:5196:-1	-	-	-	-
395	A0A1X7AGV8	202	Transcription antitermination protein RfaH	Parendozoicomonas haliclonae	PFADLEGIYLCDKGEQRCMVLLNIISREQPILADQANLRS	FS	0.421053	3	-----EEEE------HHHHHHHHH---EEEEEE-------	Good confidence	-----EEEE-----HHHHHHHHHH----EEEEE-------	Good confidence		Verified RfaH	SMA41469	100	Escherichia_coli_gca_003791065	Transcription antitermination protein RfaH	supercontig:ASM90017458v1:SB41UT_contig_3:20663:21136:-1	-	-	-	-
396	A0A1X7NRV6	77	Transcriptional antiterminator RfaH	Mesorhizobium australicum	FANLIGRLDRLDGPGRARVLLSIMNGEVAATIAAKDLAAA	FS	0.166667	2	-HHHHHHHH--------EEEEEE-------------H---	Low confidence	----EEEEEE------EEEEHHH----EEEEE--------	Good confidence			SMH40828	100	Mesorhizobium_sp_ym1c_6_2_gca_003666685	transcriptional antiterminator RfaH	supercontig:IMG-taxon_2622736609_annotated_assembly:Ga0048943_14:1948784:1949287:-1	NOT	NOT	NOT	NOT
397	A0A1X7PTI3	61	Transcriptional antiterminator RfaH	Maritimibacter sp.	FAEFVAKVETIEPDRRVWLLIDLMGQATRVSVPQDDVRRL	FS	0.263072	3	---HHEEEE-------EEEEEH-----------HHHHH--	Good confidence	----EEEEEE-----EEEEEEEH-----EEEE--------	Good confidence		Verified RfaH	SMH55437	100	Oceanospirillum_linum_gca_001995095	transcriptional antiterminator RfaH	supercontig:IMG-taxon_2545555844_annotated_assembly:B139DRAFT_scaffold00001.1:3067267:3067779:-1	NOT	NOT	NOT	NOT
398	A0A1X7Q8D7	6	Transcriptional antiterminator RfaH	Azospirillum lipoferum	DFIGQFAGGSGETARVFLDVLGRSTVVSIGAQHLEPAVPA	NFS	0	2	---HH--------HHHHHHHH----EEEE-----------	Low confidence	------------EEEEEEE-------EEE-----------	Good confidence			SMH60484	100	Pleomorphomonas_sp_sm30_gca_003966995	transcriptional antiterminator RfaH	supercontig:IMG-taxon_2622736628_annotated_assembly:Ga0048941_15:2683485:2684054:1	NOT	NOT	NOT	NOT
399	A0A1X9U4N7	94	Transcription antitermination protein RfaH	Photobacterium damselae	FKGIDAIYQEADGEKRSFMLINLLGRAVTVSVDNKDLIKR	FS	0.538012	3	----HHHH-----HHHHHHHHHH----EEEEE--------	Good confidence	-----EEE-----HHHHHHHHHH----EEEEE--------	Good confidence			ARR50735	100	Sphingopyxis_sp_gw247_27lb_gca_002277025	transcription/translation regulatory transformer protein RfaH	chromosome:ASM214261v1:I:2129186:2129683:-1	NOT	NOT	NOT	NOT
400	A0A1Y0CY40	94	Transcription antitermination protein RfaH	Oceanisphaera avium	GLEAIYVQADGDTRAILLLTLLQKETRTSFANQEFSKVLK	FS	0.448622	3	----EEE----HHHHHHHHHH----EEEE-----HHHH--	Good confidence	----EE-----HHHHHHHHHH----EEEEE-----HE---	Good confidence		Verified RfaH	ART80231	100	Helicobacter_pylori_gca_002532995	transcription/translation regulatory transformer protein RfaH	chromosome:ASM215787v1:Chromosome:1902795:1903307:1	NOT	NOT	NOT	NOT
401	A0A1Y0D3S2	94	Transcription antitermination protein RfaH	Oceanisphaera profunda	GLEAIYLEADGDMRAILLLTLLQKETSTSFGNEEFSRLSK	FS	0.4	3	----EEE----HHHHHHHHHH----EEEEE-----EE---	Good confidence	---EEE-----HHHHHHHHHH----EEEEE-----EE---	Good confidence		Verified RfaH	ART82173	100	Reichenbachiella_faecimaris_gca_900176375	transcription/translation regulatory transformer protein RfaH	chromosome:ASM215789v1:Chromosome:1303919:1304428:1	NOT	NOT	NOT	NOT
402	A0A1Y0EB78	61			EFVAQVEATPAAERVYLLIDLMGRATRVAVDARSLKREAS	FS	0.529412	2	-----------HHHHHHHHHHHHHH-HHHH--HHHH----	Low confidence	--EEEEE------HHHHHHHHH----EEE-----------	Good confidence	ARU00884	100	Cystobacter_ferrugineus_gca_001887355	transcription antitermination protein RfaH	chromosome:ASM215890v1:Chromosome:1584836:1585288:-1	NOT	NOT	NOT	NOT
403	A0A1Y1QI75	195	Transcriptional activator RfaH	Thiothrix lacustris	FRGLEAIFQKYDGDERVIVLLEILHKQTKLAITPGQLYAA	FS	0.491667	3	-----HHEE----HHHHHHHHHH---EEEEEE--HHHH--	Good confidence	----EEEEE----HHHHHHHHHH----EEEEE--------	Good confidence			OQX06288	100	Mycobacterium_riyadhense_gca_002101845	transcriptional activator RfaH	supercontig:ASM208387v1:Ga0073116_1251:11159:11683:1	-	-	-	-
404	A0A1Y2SEB4	290	Transcription antitermination protein RfaH	Xenorhabdus vietnamensis	FEGIQAIYNEPDGETRSIILLKILNKEVPKILDNKHFIKI	FS	0.472136	3	------EE-----HHHHHHHHHH----EEEEE--------	Good confidence	-----EEE-----HHHHHHHHHHH---EEEEE--------	Good confidence		Verified RfaH	OTA15028	100	Cohnella_sp_ar92_gca_003990975	transcriptional activator RfaH	supercontig:ASM212753v1:Xvie_20:10746:11249:1	-	-	-	-
405	A0A1Y5K355	94	Transcription antitermination protein RfaH	Pseudoalteromonas sp.	KDVQAIFKEPDGDMRSILLINLLNQKIEVAVDNKDIRKVG	FS	0.390476	3	----EEE-----HHHHHHHHHH----EEEEE----EEE--	Good confidence	----EEE-----HHHHHHHHHH----EEEEE-----EE--	Good confidence		Verified RfaH	OUS70487	100	Marinobacter_sp__gca_002714765	transcription/translation regulatory transformer protein RfaH	supercontig:ASM216557v1:contig16:15262:15750:-1	-	-	-	-
406	A0A1Y6IQ67	219	Transcription antitermination protein RfaH	Vibrio TaxID=662	FAGIEAIYQEADGETRSIMLVKMISQTVAMSLDNRDLELS	FS	0.497727	3	----HHHH-----HHHHHHHHHH---EEEEEE----EE--	Good confidence	-----EEE-----HHHHHHHHHHH---EEEEE----E---	Good confidence			SMR99768	100	MKGQKQFYLLQCSPHFHQSVLLQLSRSGIAYYNPVIRTFYKRRDCSAYRGQIMPMFPGYVFVLLDFEVVHPSCFTRMKNVYGLVSFGEYPAEVPLSVINEVKEQEKIFSMNLSLMNNSCLAKILLLADASKRGQVFADYVCNRKYDRLKNDSYKRKAETATQCTLPSYRSSC)	Transcription antitermination protein RfaH	supercontig:Vmangrovi_CECT7927_Spades_Prokka:0001:1131554:1132075:-1	-	-	-	-
407	A0A1Y6K3B0	131	Putative RfaH family transcriptional regulator	Brevefilum fermentans	GYQAIFDARIEGSERVRLLIKFLQNQQVRIQVPAKMVKPK	FS	0.5625	2	----EEEEE-----HHHHHHHHHH---EEEEEEE------	Low confidence	------------HHHHHHHHHHH----EEEEE--------	Good confidence		Verified RfaH
408	A0A1Z1T053	124	Transcription antitermination protein RfaH	Enterobacterales TaxID=91347	GIKAIYQEPDGETRSILLLKILNNEVKKSVDNKEFKKEPF	FS	0.412698	3	----EE-----HHHHHHHHHH----EEEEEE---------	Good confidence	---EEEE----HHHHHHHHHH----EEEEE-----EE---	Good confidence			ARX36382	100	Granulosicoccus_antarcticus_imcc3135_gca_002215215	transcription/translation regulatory transformer protein RfaH	chromosome:ASM218023v1:Chromosome:4309179:4309679:1	NOT	NOT	NOT	NOT
409	A0A1Z2SHK0	219	Transcription antitermination protein RfaH	Vibrio TaxID=662	FAGIDAIYQESDGETRSIMLVKMISQTVAMSFDNRDLELS	FS	0.526316	3	-----HHH-----HHHHHHHHHH---EEEEEE--------	Good confidence	-----EEE-----HHHHHHHHHHH---EEEEE--------	Good confidence		Verified RfaH	ASA56654	100	Peptostreptococcaceae_bacterium_pga_8_gca_900112915	transcriptional activator RfaH	chromosome:ASM219651v1:1:2998953:2999447:1	NOT	NOT	NOT	NOT
410	A0A1Z8WGD2	24	Transcriptional activator RfaH	Puniceicoccaceae TaxID=415002	GLQGKVLALLPAERRVKVLLEILGREITIAVSAEEIHVAS	FS	0.436508	3	----EEE------HHHHHHHHH----EEEEEE--------	Good confidence	---EEEEEE---HHHHHHHHHHH----EEEE---------	Good confidence	RPG82928	100	Micromonospora_sp_mw_13_gca_003434305	transcriptional activator RfaH	supercontig:ASM217047v2:140888:6849:7466:1	-	-	-	-
411	A0A212Q2D7	133	Transcriptional antiterminator RfaH	Rhodoblastus acidophilus	FAEQVAVLERLSSHERVRVLLDMAHRKIPLDLVQDAVSPL	None	None	0	---HHHHHHH----HHHHHHHHHHH----HHHH-------	Low confidence	---HHHHHHH----HHHHHHHHHHH----HHHHHH-----	Low confidence		Verified RfaH	SNB53472	100	Bacillus_subtilis_gca_004361725	transcriptional antiterminator RfaH	supercontig:IMG-taxon_2724679731_annotated_assembly:Ga0170454_101:387113:387691:-1	-	-	NOT	NOT
412	A0A212Q6D7	60	Transcriptional antiterminator RfaH	Marinobacter sp.	PFEGIHAIFQAYDGEERAIVLINFMQKRQSIKVPVSGITR	FS	0.509524	3	-----HHHHH----HHHHHHHHHH----EEEEEE------	Good confidence	-----EEEEE----HHHHHHHHHH----EEEEE-------	Good confidence		Verified RfaH	SNB54874	100	Pedobacter_sp_rs10_gca_003315595	transcriptional antiterminator RfaH	chromosome:IMG-taxon_2609459767_annotated_assembly:I:590040:590519:1	NOT	NOT	NOT	NOT
413	A0A220PXI8	264	Transcription antitermination protein RfaH	Shewanella marisflavi	FVDLEGIFEEQNGDKRCHILFEIMGQQKRVSVPRASIKGI	FS	0.530556	3	-----HHH------HHHHHHHHHH---EEEEE--------	Good confidence	----EEEE-----HHHHHHHHHHH---EEEEE--------	Good confidence		Verified RfaH	ASJ97335	100	Escherichia_coli_gca_005041905	transcription/translation regulatory transformer protein RfaH	chromosome:ASM221558v1:Chromosome:2832160:2832687:-1	NOT	NOT	NOT	NOT
414	A0A220SSL6	32	Transcription antitermination protein RfaH	Alcanivorax TaxID=59753	FANLEAVFQRFAGEERVVVLMNMLHKQHALTLALKDVQKI	FS	0.520455	3	----HHHHH----HHHHHHHHHHH---EEEEEE-------	Good confidence	-----EEEE----HHHHHHHHHHH---EEEEE--------	Good confidence			ASK36413	100	Enterobacter_cloacae_subsp_cloacae_gca_000958205	transcription/translation regulatory transformer protein RfaH	chromosome:ASM221610v1:Chromosome:902442:902954:1	NOT	NOT	NOT	NOT
415	A0A221K6X4	61	Transcription antitermination protein RfaH	Rhodobacteraceae TaxID=31989	ADLVTTIDTLAGPERIGILIDLMGRKVKTSLPRDQVEKLY	FS	0.285263	3	--EEEEEE-------EEEEHHHH-HHHHH---HHHHHH--	Good confidence	---EEEEE-------EEEEHHHH--HHEEEE---------	Good confidence			ASM74620	100	Bacillus_cereus_gca_002813875	transcription antitermination protein RfaH	plasmid:ASM222263v1:pSMR1-1:311545:312060:-1	-	-	-	-
416	A0A231HN58	59	Transcription/translation regulatory transformer protein RfaH	Pusillimonas sp.	AGLEAIYQMTDSERRAMVLIEILSRPVAVTTLATNLRKAD	FS	0.412698	3	----EEE-----HHHHHHHHHH----EEEEE---------	Good confidence	----EEEE----HHHHHHHHHH----EEEEE-----EE--	Good confidence		Verified RfaH	OXR50236	100	_clostridium_bolteae_gca_003464745	transcription/translation regulatory transformer protein RfaH	supercontig:ASM223680v1:scaffold2:539263:539757:1	-	-	-	-
417	A0A231MWQ4	94	Transcription antitermination protein RfaH	Zobellella denitrificans	FAGLEAIYQEADGDTRAILLLTLLQKETPASIANSDYTRL	FS	0.498747	3	-----HHH-----HHHHHHHHHH---EEEEEE----EE--	Good confidence	-----EEE-----HHHHHHHHHHH---EEEEE--------	Good confidence		Verified RfaH	OXS14661	100	Alcanivorax_sp_dsm_26293_gca_900107995	transcription/translation regulatory transformer protein RfaH	supercontig:ASM223736v1:NODE_62:9726:10223:1	-	-	-	-
418	A0A233RAQ9	94	Transcription antitermination protein RfaH	Oceanimonas doudoroffii	FAGMEAIYQEADGDSRAMLLLTLLQSQTRASFANTDYSRL	FS	0.435526	3	------EEE----HHHHHHHHHH----EEEEE-----E--	Good confidence	----EEEE-----HHHHHHHHHHH---EEEEE--------	Good confidence		Verified RfaH	OXY80468	100	Pseudomonas_putida_gca_001306515	transcription/translation regulatory transformer protein RfaH	supercontig:ASM224268v1:NODE_10_length_71561_cov_93.9811:9705:10202:1	NOT	NOT	NOT	NOT
419	A0A235CBW3	94	Transcription antitermination protein RfaH	Oceanimonas baumannii	GMEAIYQEADGDNRAMLLITLLQSQTRGSFANTDFTRLPE	FS	0.421053	3	----EE-----HHHHHHHHHH----EEEEE-----EE---	Good confidence	---EEEE----HHHHHHHHHH----EEEEE----------	Good confidence		Verified RfaH	OYD21295	100	Bacterium_bms3abin03_gca_002898075	transcription/translation regulatory transformer protein RfaH	supercontig:ASM224549v1:NODE_17_length_70263_cov_139.817:9871:10374:1	NOT	NOT	NOT	NOT
420	A0A238J0W2	61	Transcription antitermination protein RfaH	Boseongicola aestuarii	AEFVCTIDSTPKDQRVWVLLEIMGREARVALPARIMQRTV	FS	0.410526	3	---EEEEE-------EEEEHHH----HH----HHHHH---	Good confidence	---EEEEE------HHHHHHHHH----EEEE-----EE--	Good confidence		Verified RfaH	SMX23620	100	Acinetobacter_calcoaceticus_gca_004345325	Transcription antitermination protein RfaH	supercontig:B.aestuarii_CECT8489_Spades_Prokka:0005:8341:8865:-1	-	-	-	-
421	A0A238XLB5	191	Transcriptional antiterminator RfaH	Desulfurobacterium atlanticum	GLIGQILSVKRGDERVVLLLKSASLSSKVELPVSFVEKIS	None	None	0	----EEEEEE----EEEEEEE-----------HHHHH---	Low confidence	----EEEEEE----EEEEEEE-----------HHHHH---	Low confidence			SNR59727	100	Sphingobium_sp_d43fb_gca_002312805	transcriptional antiterminator RfaH	supercontig:IMG-taxon_2724679920_annotated_assembly:Ga0170405_101:80825:81325:1	-	-	NOT	NOT
422	A0A239N356	33	Transcription antitermination protein RfaH	Pseudomonas nitroreducens	HGLEAIFITKDGNERVHILLKILQREVKVTVPVNRLVRAD	FS	0.534524	3	---HHHHH----HHHHHHHHHHH----EEEEE--------	Good confidence	----EEEE----HHHHHHHHHHH---EEEEE---------	Good confidence		Verified RfaH
423	A0A240EP73	219	Transcription antitermination protein RfaH	Vibrio thalassae	QFAGIEAIFHEADGEARSIMLVNLINKQIPVSIDNKDLDI	FS	0.392344	3	------EEEE----HHHHHHHHHH---EEEEEEE---E--	Good confidence	------EEEE----HHHHHHHHHH----EEEEE-------	Good confidence		Verified RfaH	SNX50458	100	Streptococcus_pasteurianus_atcc_43144_gca_000270165	Transcription antitermination protein RfaH	supercontig:VthalassaeCECT8203_Velvet_Prokka:0123:111368:111862:1	-	-	-	-
424	A0A243T2Q5	33	Transcription antitermination protein RfaH	Halomonas TaxID=2745	KDLQAVFASHKGDERAIVLLNLLNRQQQLEMPVASLRPGS	FS	0.486905	3	----HHH-----HHHHHHHHHHH--EEEEEEE--------	Good confidence	----EEEE----HHHHHHHHHHH---EEEEE---------	Good confidence		Verified RfaH	OUE40975	100	Actinomyces_naeslundii_gca_001937595	transcriptional activator RfaH	supercontig:ASM215126v1:contig_86:3772:4314:1	-	-	-	-
425	A0A246F740	33	Transcription/translation regulatory transformer protein RfaH	Pseudomonas TaxID=286	EVEAIFLCDDGAERALILLNLLQREQRIRVPLSQLSAVGG	FS	0.5	3	--HHHHH----HHHHHHHHHHH----EEEEE---------	Good confidence	---EEEE----HHHHHHHHHH----EEEEE----HH----	Good confidence
426	A0A246WM02	59	Transcription antitermination protein RfaH	Herbaspirillum robiniae	AGLEGIYQMADGDRRVIVLIELLSKPVVIPVRLTSVRKLS	FS	0.5	3	----HH------HHHHHHHHHH---EEEEEE-----EE--	Good confidence	-----EE-----HHHHHHHHHHH---EEEEE---------	Good confidence		Verified RfaH	OWY27308	100	Blautia_sp_am42_2_gca_003480245	transcription/translation regulatory transformer protein RfaH	supercontig:ASM221341v1:Scaffold9_1:126546:127043:-1	-	-	NOT	NOT
427	A0A254TDF9	102	Transcription antitermination protein RfaH	Noviherbaspirillum denitrificans	AGLEGIYQMHDGEARALVLIELMNQPHKLKLAVQMLRKAA	FS	0.560526	3	---HHHH------HHHHHHHHHH----EEEE----HH---	Good confidence	----EEEE----HHHHHHHHHH----EEEEE---------	Good confidence		Verified RfaH
428	A0A254VGJ2	59	Transcription/translation regulatory transformer protein RfaH	Xenophilus sp.	AGLEAIYQCSEAEHRSIVLLELLHKRVRMQIETARLGKPD	FS	0.421053	2	---HHHH-------EEEEHHHHHH--HEEEEE--------	Low confidence	----EEEE----HHHHHHHHHH----EEEEE---------	Good confidence		Verified RfaH	OWY37856	100	Acinetobacter_johnsonii_gca_900444855	transcription/translation regulatory transformer protein RfaH	supercontig:ASM221344v1:NODE_12_length_134457_cov_161.25:641:1156:1	-	-	-	-
429	A0A257ECG8	105	Transcriptional activator RfaH	Comamonadaceae TaxID=80864	LSGLEGIVQKVSSKRVAVLLQIMGHPTLVQVDHHQVELST	FS	0.386667	3	--HHHHHHHHHHHHHHHHHHHH-----EEEE----EE---	Good confidence	---HHHHHHHHHHHHHHHHHHH-----EEEE----EEE--	Good confidence	OYU11079	100	Methanosphaera_stadtmanae_gca_003265405	transcriptional activator RfaH	supercontig:ASM225614v1:NODE_291:25044:25568:1	-	-	-	-
430	A0A257STF4	2	Transcription/translation regulatory transformer protein RfaH	Chromatiales bacterium	AGYEGIFHGANGRDRVTVLLHVCGQHTPVQLDAAYLEPLR	FS	0.629699	3	---HHH--------HHHHHHHHH-----EE----------	Good confidence	----EEEE----HHHHHHHHHHH----EEEE---------	Good confidence		Verified RfaH	OYV76553	100	Sphingopyxis_sp_hix_gca_001468285	transcription/translation regulatory transformer protein RfaH	supercontig:ASM225536v1:04302015_21_scaffold_39:87664:88176:1	-	-	-	-
431	A0A257Z5E9	112	Transcriptional activator RfaH	Alphaproteobacteria TaxID=28211	GLVAQIVQIESNDRLTILMDLLGQSIRGRIHAHQVRKITP	FS	0.428571	2	---EEEEEE----EEEEEEHHH--HHHHEE----------	Low confidence	---EEEEE-----EEEEHHHHHHHHHHHHH-HH-------	Good confidence		Verified RfaH
432	A0A258KX76	61	Transcriptional activator RfaH	Bacteria TaxID=2	FSDFVATVETLAPERRVWVMLELMDRMTRVAVAVADLRMA	FS	0.51462	3	---HHHHHEE------EEEEEE-----------HHHHH--	Good confidence	----EEEEEE-----HHHHHHHHH----EEEE--------	Good confidence		Verified RfaH	OYX97298	100	Salmonella_enterica_gca_005781975	transcriptional activator RfaH	supercontig:ASM228088v1:04302015_32_scaffold_1161:16693:17220:1	-	-	-	-
433	A0A258XE02	133	Transcriptional activator RfaH	Alphaproteobacteria bacterium	LKDQTVVFEKLDDKGRVQLLLNLLGKDVKFSLSSYAIEAA	FS	0.325	3	----EEEEEE-----HHHHHHHHH--EEEEE--HHHH---	Good confidence	----EEEEEE-----EEEEEHHH---EEEEEE--------	Good confidence		Verified RfaH
434	A0A258ZEU3	59	Transcription/translation regulatory transformer protein RfaH	Gallionellales bacterium	AGIEAIYQMSDSESRAMVLIEILSKPVQVKIPLAKLNKII	FS	0.436508	3	----EEE-----HHHHHHHHHH----EEEEE---------	Good confidence	----EEEE----HHHHHHHHHHH---EEEEE------E--	Good confidence		Verified RfaH	OYZ63470	100	Microcella_putealis_gca_004216575	transcription/translation regulatory transformer protein RfaH	supercontig:ASM225718v1:04302015_24_scaffold_16:79715:80212:-1	-	-	-	-
435	A0A259E156	61	Transcriptional activator RfaH	Rhodobacterales bacterium	FANFLAEVDTITPDQRIWVLLDLMGRSLRIELPEASVTGA	FS	0.277778	3	----EEEEEE-----EEEEEEEH----------HHHH---	Good confidence	----EEEEEE-----HEEEHHHH-----EEEE--------	Good confidence
436	A0A264VN01	290	Transcription antitermination protein RfaH	Providencia TaxID=586	QGVRAIYSEPDGEARSVLLLNILNKEVPRVVENRNFETIK	FS	0.526316	3	----EEEE----HHHHHHHHHH----EEEEE---------	Good confidence	----HHH-----HHHHHHHHHHH---EEEEE---------	Good confidence			OZS72691	100	Pseudoruegeria_sp_sk021_gca_002119405	transcription/translation regulatory transformer protein RfaH	supercontig:ASM226539v1:NODE_32_length_64459_cov_223.001:35625:36116:-1	-	-	-	-
437	A0A266NEK0	113	Transcription/translation regulatory transformer protein RfaH	Pseudomonas lundensis	YAGLESIFMAMDGEERVILLINLMNRQQQISMPLASVVSR	FS	0.495455	3	----HHHH-----HHHHHHHHHH---EEEEEEE---H---	Good confidence	-----EEEE----HHHHHHHHHH----EEEEEE-------	Good confidence		Verified RfaH	OZY60357	100	Mycobacterium_kyorinense_gca_002101735	transcription/translation regulatory transformer protein RfaH	supercontig:ASM226912v1:Pseudomonas_lundensis_L1802_Contig6:20903:21418:-1	-	-	-	-
438	A0A266ZV86	113	Transcription/translation regulatory transformer protein RfaH	Pseudomonas TaxID=286	FAGIESIFMSMDGEERVILLINLMNRQQQISMPLASISNS	FS	0.535526	3	----HHHHH----HHHHHHHHHH----EEEEE--------	Good confidence	-----EEEE----HHHHHHHHHH----EEEEE--------	Good confidence		Verified RfaH	PAA04243	100	Camelimonas_lactis_gca_004342915	transcription/translation regulatory transformer protein RfaH	supercontig:ASM226950v1:Pseudomonas_fragi_F1801_Contig39:22998:23522:1	-	-	-	-
439	A0A267C9A3	113	Transcription/translation regulatory transformer protein RfaH	Pseudomonas TaxID=286	FAGIESIFMTMDGEERVILLINLMNRQQQISLPLASIANR	FS	0.509524	3	----HHHHH----HHHHHHHHHH----EEEEEE-------	Good confidence	-----EEEE----HHHHHHHHHH----EEEEEE-------	Good confidence			PAA04931	100	Deinococcus_marmoris_gca_001949125	transcription/translation regulatory transformer protein RfaH	supercontig:ASM226954v1:Pseudomonas_fragi_F1815_Contig3:95684:96211:-1	-	-	-	-
440	A0A270PCA7	227	Transcription/translation regulatory transformer protein RfaH	Pseudomonas sp.	NLEGIFLSMQGAERVMLLLQLLNREQHVRIPLSHLEQTGT	FS	0.534286	3	--HHHHHH---HHHHHHHHHHH---EEEEEE---HH----	Good confidence	---EEEEE---HHHHHHHHHHH----EEEEE--HHHH---	Good confidence	PAM81558	100	Streptomyces_sp_sa15_gca_002291145	transcription/translation regulatory transformer protein RfaH	supercontig:ASM227781v1:unitig_15:66005:66550:-1	-	-	-	-
441	A0A285HBJ5	227	Transcriptional antiterminator RfaH	Pseudomonas TaxID=286	EMSAIFLAVDGEERVMLLLNILNRQQQIRVPLSYLVGRVA	FS	0.578095	3	--HHHHHH---HHHHHHHHHHH----EEEEEE-HHH----	Good confidence	---EEEEE---HHHHHHHHHHH----EEEEEHHHHHH---	Good confidence	PXX69522	100	Lactococcus_garvieae_gca_002441675	transcriptional antiterminator RfaH	supercontig:ASM320205v1:H160DRAFT_scaffold00011.11:187391:187906:1	-	-	-	-
442	A0A285L3V1	124	Transcription antitermination protein RfaH	Enterobacterales TaxID=91347	FEGLQAIFTEPDGEARSMLLLNLLNKQVLQSVKNTDFRKV	FS	0.472136	3	------EE-----HHHHHHHHHH----EEEEE--------	Good confidence	-----EEE-----HHHHHHHHHHH---EEEEE--------	Good confidence		Verified RfaH	PYG18121	94	Halorubrum_sp_wn019_gca_002286985	transcriptional antiterminator RfaH	supercontig:ASM320819v1:Ga0215739_116:10440:10928:1	-	-	-	-
443	A0A285Q974	60	Transcriptional antiterminator RfaH	Marinobacter TaxID=2742	GPFEGINAVFQAYDGEERAIVLINFMQKQQRVKVPVSSLK	FS	0.439286	3	-------EHE-----HHHHHHHHHH---EEEEEEE-----	Good confidence	------EEEEEE----HHHHHHHHHH---EEEEE------	Good confidence		Verified RfaH	SOB78488	100	Fervidobacterium_nodosum_rt17_b1_gca_000017545	transcriptional antiterminator RfaH	chromosome:IMG-taxon_2617270900_annotated_assembly:I:4423398:4423874:1	NOT	NOT	NOT	NOT
444	A0A285TGU3	61	Transcriptional antiterminator RfaH	Rhodobacter maris	FADFVAEVESLASDQRIWVLIDLMGNRTRMQLGAGQVCPI	NFS	0.0384615	3	---HHHHHE-------EEEEEE------E-----------	Good confidence	----EEEEEE-----EEEEEEE------EEEE--------	Good confidence	SOC21262	100	Escherichia_coli_gca_003571665	transcriptional antiterminator RfaH	supercontig:IMG-taxon_2739368070_annotated_assembly:Ga0074864_122:9721:10239:1	-	-	-	-
445	A0A286RKJ0	13	Transcriptional activator RfaH	Thermogutta terrifontis.	GIEGVVISRHGEERFIVMVSFIQQGASLLADLVELEPIAE	FS	0.0952381	2	---EEEEE-----EEEEEEHHHHHHHHHHHHHHH------	Low confidence	--EEEEEEE---EEEEEEEEHHH--HEEE-----------	Good confidence			ASV76476	100	Peptoanaerobacter_stomatis_gca_000293035	Transcriptional activator RfaH	chromosome:ASM227795v1:Chromosome:4158142:4158711:1	NOT	NOT	NOT	NOT
446	A0A288W2P1	17	Transcription antitermination protein RfaH	Enterobacteriaceae TaxID=543	DFAEILLMDNPQQRSMAFIHYITERSLTHKMKRKKNDCYP	FS	0.565789	3	---EEH-------HHHHHHHHHH----HHHHHH-------	Good confidence	--HHEH-------HHHHHHHHHHH----HHHHH-------	Good confidence			KTH78508	100	Klebsiella_aerogenes_gca_001472935	transcription termination factor NusG	supercontig:SMART_888.v1:contig27:13664:14173:1	-	-	-	-					VTZ81266	100	Campylobacter_sp_73_13_gca_002738235	RfaH transcriptional antiterminator	plasmid:Escherichia_coli_MAD:pEcMAD2:40404:40913:-1	-	-	-	-
447	A0A290RJX2	94	Transcriptional antiterminator RfaH	Pseudoalteromonas agarivorans	AFNNITAIYKEPDGDMRSILLINLLNQKVEVSVDNKDIKQ	FS	0.625	3	-----HHHH-----HHHHHHHHHH----EEEEEE------	Good confidence	-----HHHH-----HHHHHHHHHHH---EEEEE-------	Good confidence		Verified RfaH	ATC81052	100	Fibrobacter_sp_uwrm_gca_003003115	transcriptional antiterminator RfaH	chromosome:ASM231085v1:I:489806:490288:1	NOT	NOT	NOT	NOT
448	A0A291AIC0	227	Transcription/translation regulatory transformer protein RfaH	Pseudomonadaceae TaxID=135	TLEGIFLSMLGDERVMILLHFLNREQPVRIPLTDIERARL	FS	0.439286	3	---HEEE----HHHHHHHHHHH---EEEEEE---------	Good confidence	---EEEEE---HHHHHHHHHHH----EEEE----------	Good confidence	ATE77924	100	Bacillus_sp_fjat_21945_gca_001275655	transcription/translation regulatory transformer protein RfaH	chromosome:ASM235531v1:Chromosome:3538252:3538773:1	NOT	NOT	NOT	NOT
449	A0A291P5X5	33	Transcription antitermination protein RfaH	Halomonas beimenensis	KDLQAVFASHKGEERAIVLLNMLHKQQRLEMPVAQLRRRD	FS	0.464286	3	----HHHE----HHHHHHHHHHH---EEEEEE----E---	Good confidence	----EEEE----HHHHHHHHHHH---EEEEEE----E---	Good confidence		Verified RfaH	ATJ82294	100	Helicobacter_pylori_gca_004012575	transcriptional activator RfaH	chromosome:ASM254979v1:Chromosome:1379083:1379625:1	NOT	NOT	NOT	NOT
450	A0A293QXF6	227	Transcription antitermination protein RfaH	root TaxID=1	FVDVEAIFLAMEGEQRVLLLMTLLQREQRISMPLVGISKH	FS	0.431677	3	-----HHEE----HHHHHHHHHHH---EEEEEE---EE--	Good confidence	-----EEEE----HHHHHHHHHHH---EEEEEE---E---	Good confidence			OOQ46658	100	Pseudomonas_sp_lp_7_ym_gca_004364435	transcription/translation regulatory transformer protein RfaH	supercontig:ASM144032v1:1:4479128:4479634:-1	NOT	NOT	NOT	NOT
451	A0A2A2ESH5	60	Transcription/translation regulatory transformer protein RfaH	Halovibrio sp.	FRGLNAVFQEYDGETRAMVLIDFLQKQHRVSMDLDQVRPG	FS	0.5	3	-----HHH-----HHHHHHHHHH----EEEEEE-------	Good confidence	-----EEE-----HHHHHHHHHH----EEEEEE-------	Good confidence		Verified RfaH	PAU76381	100	Mesorhizobium_sp__gca_004020945	transcription/translation regulatory transformer protein RfaH	supercontig:ASM228696v1:contig12:2525:3007:1	-	-	-	-
452	A0A2A2FPN9	60	Transcription/translation regulatory transformer protein RfaH	Pseudomonas sp.	KDLTAIFGCRDGEERAVILLSMLQREQAVKIRLGSLKSIA	FS	0.460526	3	----HEH-----HHHHHHHHHHH---EEEEEE--------	Good confidence	----EEEE----HHHHHHHHHH----EEEEE---------	Good confidence	PAU86533	100	Roseovarius_sp_brh_c41_gca_000961715	transcription/translation regulatory transformer protein RfaH	supercontig:ASM228703v1:contig8:118281:118784:1	-	-	-	-
453	A0A2A2GZI2	290	Transcription antitermination protein RfaH	Arsenophonus TaxID=637	EGLKAIYSEPNGENRSVIFLNILNQNVAKLIDNKQFKKSD	FS	0.432749	3	----EEEE----HHHHHHHHHH----EEEEE---------	Good confidence	----EEE-----HHHHHHHHHH----EEEEE---------	Good confidence			PAV02561	100	Mariniphaga_sediminis_gca_003573545	transcription/translation regulatory transformer protein RfaH	supercontig:ASM228715v1:Arsenophonous_cdhit_Assembly_2_Contig_33:11883:12374:-1	-	-	-	-
454	A0A2A2V6F5	133	Transcriptional activator RfaH	Bradyrhizobium TaxID=374	FVDSLALVEDVSDHQRVAVLLNLLGRQVRVLVGADLIAAA	FS	0.35	3	-----EEEE------HHHHHHHH---EEEEE---HHH---	Good confidence	----EEEEEE-----EEEEEHHH---EEEEEE--------	Good confidence		Verified RfaH	PAY04487	100	Acidobacteria_bacterium_gca_003223855	transcriptional activator RfaH	supercontig:ASM228953v1:id_17original_1.17:548014:548529:-1	-	-	-	-
455	A0A2A3XH61	33	Transcription/translation regulatory transformer protein RfaH	Halomonas sp.	FKDLEAIFSRCKGEERAIVLLNVLQRPQHIELPVGSLGKS	FS	0.464286	3	-----HHHE----HHHHHHHHHHH--EEEEEEE-------	Good confidence	-----EEEE----HHHHHHHHHHH---EEEEEE-------	Good confidence		Verified RfaH	PCC23031	100	Geobacter_thiogenes_gca_900167465	transcription/translation regulatory transformer protein RfaH	supercontig:ASM233225v1:SAMN07141169.11:2942397:2942975:1	NOT	NOT	NOT	NOT
456	A0A2A4AWA2	227	Transcription/translation regulatory transformer protein RfaH	Pseudomonas pelagia	PYAELDAVFVSMDGEQRVMLLLNVLNRQQLVKVPLKHISN	FS	0.404762	3	------EEEE----HHHHHHHHHHH---EEEEEE------	Good confidence	-----EEEEE----HHHHHHHHHHH---EEEEEE------	Good confidence			PCD00067	100	Candidatus_rokubacteria_bacterium_gca_003220655	transcription/translation regulatory transformer protein RfaH	supercontig:ASM235146v1:647:58373:58876:-1	-	-	-	-
457	A0A2A4HIK3	33	Transcription/translation regulatory transformer protein RfaH	Halomonas TaxID=2745	DLEAVFKRCKGEERAIVLLSVLQRPQDIELPVRSLQKREG	FS	0.514474	3	---HHH-----HHHHHHHHHH----EEEEEE---------	Good confidence	---HEEEE---HHHHHHHHHH----EEEEE----------	Good confidence		Verified RfaH	PCF93864	100	Mycobacteroides_abscessus_subsp_abscessus_gca_900140235	transcription/translation regulatory transformer protein RfaH	supercontig:ASM237431v1:NODE_28_length_57744_cov_81.3895:52153:52677:-1	-	-	-	-
458	A0A2A4U5R3	133	Transcriptional activator RfaH	Rhodospirillaceae bacterium	AEHMALLEEVSGDRRAILLLDLMGREVRVQASVENLAKAS	FS	0.285714	2	--HHHHHHH-----EEEEEHHHH---HEEE--HHHHHH--	Low confidence	--HHHHHH------EEEEEEE----EEEEEE--HHHH---	Good confidence		Verified RfaH
459	A0A2A4WSZ8	102	Transcription/translation regulatory transformer protein RfaH	Gammaproteobacteria bacter	FEGLEGVFQKGDGDVRAIILLNFLGKFNRISIDQSQLSLE	FS	0.377976	3	----HEEE-----HHHHHHHHHHH---EEEEE---EEEE-	Good confidence	-----EEE-----HHHHHHHHHH----EEEEEE---EE--	Good confidence		Verified RfaH
460	A0A2A4XGF5	60	Transcription/translation regulatory transformer protein RfaH	Gammaproteobacteria TaxID=	PFEGINAVFQAYDGEERAIVLISFMQKQQSVKVPVLAIKR	FS	0.495455	3	-----HHHHH----HHHHHHHHHH---EEEEEEE------	Good confidence	-----EEEEE----HHHHHHHHHH----EEEEE-------	Good confidence
461	A0A2A5AGA8	2	Transcription/translation regulatory transformer protein RfaH	SAR86 cluster	GYHCIFQAEKGKSRVSVLLNLIGNQTQTILNKQDLRIPQY	FS	0.6	2	--EEEEE------HHHHHHHHH---HHHHH----------	Low confidence	---EEEEE-----HHHHHHHHH--HHHHHH----------	Good confidence		Verified RfaH	PCJ18121	100	Xenorhabdus_vietnamensis_gca_002127535	transcription/translation regulatory transformer protein RfaH	supercontig:ASM240217v1:Contig_source1382A_23646:35058:35627:-1	-	-	-	-
462	A0A2A5AWK9	2	Transcription/translation regulatory transformer protein RfaH	SAR86 cluster	GYSCIFQAKKSADRVSVLLDIVGKPIRATLLKDDLQLPQY	FS	0.6	2	----EEHH-----HHHHHHHHH----HHEH----------	Low confidence	---EEEEE-----HHHHHHHHH--HHHHHH----------	Good confidence
463	A0A2A5C969	195	Transcription/translation regulatory transformer protein RfaH	SAR86 cluster	FKGWQGVVKEQDSDMRVVLLLKMLGREQSLQIPLAEIKAI	FS	0.714286	2	----HHEE------HHHHHHHHH-------EE-HHHH---	Low confidence	---HHHHHEE---HHHHHHHHHHH---EEEE--HHHHH--	Good confidence		Verified RfaH	PCJ40419	100	Klebsiella_pneumoniae_subsp_pneumoniae_gca_004803335	transcription/translation regulatory transformer protein RfaH	supercontig:ASM274621v1:Contig_source1383C_315:92595:93167:1	-	-	-	-
464	A0A2A5D5X9	102	Transcription/translation regulatory transformer protein RfaH	Gammaproteobacteria bacter	DLQAVFGCRQGQQRAWVFLELLGKWQRLEINDTELNAISK	FS	0.233333	3	----EEEE-----EEEEEHHHH--HEEEE-----------	Good confidence	---EEEE------HEEHHHHH----EEEE----HHHH---	Good confidence		Verified RfaH	PCJ50976	100	Klebsiella_pneumoniae_gca_900510795	transcription/translation regulatory transformer protein RfaH	supercontig:ASM274615v1:Contig_source1383C_35:102517:103071:-1	-	-	-	-
465	A0A2A5E149	133	Transcriptional activator RfaH	Rhodospirillaceae bacterium	FTERVGIYERMTADQRVVLLLNLLGREIRITVPIEAVDAA	FS	0.372727	3	---HHHHHE-------EEEEHHH---EEEEE--HHHH---	Good confidence	----EEEEEE-----HEEEEHHH---EEEEEE--------	Good confidence		Verified RfaH	PCJ61715	100	Halorubrum_sodomense_gca_900111935	transcriptional activator RfaH	supercontig:ASM274625v1:Contig_source1383C_21:382667:383167:-1	-	-	-	-
466	A0A2A5JW37	94	Transcription/translation regulatory transformer protein RfaH	Pseudoalteromonas piscicid	YKNIQALYQEPDGEKRSVLLIKLLNQSIEITIANSAIMKL	FS	0.525	3	----HHHH-----HHHHHHHHHH---EEEEEE--------	Good confidence	----EEEE-----HHHHHHHHHHH---EEEEE--------	Good confidence		Verified RfaH	PCK33620	100	Ideonella_sakaiensis_gca_001293525	transcription/translation regulatory transformer protein RfaH	supercontig:ASM274417v1:contig00089:56293:56769:-1	-	-	-	-
467	A0A2A9F3T2	219	Transcription antitermination protein RfaH	Vibrio sp.	FAGIDAIFQEQDGEKRSIMLVKMITKRVPVSIKNNDLDLK	FS	0.55	3	-----HEE-----HHHHHHHHHH----EEEEE--------	Good confidence	-----HHH-----HHHHHHHHHHH---EEEEE-----E--	Good confidence		Verified RfaH	PFG46047	100	Vibrio_sp_es_051_gca_002563795	transcriptional antiterminator RfaH	supercontig:ASM256379v1:Ga0070026_15:344757:345257:-1	-	-	-	-
468	A0A2A9FTA6	60	Transcriptional antiterminator RfaH	Marinobacter TaxID=2742	FSGINAIFQSYDGDERAIVLITFMQKQQRVKVPLSAVASA	FS	0.473085	3	----HHHH-----HHHHHHHHHH---EEEEEEEE--H---	Good confidence	----EEEEE----HHHHHHHHHH----EEEEE----H---	Good confidence
469	A0A2C6DHT5	290	Transcription antitermination protein RfaH	Budvicia aquatica	GLEAIYAEPDGETRSILLLSLINQKVEHRIDNNQFEKRPV	FS	0.435294	3	----E------HHHHHHHHHHH---EEEEE----------	Good confidence	---EEE-----HHHHHHHHHH----EEEEE-----EE---	Good confidence		Verified RfaH	PHI27995	100	Candidatus_rokubacteria_bacterium_gca_003220675	transcription/translation regulatory transformer protein RfaH	supercontig:ASM259178v1:pRIID_90.contig.0:171054:171554:1	NOT	NOT	NOT	NOT
470	A0A2C9P7J4	219	Transcription antitermination protein RfaH	Vibrio TaxID=662	QFAGIEAIFQEADGEARSIMLVNLINKQVPVSIDNKDLDI	FS	0.414286	3	------EEEE----HHHHHHHHHH----EEEEE----E--	Good confidence	------EEEE----HHHHHHHHHHH---EEEEE----E--	Good confidence		Verified RfaH	ASI88789	100	Borreliella_bissettii_dn127_gca_000222305	transcriptional activator RfaH	chromosome:ASM221434v1:1:555303:555794:-1	NOT	NOT	NOT	NOT
471	A0A2D0AEM6	33	Transcription/translation regulatory transformer protein RfaH	Pseudomonas nitroreducens	HGIEAIFITKDGNERVLILLNILQREVKVTVPVNGLVRAG	FS	0.50974	3	---HHHHH----HHHHHHHHHHH---EEEEEE--------	Good confidence	----EEEE----HHHHHHHHHHH---EEEEEE----E---	Good confidence			OWP50550	100	Escherichia_coli_gca_004793175	transcription/translation regulatory transformer protein RfaH	supercontig:ASM220463v1:NODE_4_length_729875_cov_54.504:425603:426100:-1	-	-	-	-
472	A0A2D0IT47	111	Transcriptional activator RfaH	Xenorhabdus budapestensis	LLKRVEKIFISEEPAVRIDLLFSYLWSKNANQIYQSRKEK	FS	0.904762	2	-HHHHHHHHH------HHHHHHHHHH----HHHHHH----	Low confidence	--HHHHHHH------HHHHHHHHHHH----HHHHHH----	Good confidence			PHM25055	100	Acinetobacter_sp_wchac060115_gca_003611475	transcriptional activator RfaH	supercontig:ASM263246v1:Xbud_21:19061:19558:-1	-	-	-	-
473	A0A2D5FH50	2	Transcription/translation regulatory transformer protein RfaH	Haliea sp.	GPFAGLTGVYQMPKDEQRVLLLVELLGRQNQVLVERDAVA	FS	0.432749	3	------EEEE------HHHHHHHHH----EEEEE------	Good confidence	------EEEEE-----HHHHHHHHH----EEEEE------	Good confidence			MAC35736	100	Verrucomicrobiales_bacterium_gca_002686755	transcription/translation regulatory transformer protein RfaH	supercontig:ASM268409v1:MHASMcontig_1061430:80546:81037:1	-	-	-	-
474	A0A2D5PIF3	60	Transcription/translation regulatory transformer protein RfaH	Oceanospirillaceae bacteri	FQLYEGIFEEYDGERRAVIFLSLLNSQQKLVMDLHDLTIA	FS	0.484962	3	----HHHHH------EEEEEEEH----EEEEEE---EE--	Good confidence	----HHHHH-----HHHEHHHHHH-----EEEE-------	Good confidence			MAD46457	100	Salinimicrobium_catena_gca_900107495	transcription/translation regulatory transformer protein RfaH	supercontig:ASM268505v1:MHASMcontig_543975:65726:66217:1	-	-	-	-
475	A0A2D5Q0N7	60	Transcription/translation regulatory transformer protein RfaH	Idiomarinaceae TaxID=26789	FKGFMAKVIGLDGESRCFVLLEWMQKEVKASLSYNELQLH	FS	0.581905	3	--HHHHHHHH------EEEEHHHHHHHHHHHHHHH-----	Good confidence	--HHHHHHHH------EEEEHHHHHHHH------HHEE--	Good confidence		Verified RfaH	MAD52478	100	Neisseria_gonorrhoeae_gca_006226075	transcription/translation regulatory transformer protein RfaH	supercontig:ASM268525v1:359:56281:56778:1	-	-	-	-
476	A0A2D5RUS7	102	Transcription antitermination protein RfaH	Bacteria TaxID=2	GIQAVYQLAEGDKRSIVLLNLLGQWVKTTMDNQQISKIQP	FS	0.410526	3	---EEEE----HHHHHHHHHH----EEEEEE---------	Good confidence	---EEE-----HHHHHHHHHH---EEEEEE----------	Good confidence			MAD74894	100	Eubacterium_sp_38_16_gca_001916385	transcription/translation regulatory transformer protein RfaH	supercontig:ASM268539v1:MHASMcontig_8521:370887:371405:-1	-	-	-	-
477	A0A2D5T8A8	102	Transcription/translation regulatory transformer protein RfaH	Gammaproteobacteria bacter	LEGLSAIYETENGSLRSYILMEFMQQEQYLSIDNQLIEKI	FS	0.809524	2	----HHHH------HHHHHHHHHHHHHHHHHHHHHHHH--	Low confidence	---HHHHH------HHHHHHHHHHH---HHH--HHHHH--	Good confidence		Verified RfaH
478	A0A2D5TFX4	2	Transcription/translation regulatory transformer protein RfaH	Rhodobacteraceae bacterium	FSGLKAVFEMNRGADRARVLIELLGRQQRLEVSIDQLSKH	FS	0.401786	3	----HEEEE----HHHHHHHHHHH---EEEEEE---EE--	Good confidence	----EEEEE----HHHHHHHHHHH---EEEEEE-------	Good confidence
479	A0A2D5XBQ6	112	Transcriptional activator RfaH	Euryarchaeota archaeon	MAGTIGKLLRLEAGNRVTILLSMLGHVVQSRMAREAVAGT	None	None	0	----HHHHHH-----HHHHHHHHHHHHHHHHHHHHHH---	Low confidence	-------EEE------HHHHHHHHHHHHHHHHHHHH----	Low confidence
480	A0A2D6GZH1	47	Transcriptional activator RfaH	Blastomonas TaxID=150203	TFLGEVERLSPNQRALVLLDFMGKQTRVSVPTVQLKAASG	FS	0.647222	3	--HHHHE-----HHHHHHHHH----------HHHHHH---	Good confidence	--EEEEE------HHHHHHHH----EEEEE----------	Good confidence	MAF60319	100	Oceanospirillaceae_bacterium_gca_002701445	transcriptional activator RfaH	supercontig:ASM268755v1:35783:321944:322510:1	NOT	NOT	NOT	NOT
481	A0A2D6JV98	133	Transcriptional activator RfaH	Rhodospirillaceae bacterium	NDLEGLFDCPTDEERVTILLQLMGREVKVRVPLETVYACA	FS	0.445833	3	----EEE------HHHHHHHHHH--EEEEE--HHHHHH--	Good confidence	---EEEEEE-----HHEHHHHH---EEEEEE---------	Good confidence	MAF95606	100	Alteribacillus_bidgolensis_gca_900099745	transcriptional activator RfaH	supercontig:ASM268625v1:MHASMcontig_607339:7315:7821:1	-	-	-	-
482	A0A2D6JWB2	2	Transcription/translation regulatory transformer protein RfaH	Proteobacteria TaxID=1224	LTGYEGIFQTTTGMERVTILIKILEKEKKITLKPQSLESA	FS	0.555556	2	-----EEEE------HHEHHHHHHHH--EEEE--------	Low confidence	----HEEEE----HHHHHHHHHHHH-----E---------	Good confidence		Verified RfaH	MAF95974	100	Rhodospirillaceae_bacterium_gca_002686255	transcription/translation regulatory transformer protein RfaH	supercontig:ASM268625v1:MHASMcontig_612978:2874:3389:1	-	-	-	-
483	A0A2D6T1L1	133	Transcriptional activator RfaH	Rhodospirillaceae bacterium	CEKVGIFDSIADDRRVFILLDLMGRKVRVKLASDVLSGAT	FS	0.0625	3	--------------EEEEEEE----EEEEEE--HHH----	Good confidence	----EEEE------EEEEEEE----EEEEEE---------	Good confidence	MAG95811	100	Ruminococcus_sp_je7a12_gca_005601135	transcriptional activator RfaH	supercontig:ASM269021v1:70985:10585:11088:1	-	-	-	-
484	A0A2D6ULQ9	61	Transcriptional activator RfaH	Sphingomonadaceae bacterium	LNFFGIVEKLAANERAWVLIDMMGQSIRSSIPRSNLRVVF	FS	0.428571	2	--HHHHHHH------EEEEEHH----EEEE------EEE-	Low confidence	---EEEEE------HHHHHHHHH---EEEEE-----EE--	Good confidence			MAH15134	100	Enterococcus_hermanniensis_gca_001885945	transcriptional activator RfaH	supercontig:ASM269013v1:55006:68192:68704:1	-	-	-	-
485	A0A2D7A8H0	133	Transcriptional activator RfaH	Rhodospirillaceae TaxID=41295	SGQFGLFDCATDDERIIVLLDMLGRRVKVRLAIGSVAATA	FS	0.224311	3	------EE------EEEEEEHH---EEEEEEE---HH---	Good confidence	---EEEEEE-----HHHHHHHH---EEEEEE----HH---	Good confidence		Verified RfaH	MAH83993	100	Blautia_sp_tm10_2_gca_003480845	transcriptional activator RfaH	supercontig:ASM269070v1:129307:179513:180016:1	-	-	-	-
486	A0A2D7FAJ5	112	Transcriptional activator RfaH	Hyphomicrobiaceae TaxID=45401	FADCIAAVLHLSPGERVKLLLNVLGGSVSATIPQRSVVPL	FS	0.619048	2	HHHHHHHHH------HHHHHHHH-----------------	Low confidence	-HHHHHHEEE-----HHHHHHHHH--HEEEE---------	Good confidence		Verified RfaH	RPG42898	100	Pantoea_sp_pna_03_3_gca_003201175	transcriptional activator RfaH	supercontig:ASM217044v2:75484:12495:12992:-1	-	-	-	-
487	A0A2D7FJH8	133	Transcriptional activator RfaH	Rhodospirillaceae bacterium	ADHIGRFEGATDDERVVILLNLMGRQVKAKVNLDVISARA	FS	0.281955	3	-----EE-------HHEEEEHH---EEEEE--HHHH----	Good confidence	---EEEEE------EEEEEHHH---EEEEEE----EE---	Good confidence
488	A0A2D7S6Y8	2	Transcription/translation regulatory transformer protein RfaH	Legionellales bacterium	EGYEGVLRSTDSQERVTLLLKIAENLIKVQLKQDFIEPSS	FS	0.15	2	---EEEEE----HHHHHHHHHHHHHHHHHHH---------	Low confidence	---EEEEE------EEEEEEHHH--EEEEEE---------	Good confidence		Verified RfaH
489	A0A2D8RAK2	60	Transcription/translation regulatory transformer protein RfaH	Hahellaceae bacterium	PFEGINAIFQAYDGEARAIVLINFMQKQQRVKVPVSTITK	FS	0.485714	3	------HHHH----HHHHHHHHHH---EEEEEEE------	Good confidence	-----EEEEE----HHHHHHHHHH----EEEEE-------	Good confidence			MAM86997	100	Bacillus_simplex_gca_002351505	transcription/translation regulatory transformer protein RfaH	supercontig:ASM273820v1:MHASMcontig_627935:3050:3529:-1	-	-	-	-
490	A0A2D9BQ11	60	Transcription/translation regulatory transformer protein RfaH	Marinobacter sp.	PFKGISAIFQAYDGEERAIVLITFMQKVQSVRVSLSSLKS	FS	0.485526	3	------HHH-----HHHHHHHHHH---EEEEEEE------	Good confidence	------EEEE----HHHHHHHHHH----EEEEE-------	Good confidence			MAO14530	100	Pseudomonas_sp_jub52_gca_004341115	transcription/translation regulatory transformer protein RfaH	supercontig:ASM269364v1:130910:5073:5552:-1	-	-	-	-
491	A0A2D9DWJ2	33	Transcription/translation regulatory transformer protein RfaH	unclassified Gammaproteoba	RDIEAIVKAVTADDRVIVLMRLLNKEHALTLEAGHLALAY	FS	0.15	2	--HHHHHHHH----EEEEEHHHHH---HHHHH---HHH--	Low confidence	---HEEEEE-----EEEEEEEH----------HHHHHH--	Good confidence	MAO41286	100	Blautia_obeum_gca_003459375	transcription/translation regulatory transformer protein RfaH	supercontig:ASM269369v1:127670:11397:11885:1	-	-	-	-
492	A0A2D9F2T7	133	Transcriptional activator RfaH	Rhodospirillaceae bacterium	FADLEGLFECTDDAHRIVLLMEFMGRVVPTRFPVDAVSAG	FS	0.130435	3	---HHHHHH------HHHHHHHH---EEEEE--HHHH---	Good confidence	----EEEEEE-----EEEEEEHH---EEEEEE--------	Good confidence
493	A0A2E0KD97	60	Transcription/translation regulatory transformer protein RfaH	Oceanospirillaceae bacteri	FRLYEAIFEEFDGEHRAIVFLTLLNQQQRLVLDLQELAVA	FS	0.438095	3	-----EEE------HHHHHHHHH----EEEEEE---EE--	Good confidence	----HEEEE-----HHHHHHHHHH---EEEEEE-------	Good confidence		Verified RfaH	MBS51605	100	Bacterium_hr14_gca_002898835	transcription/translation regulatory transformer protein RfaH	supercontig:ASM272943v1:77430:81761:82243:-1	-	-	-	-
494	A0A2E0PX39	2	Transcription/translation regulatory transformer protein RfaH	Legionellales bacterium	EGYEAILFSKKSNDRVIVLLKISESFVKVKLEQSVIEPLN	FS	0.428571	2	---EEEEEE-----EEEEEEE----HHEEEE---------	Low confidence	---EEEEEE----HHHHHHHHHH---EEEEE---------	Good confidence
495	A0A2E1ED67	77	Transcriptional activator RfaH	Parvibaculum sp.	ASWVGTVERLDGRGRVFVLLRLMNGESAVVMDRAALWPAA	FS	0.285714	2	----HEEE-------EEEEEEE------EEE---------	Low confidence	---HHHEH-------EEEEEE-------EEE---------	Good confidence			MAU59420	100	Acidobacteria_bacterium_gca_003224015	transcriptional activator RfaH	supercontig:ASM270026v1:34943:118381:118932:1	-	-	-	-
496	A0A2E1LQT7	112	Transcriptional activator RfaH	Hyphomonadaceae TaxID=69657	DNWIGRVVDLPERDRVTLLLDMIGRSVPVTLATSAVVKAA	NFS	0.0238095	3	---EEEEEE------EEEEEE----EEEEEE----HH---	Good confidence	---HEEE--------EEEEEE----EEEEEHHHHHHHH--	Good confidence
497	A0A2E2BQS3	33	Transcription/translation regulatory transformer protein RfaH	Halomonadaceae TaxID=28256	QDLKAVFESQKGEERAIVLLNMLHKQQRLEMPIAQLRRSQ	FS	0.475	3	----HHH-----HHHHHHHHHH----EEEEEE----E---	Good confidence	----EEEE----HHHHHHHHHH----EEEEEE--------	Good confidence			RAR61608	95	Catenovulum_sp_ccb_qb4_gca_003063625	transcriptional antiterminator RfaH	supercontig:ASM326888v1:Ga0111603_105:226433:226990:-1	-	-	-	-
498	A0A2E2DF25	60	Transcription/translation regulatory transformer protein RfaH	Alcanivoracaceae TaxID=224	ADLDAVFDRFNGEERAIVLISMLEKQHKLALAVGDISRGD	FS	0.520455	3	---HHHHH----HHHHHHHHHHH---EEEEEE--------	Good confidence	----EEEE----HHHHHHHHHHH---EEEEE---------	Good confidence	MAX54367	100	Bifidobacterium_longum_subsp_longum_gca_004334865	transcription/translation regulatory transformer protein RfaH	supercontig:ASM270608v1:146160:156716:157270:1	-	-	-	-
499	A0A2E2E6S6	133	Transcriptional activator RfaH	Rhodospirillales TaxID=204441	SDVAAMVTAKSDRDRVFVLMSILGQQVKVRVGNDRLRRAS	None	None	0	--HHHHHH------EEEEEEHHH--EEEEEE---------	Low confidence	--HHHHHH-------EEEEHHHH--EEEEEE---------	Low confidence		Verified RfaH	MAX63829	100	Segniliparus_rugosus_atcc_baa_974_gca_000185725	transcriptional activator RfaH	supercontig:ASM270612v1:303793:224933:225436:1	-	-	NOT	NOT
500	A0A2E2GCL0	33	Transcription antitermination protein RfaH	Pseudomonas TaxID=286	DLEAIFVSADGEKRSVILLNLLQREQKVRVPTRYLCSIPA	FS	0.530075	3	---HHHH----HHHHHHHHHHH----EEEE----------	Good confidence	---EEEEE---HHHHHHHHHHH----EEEEEE--------	Good confidence	MAX90348	100	Corynebacterium_xerosis_gca_003641245	transcription/translation regulatory transformer protein RfaH	supercontig:ASM270616v1:136131:53855:54382:-1	-	-	-	-
501	A0A2E2H9W7	195	Transcription/translation regulatory transformer protein RfaH	Gammaproteobacteria bacter	FKGLQAIIKEQDGDQRVTLLINLLGKQQQISLPLSAVSVY	FS	0.377976	3	----HEEE-----HHHHHHHHHH----EEEEEE--EEEE-	Good confidence	-----EEEE----HHHHHHHHHH----EEEEEE---EE--	Good confidence			MAY01589	100	Legionella_taurinensis_gca_004920475	transcription/translation regulatory transformer protein RfaH	supercontig:ASM271031v1:335258:9114:9686:1	-	-	-	-
502	A0A2E2IA68	60	Transcription/translation regulatory transformer protein RfaH	Oceanospirillaceae TaxID=1	FKHYEAIFQEYDGAERAVILLSLLGQQSELIVELSELLQA	FS	0.50974	3	-----HHEE-----HHHHHHHHHH---EEEEE---HHH--	Good confidence	----EEEEE-----HHHHHHHHHH---EEEEE----H---	Good confidence
503	A0A2E2K3T0	2	Transcription/translation regulatory transformer protein RfaH	Spongiibacteraceae bacteri	PFAGNCVEFLERSGEERVVVLLSIMHTIQKVEVPAVAVSR	FS	0.439286	3	------HEEE-----HHHHHHHHHH---EEEEEE------	Good confidence	-----EEEEE----HHHHHHHHHHH---EEEEE-------	Good confidence		Verified RfaH
504	A0A2E2SC80	94	Transcription/translation regulatory transformer protein RfaH	Porticoccaceae bacterium	NGMSVIFFQPNGDERAEVLLNIMNQQIKASIQYSNLVAAN	FS	0.436842	3	---EEEEE-----HHHHHHHHHH---EEEEE---------	Good confidence	---EEEEE------HHHHHHHHH---EEEEE---------	Good confidence
505	A0A2E3INK3	61	Transcriptional activator RfaH	Geminicoccus sp.	HEMVATVEKLASRDRVWLLFDEPKVVTKVSLPVDALTKLT	None	None	0	-HHHHHHHHHH----EEEEE----EEEEEE-----HH---	Low confidence	--HHHHHHHHH----EEEEE----EEEEEE-----H----	Low confidence		Verified RfaH	MBB24687	100	Limnohabitans_sp_2kl_51_gca_003063645	transcriptional activator RfaH	supercontig:ASM270899v1:MHASMcontig_655340:3282:3950:-1	-	-	-	-
506	A0A2E3L5Y5	133	Transcriptional activator RfaH	Magnetovibrio sp.	DRVGLFQCLDDNQRVLILMELMGQYVEVRLSRSEIVRAES	FS	0.0588235	2	-----EEE-----HHHHHHHHHHHHHEEEE----EEE---	Low confidence	---EEEEE------EEEEEH----EEEEEE----------	Good confidence		Verified RfaH
507	A0A2E3RXV9	133	Transcriptional activator RfaH	Rhodospirillaceae bacterium	IDQVGLFQKLGEKDRVSVLLDMLGRKLEVQVPLQTVCAYT	FS	0.491667	3	----EEE-------HHHHHHHHH-HEEEEE--HHHHHH--	Good confidence	----EEE--------HHHHHHHH--EEEEEE----HHH--	Good confidence		Verified RfaH	MBC26077	100	Tyzzerella_nexilis_gca_003463185	transcriptional activator RfaH	supercontig:ASM271155v1:93206:77605:78108:-1	-	-	-	-
508	A0A2E3U948	33	Transcription/translation regulatory transformer protein RfaH	Gammaproteobacteria bacter	KDIEAIVKAVTPDQRIVVLLSILHSEQAVTFPVTQLARAG	FS	0.419643	3	----EEEE----HHHHHHHHHHH---EEEEEE--HHH---	Good confidence	----EEEEE---HHHHHHHHHH----EEEEEE--------	Good confidence		Verified RfaH	MBC54475	100	Kushneria_sinocarnis_gca_003633775	transcription/translation regulatory transformer protein RfaH	supercontig:ASM271184v1:MHASMcontig_1026969:7402:7887:1	-	-	-	-
509	A0A2E4GDZ2	60	Transcription/translation regulatory transformer protein RfaH	cellular organisms	PFKGLQAVFQAYDGEERAIVLISFMQSRQRIRVPLKSLKV	FS	0.386128	3	-----HEEE-----HHHHHHHHHH----EEEEEE--EEE-	Good confidence	-----EEEEEE---HHHHHHHHHH----EEEEE----E--	Good confidence		Verified RfaH	ONF45027	100	Enterococcus_faecium_gca_006375865	transcriptional activator RfaH	supercontig:ASM198130v1:DSM17466_contig_1:149272:149751:1	-	-	-	-
510	A0A2E4GH96	133	Transcriptional activator RfaH	Gammaproteobacteria bacterium	FAELEAIFHTESDTDRALVLLNLMGRDVRTSVSRQDIEEI	FS	0.391667	3	---HHHHHH------EEEEEEEEH----EEE---------	Good confidence	----HEEEE-----HHHHHHHHH---EEEEEE--------	Good confidence		Verified RfaH
511	A0A2E4H0Q7	133	Transcriptional activator RfaH	Rhodospirillaceae bacterium	SCQVGNFIRVDTNQRIVMLLQLLGRELEVRLQPEDVXAYA	FS	0.5	2	------EEEE---HHHHHHHHHHHHHHHEEE---------	Low confidence	-----EEEE-----HHHHHHHHH---EEEEE---------	Good confidence
512	A0A2E4NB86	133	Transcriptional activator RfaH	Rhodospirillaceae bacterium	ADQVGLFQRLNEKDRVSVMLDMLGRKLEVNVPLQTISAIA	FS	0.309524	3	----HH--------HHHHHHHH---EEEEE--HHHHHH--	Good confidence	---EEEE-------HHHHHHHH---EEEEEE----HHH--	Good confidence	MBE88098	100	Pseudomonas_sp_jv551a1_gca_900277145	transcriptional activator RfaH	supercontig:ASM271500v1:245478:46396:46899:1	-	-	-	-
513	A0A2E4NU88	60	Transcription/translation regulatory transformer protein RfaH	Marinobacter sp.	GISAIFQAYDGEERAVVLISFMQKQQTVKVPLAILHPRKS	FS	0.52381	3	--HHHHH-----HHHHHHHHHH---EEEEEE---------	Good confidence	---EEEE----HHHHHHHHHHH---EEEEEE---------	Good confidence			MBE94405	100	Escherichia_coli_gca_900478485	transcription/translation regulatory transformer protein RfaH	supercontig:ASM271476v1:194939:168784:169275:1	-	-	-	-
514	A0A2E4XYR4	133	Transcriptional activator RfaH	Rhodospirillaceae bacterium	SRQVGNFIRVDTNQRIVMLLQLLGRELEVRIQPEDVQAYA	FS	0.0952381	2	------EEEE---HHHHHHHHHHHHHHHEEE---------	Low confidence	-----EEEE-----EEEEEEHH---EEEEEE----EEE--	Good confidence		Verified RfaH	MBG06158	100	Vagococcus_acidifermentans_gca_003987655	transcriptional activator RfaH	supercontig:ASM271612v1:MHASMcontig_2527631:21858:22361:-1	-	-	-	-
515	A0A2E4YLC1	32	Transcription antitermination protein RfaH	Alcanivorax TaxID=59753	FADMEAVFHRFDGQERAIVLLSMLHKQHRLTLALKDISTL	FS	0.475	3	-----HHH-----HHHHHHHHHH---EEEEEEE-------	Good confidence	-----EEEE----HHHHHHHHHH----EEEEEE-------	Good confidence			MBG14053	100	Streptoalloteichus_hindustanus_gca_900129375	transcription/translation regulatory transformer protein RfaH	supercontig:ASM271568v1:64197:34750:35247:1	-	-	-	-
516	A0A2E5KT79	133	Transcriptional activator RfaH	Alphaproteobacteria bacterium	DHIGLFQTGTDNERVVILLDLLGRLTRVKVPLDSLVPGDF	FS	0.170279	3	---EEE-------HHHHHHHH---EEEEEE----------	Good confidence	---EEEEE-----EEEEEEHH---EEEEEE----------	Good confidence			MBH63422	100	Shewanella_putrefaciens_gca_003315425	transcriptional activator RfaH	supercontig:ASM271710v1:MHASMcontig_2484036:37966:38472:1	-	-	-	-
517	A0A2E5MZ43	133	Transcriptional activator RfaH	Magnetovibrio sp.	TDCSGVFECLSDSQRVAVLLDIMGRQVKTLVPMEAIQQAS	FS	0.485	3	----EEEEE----HHHHHHHHHH--EEEEE--HHHHH---	Good confidence	---HEEEEE-----HHHHHHHH---EEEEEE---------	Good confidence
518	A0A2E5PCW4	133	Transcriptional activator RfaH	Rhodospirillaceae bacterium	MADLEGIFETELDSDRVMILLKLMGREVRVSVSGNDIEPL	FS	0.428571	2	---HHHHHHH------EEEEEEH----EEEEEE-------	Low confidence	----EEEEEE----HHHHHHHHHH--EEEEEE--------	Good confidence		Verified RfaH
519	A0A2E5SQE7	60	Transcription/translation regulatory transformer protein RfaH	Bacteria TaxID=2	PFEGIHAIFQAYDGEERAIVLINFMQKQQSIKVPVSGIIR	FS	0.428571	3	------HHEE----HHHHHHHHHH---EEEEEEE------	Good confidence	-----EEEEEE---HHHHHHHHHH----EEEEE-------	Good confidence			MAK50882	97	Myxococcus_fulvus_gca_900111765	transcription/translation regulatory transformer protein RfaH	supercontig:ASM269399v1:7766:48831:49310:1	-	-	-	-
520	A0A2E5T4H0	32	Transcription antitermination protein RfaH	Alcanivorax sp.	NLEATFHGYKGEERAIVLLDMLHKQHRLNLALKDVRPLAA	FS	0.424812	3	---HEEE----HHHHHHHHHHH---EEEEEE---------	Good confidence	---EEEE----HHHHHHHHHH----EEEEE----------	Good confidence			MBI53020	100	Helicobacter_pylori_gca_003639455	transcription/translation regulatory transformer protein RfaH	supercontig:ASM271973v1:168707:39839:40354:1	-	-	-	-
521	A0A2E5Z477	133	Transcriptional activator RfaH	Alphaproteobacteria TaxID=28211	FSNLEAVFHIESDTERALVLLNLMGRDVRTSVSSQDLTAI	FS	0.444444	2	----HEEEE------HHHHHHHHH-HHHHHHHH-------	Low confidence	------EEE-----HHHHHHHHH---EEEEEE--------	Good confidence		Verified RfaH	MBR71888	100	Acinetobacter_sp_cip_51_11_gca_000369665	transcriptional activator RfaH	supercontig:ASM272813v1:15132:66163:66660:-1	-	-	-	-
522	A0A2E6DRJ4	133	Transcriptional activator RfaH	Acidimicrobiaceae bacterium	MSVSAAFFHRMSGKEXVVLLLDLLGRKATVTLPRTSVAAA	FS	0.35	2	---HHHHHHH-----EEEEHHHHH-----EE---------	Low confidence	--HHHHHHHH-----EEEEEEE-----EEEE---H-----	Good confidence
523	A0A2E6DZ64	122	Transcriptional activator RfaH	Pelagibacterales bacterium	IFSGVTGLFLGLTDDNRVKVLLNLLGKEITYSSASVSAVR	None	None	0	----HEEEEEEE----HHHHHHHHH---------------	Low confidence	-----EEEEEEE----HHHHHHHHH-----------EE--	Low confidence		Verified RfaH
524	A0A2E6GSF1	133	Transcriptional activator RfaH	Rhodospirillaceae bacterium	GANGFFECFDDQNRIVLLLELLGRPLRVHMQAGAVAVATA	FS	0.5	2	----EEE-------EEEHHHHH--HEEEEE----EEE---	Low confidence	----EEE------HHHHHHHH----EEEEE----------	Good confidence	MBK20420	100	Marinobacter_sp_dsm_26291_gca_900114695	transcriptional activator RfaH	supercontig:ASM272085v1:MHASMcontig_2546317:548872:549381:1	-	-	-	-
525	A0A2E6HKN0	133	Transcriptional activator RfaH	Euryarchaeota archaeon	GDLDALFESTDGSNRVTVLLNMLGRQVRAQVNENTVFAAL	FS	0.142857	2	---EEEEE-------EEEHHHHHHHHHHHH-----EEE--	Low confidence	---HEEEE-------EEEEEHHH-HHEEEE-----HE---	Good confidence
526	A0A2E6KQD6	2	Transcription/translation regulatory transformer protein RfaH	Legionellales bacterium	EGYEGVLTSTDSQERVTLLLKIAENLVKVQLKQDVIEPSS	FS	0.142857	2	---EEEEE----HHHHHHHHHHHHHHHHHHH---------	Low confidence	---EEEEEE-----EEEEEEHHH--EEEEEE---------	Good confidence		Verified RfaH	MBK68429	100	Parasporobacterium_paucivorans_dsm_15970_gca_900141895	transcription/translation regulatory transformer protein RfaH	supercontig:ASM271941v1:66196:20943:21443:-1	-	-	-	-
527	A0A2E6P093	90	Transcription/translation regulatory transformer protein RfaH	Acidiferrobacteraceae bact	GKDATFLSMSGKERARVLLNLMNRIMITDIPEQNIESKAI	FS	0.473684	2	----EEEE----HHHHHHHHHHHHHHHH------------	Low confidence	----EEE----HHHHHHHHHHHHHHHH-------------	Good confidence		Verified RfaH	MBL08929	100	Polaromonas_sp__gca_003454315	transcription/translation regulatory transformer protein RfaH	supercontig:ASM272110v1:120158:17443:17994:-1	-	-	-	-
528	A0A2E6Q7I8	133	Transcriptional activator RfaH	Rhodospirillaceae bacterium	AQQVGLFQRLGENDRVNVLLDMLGRKLEVQVPLQAVRAYA	FS	0.484524	3	--------------HHHHHHHHH--EEEEEE-HHHHHH--	Good confidence	----EEEE------HHEHHHHH---EEEEEE----HH---	Good confidence		Verified RfaH	MBL23684	100	Serratia_fonticola_gca_003353605	transcriptional activator RfaH	supercontig:ASM272209v1:75264:504874:505377:-1	-	-	-	-
529	A0A2E6QFG5	133	Transcriptional activator RfaH	Rhodospirillaceae bacterium	LADLEGIFQARDDDERVVVLLGLLGRSISVTVPSTDIERP	FS	0.325359	3	----HHHHE----HHHHHHHHHHH---EEEEEE-------	Good confidence	----EEEEEE-----EEEEEHH----EEEEEE--------	Good confidence		Verified RfaH
530	A0A2E6REW8	2	Transcription/translation regulatory transformer protein RfaH	Xanthomonadales bacterium	FAGYQGLYHARTGEQRAVILLEILNRQQKIQIPTQDIKRA	FS	0.518634	3	----HHHHHH---HHHHHHHHHHH---EEEEEE-------	Good confidence	----EEEEE----HHHHHHHHHHH---EEEEE--------	Good confidence		Verified RfaH
531	A0A2E6U362	47	Transcriptional activator RfaH	Rhodobiaceae bacterium	FAGFVGDVENLIGEERIRLLYEFMGQKSRIDIGKGDLEKL	FS	0.555556	2	----HHHHHHH----HHHHHHHHHH----EE---------	Low confidence	---HEEEE-------HHHHHHHHHH---EEE---------	Good confidence		Verified RfaH
532	A0A2E6W2A5	133	Transcriptional activator RfaH	Alphaproteobacteria TaxID=28211	GDLEALFESNNDKNRVTILLNLLGQQVRTTVSKDAIYAAV	FS	0.470476	3	---HEEEE------HHHHHHHHH-HEEEEE--HHHHHH--	Good confidence	---EEEEE------HHHHHHHH---EEEEEE----HH---	Good confidence
533	A0A2E6X724	133	Transcriptional activator RfaH	Magnetovibrio sp.	AEQIAIIECLDDRRRAVVLMDLLGRQVKARIPVESLTTLS	FS	0.535714	3	----EEEE------HHHHHHHHH-HEEEEEE-HHHH----	Good confidence	---EEEEE------HHHHHHHH--HHHHHHH-HHHHHH--	Good confidence		Verified RfaH
534	A0A2E7F8S7	133	Transcriptional activator RfaH	Rhodospirillaceae bacterium	CDQIGILDCVTNEERVRVLLNLLGRSVKLNLPVESIVAYS	FS	0.277056	3	----EEEE-----HHHHHHHHHH--EEEE----EEEE---	Good confidence	---EEEEEE-----HEEEEHHH---EEEEE---HHHHH--	Good confidence		Verified RfaH
535	A0A2E7HCF0	133	Transcriptional activator RfaH	Rhodospirillaceae bacterium	LADLEGVFLEVDDQARVAILLSLMGRTVRVQVDARNVEAI	FS	0.428571	2	----HHHEE------HHHHHHHH---EEEEEEE-------	Low confidence	----EEEEEE---HHHHHHHHHHH--EEEEEE--------	Good confidence		Verified RfaH	MBN33736	100	Photorhabdus_luminescens_gca_002968995	transcriptional activator RfaH	supercontig:ASM272288v1:115334:486136:486633:-1	-	-	-	-
536	A0A2E7II68	2	Transcription/translation regulatory transformer protein RfaH	Spongiibacteraceae bacteri	FAGNPAEFYARKADDRVVVLLNIMHSKQTIELPARAVARV	FS	0.535714	3	-----HHHH----HHHHHHHHHHH---EEEEEE-------	Good confidence	----HEEEEE----HHHHHHHHHH----EEEE--------	Good confidence			MBN48029	100	Gemmobacter_sp_cc_pw_75_gca_004799285	transcription/translation regulatory transformer protein RfaH	supercontig:ASM272323v1:109996:102411:102914:-1	-	-	-	-
537	A0A2E7PH29	133	Transcriptional activator RfaH	Rhodospirillaceae bacterium	ADHIGRFESATDDERVVILVDLMGRQVRAKVQLDSISAHV	FS	0.180124	3	---EEEEE-------EEEEEE----EEEEEEEHHHHH---	Good confidence	----EEEEE------EEEEHHH---EEEEEE----EEE--	Good confidence		Verified RfaH	MBO21010	100	Streptomyces_albidoflavus_gca_004196055	transcriptional activator RfaH	supercontig:ASM272463v1:17137:13823:14356:1	-	-	-	-
538	A0A2E7PL58	133	Transcriptional activator RfaH	Alphaproteobacteria TaxID=28211	SDQIGIFDAPTDQQRVFLLLELLGRQVRVKMPMTALAPVG	FS	0.391667	3	-------------HHHHHHHHHH--EEEEE----------	Good confidence	---EEEEEE-----HEEEHHHH---EEEEEE---------	Good confidence
539	A0A2E7RGK1	133	Transcriptional activator RfaH	Rhodospirillaceae bacterium	ADQVGLFQRLNEKDRVSVMLDMLGRKLEVTVPLQTISAIA	FS	0.309524	3	----HH--------HHHHHHHH---EEEEE--HHHHHH--	Good confidence	---EEEEE------HHHHHHHH---EEEEEE----HHH--	Good confidence	MBO45096	100	Enterobacter_hormaechei_gca_004794965	transcriptional activator RfaH	supercontig:ASM272439v1:TaraRedSea_contig_45938:67218:67721:1	-	-	-	-
540	A0A2E7UCQ1	47	Transcriptional activator RfaH	Citromicrobium sp.	GFVGTIERLAPGERAWVLIEHLTRERRVSIPKSQIRPLFK	FS	0.428571	2	----EEE-------EEEEEHHHHHH---------------	Low confidence	---EEEE------HHHHHHHHH---EEEEE-----HEE--	Good confidence			MBO80878	100	Salmonella_enterica_gca_003758265	transcriptional activator RfaH	supercontig:ASM272470v1:15797:223733:224284:-1	-	-	-	-
541	A0A2E7UJU1	48	Transcriptional activator RfaH	Actinobacteria bacterium	SSITAIFDSVCDKEKIFLLLKLFGRELKIQVPINFIEQVA	None	None	0	--HHHHHH------HHHHHHHHH-----EEE-HHHHHH--	Low confidence	--HHHHHHH-----HHHHHHHHH---EEEEE--HHHHH--	Low confidence
542	A0A2E8GEL1	133	Transcriptional activator RfaH	Nitrospiraceae bacterium	FEGIEAMFTEMKDSDRVVLLLSMLHSSWRVVVKTAEVERA	None	None	0	---HHHHHHH-----EEEEEHHHHH---EEEEEEE-----	Low confidence	---HHHHHHH-----HEEHHHHHHH---EEEEEE------	Low confidence		Verified RfaH
543	A0A2E8QZ45	133	Transcriptional activator RfaH	Rhodospirillaceae bacterium	MADLEGIFEAELDSDRVMILLKLMGREVRVSVSGGDVEPI	FS	0.380952	2	---HHHHHHHHH---HHHHHHHHH--EEEEEEE-------	Low confidence	----EEEEEE---HHHHHHHHHH----EEEEE--------	Good confidence
544	A0A2E8U3P7	133	Transcriptional activator RfaH	Magnetovibrio sp.	DRVGLFQCRDDSQRVFILMELMGQSVEVRLPKSEIVRADF	FS	0.153846	2	----EEEE----EEEEEHHHHH--EEEEE-----EEE---	Low confidence	-------------EEEEEHH----EEEEEE----------	Good confidence
545	A0A2E8XQ05	133	Transcriptional activator RfaH	Alphaproteobacteria bacterium	ADQVGIFDAPSDQHRAFLLLELLGRQVRVKMPLTALAPAN	FS	0.368421	3	----EEE-------HHHHHHHH---EEEEE---HHH----	Good confidence	----EEEEE-----EEEEEHHH---EEEEEE---------	Good confidence
546	A0A2E8YKB3	2	Transcription/translation regulatory transformer protein RfaH	Thiotrichales bacterium	GYEAVFAARTGKERALLLLNIAGKEARVQLPLDQIESVGQ	FS	0.494286	3	---HHHE----HHHHHHHHHHH----EEEEEE-HHHH---	Good confidence	---EEEE----HHHHHHHHHHHH---EEE----HHHH---	Good confidence			MBS38721	100	Sphingomonas_sp_67_41_gca_001899725	transcription/translation regulatory transformer protein RfaH	supercontig:ASM272747v1:6174:7273:7884:-1	-	-	-	-
547	A0A2E9DLB3	33	Transcription/translation regulatory transformer protein RfaH	Oceanospirillaceae TaxID=1	FVGLEALFEQYDGEQRAFLLLDMLGRWQKLSIDLDAIEPS	FS	0.510526	3	----HHHH------HHHHHHHHH---EEEEEEE-------	Good confidence	-----EEE-----HHHHHHHHHH----EEEEEE-------	Good confidence			MBT00263	100	Methylarcula_marina_gca_003007735	transcription/translation regulatory transformer protein RfaH	supercontig:ASM272957v1:MHASMcontig_1034639:29391:29885:-1	-	-	-	-
548	A0A2E9E101	133	Transcriptional activator RfaH	Rhodospirillaceae bacterium	LALSNVLFKKLTDNERVVVLIELLGREVQATIPIKSVAAA	FS	0.0526316	3	--HHHHHH--------HEEHHHH---EEEEEE--------	Good confidence	-------E-------EEEEEEE----EEEEEE--------	Good confidence	MBT05356	100	Mesorhizobium_plurifarium_gca_001298755	transcriptional activator RfaH	supercontig:ASM272825v1:45:77704:78201:-1	-	-	-	-
549	A0A2E9H4K2	60	Transcription/translation regulatory transformer protein RfaH	Idiomarina sp.	PFKGFLAKVVNLDGESRCFVMLEWMQEDITTHFSYRDLAF	FS	0.547619	3	----HHHHHHH------EEEHHHHHHHHHHE---------	Good confidence	----HHHHHH-------EEHHHHHHH-HHEEEEEE-EEE-	Good confidence
550	A0A2E9Y014	133	Transcriptional activator RfaH	Rhodospirillaceae bacterium	ADHVGLFERCGDAERVVILLNLLGREVRVKVPSNSIARVL	FS	0.251488	3	--------------EEEEEE-----EEEEE--HHHHH---	Good confidence	----EEEE-------EEEEEHH---EEEEE--HHHHHH--	Good confidence		Verified RfaH	MBV37801	100	MRSKDLLVWLNAAHVADKVFMRCKFVLLFFFSDSGSSESRERLKGKTMEWYVLQFTTTRFAAVFAHLERLNFSYFCPMETERYRRPDKIISYRERRLPLFPGYLFIQADFEEVHSTTITAIPYVQRFISFGGEPLPVPEDVMAELLYRQSHTTAQANLLRKSIPHDFAEILLMDNPQQRSMAFIHYITERSLTHKMKRKKNDCYPKKNRNETQAPT)	transcriptional activator RfaH	supercontig:ASM273137v1:43592:29105:29620:1	-	-	-	-
551	A0A2E9Y254	133	Transcriptional activator RfaH	Rhodospirillaceae bacterium	CDQVGLFETMADKDRVIILLNLLGRRVRALVPAEDVYACI	FS	0.555195	3	----HHH-------HHEHHHHH---EEEEE--HHHHHH--	Good confidence	---HEEEE------HHHHHHHH---EEEEE-----HHH--	Good confidence
552	A0A2E9Z7U7	2	Transcription/translation regulatory transformer protein RfaH	Coxiellaceae bacterium	FSGYEGIIHAQQGQDRAIVLLNIVSHYTQVTVGCNTITKL	FS	0.473684	2	-----EEEE-------EEEEHHHHHHH-EEEE--------	Low confidence	----EEEEE-----HHHHHHHHHH----EEEE--------	Good confidence
553	A0A2G0Q4F6	290	Transcription antitermination protein RfaH	Xenorhabdus hominickii	FEGIKAIYNEPNGETRSVLLLNILNKEVPKILDNTQFIKA	FS	0.436842	3	-----EEE-----HHHHHHHHHH----EEEEE-----EE-	Good confidence	-----EEE-----HHHHHHHHHHH---EEEEE--------	Good confidence		Verified RfaH	PHM54107	100	Pseudomonas_prosekii_gca_003671895	transcriptional activator RfaH	supercontig:ASM263272v1:Xhom_5:186665:187153:1	-	-	-	-
554	A0A2G1UIX4	60	Transcription/translation regulatory transformer protein RfaH	Marinobacter sp.	KGINAIFQAYDGEERAIVLISFMQKQQLVKVPVGAIRRQG	FS	0.488095	3	----HHH-----HHHHHHHHHHH---EEEEEEE-E-----	Good confidence	----HEEE----HHHHHHHHHHH---EEEEEE--------	Good confidence		Verified RfaH
555	A0A2G1VJA1	60	Transcription/translation regulatory transformer protein RfaH	Marinobacter guineae	PFEGINAIFQAYDGEERAIVLINFMQKQQRVKVPVSAIKS	FS	0.4	3	------EEE-----HHHHHHHHHH---EEEEEEE------	Good confidence	-----EEEEE----HHHHHHHHHH----EEEEE-------	Good confidence		Verified RfaH	PHQ26794	100	Candidatus_magnetobacterium_bavaricum_gca_000963235	transcription/translation regulatory transformer protein RfaH	supercontig:ASM274473v1:contig1:925519:925998:-1	-	-	-	-
556	A0A2G2CA44	61	Transcriptional activator RfaH	Rhodobacteraceae TaxID=31989	TKFAEIEAISEQGRIYVLLELMGRYTRIELPVADVEHRSV	FS	0.5	2	---HHHH-------EEEEHHHHHHH-EEEE----------	Low confidence	--------------EEHHHHHHHHHHHHEE----------	Good confidence		Verified RfaH	MBV47400	100	Sphingobacterium_sp_2c_3_gca_003076635	transcriptional activator RfaH	supercontig:ASM273187v1:76581:45185:45715:1	-	-	-	-
557	A0A2G2LAN0	102	Transcription/translation regulatory transformer protein RfaH	Kangiella sp.	FEGLEGIFQKNDGDVRAIILLNFLGKSNRISIEQSQLSHE	FS	0.401003	3	----EEEEE----HHHHHHHHHH----EEEEEE-------	Good confidence	-----EEEE----HHHHHHHHHH----EEEEE--------	Good confidence		Verified RfaH
558	A0A2G2LFQ4	61	Transcriptional activator RfaH	Robiginitomaculum sp.	FADFVSTIEMITPDQRMWVLLDIMGRKTRVGMSGNDLLGT	FS	0.285425	3	---HHHHEE-------EEEEEHH-----------------	Good confidence	----EEEEEE-----HEEHHHHHH----EEEE--------	Good confidence		Verified RfaH	PHS21662	100	Methylobacterium_variabile_gca_001043975	transcriptional activator RfaH	supercontig:ASM273349v1:Contig_source1382A_23795:15907:16443:-1	-	-	-	-
559	A0A2G2PXV0	60	Transcription/translation regulatory transformer protein RfaH	Thalassobium sp.	FKHYEAIFQEYDGAERAVILLSLLGQQSELLVELSELALA	FS	0.47619	3	-----HHEE-----HHHHHHHHH----EEEEEE---EE--	Good confidence	----HEEEE-----HHHHHHHHHH---EEEEEE-------	Good confidence		Verified RfaH	PHS64408	100	Candidatus_gastranaerophilales_bacterium_hum_23_gca_002102895	transcription/translation regulatory transformer protein RfaH	supercontig:ASM273320v1:Contig_source1382A_14:265825:266319:-1	-	-	-	-
560	A0A2G6D6I4	195	Transcription/translation regulatory transformer protein RfaH	Proteobacteria bacterium	QGLEAVFERYSGEERAVLLMNLLSEQASVAVSTVDLCKIA	FS	0.456818	3	----EEE-----HHHHHHHHHHH---EEEEE----EEE--	Good confidence	---HHEEE-----HHHHHHHHHH---EEEEE---------	Good confidence		Verified RfaH	PID45369	100	Pasteurellaceae_bacterium_bk311_gca_006228025	transcription/translation regulatory transformer protein RfaH	supercontig:ASM274745v1:DolZOral124_scaffold_561:3173:3688:-1	-	-	-	-
561	A0A2G6DK11	195	Transcription/translation regulatory transformer protein RfaH	Proteobacteria bacterium	FKGLTAIFLSYDGEERAMVLLELLNNQTKLAISPTKLLAA	FS	0.538012	3	----HHHHE-----HHHHHHHHH----EEEEE--------	Good confidence	-----EEE-----HHHHHHHHHH----EEEEE--------	Good confidence		Verified RfaH	PID50137	100	Staphylococcus_argenteus_gca_005397745	transcription/translation regulatory transformer protein RfaH	supercontig:ASM274743v1:DolZOral124_scaffold_1390:21622:22134:-1	-	-	-	-
562	A0A2G6HQX8	195	Transcription/translation regulatory transformer protein RfaH	Thiothrix nivea	FKGLNGIFLSYDGEERAMVLLEIMHSQTKLGISPAKLIAA	FS	0.495455	3	----HHHHE----HHHHHHHHHHH---EEEEE----H---	Good confidence	----EEEEE----HHHHHHHHHH----EEEEE--------	Good confidence		Verified RfaH
563	A0A2G8EEJ3	290	Transcription antitermination protein RfaH	Enterobacterales TaxID=91347	GLRAIFTEPDGEARSILLLNLLNKQVTRSMENNQFQKLGQ	FS	0.390476	3	---EEE-----HHHHHHHHHH----EEEEE-----EE---	Good confidence	---EEEE----HHHHHHHHHH----EEEEE----EEE---	Good confidence		Verified RfaH	PIJ72962	100	Lactobacillus_buchneri_cd034_gca_000298115	transcriptional activator RfaH	supercontig:ASM275205v1:NODE_20_length_65075_cov_35.7849_ID_39:54197:54691:-1	-	-	-	-
564	A0A2H0IZ24	59	Transcription/translation regulatory transformer protein RfaH	Comamonadaceae bacterium	AGLEAIYQTTDAQSRSMILLNILSKPVALHIDTASLRRAD	FS	0.401003	3	----EEE-----HHHHHHHHHH----EEEEE-----E---	Good confidence	----EEEE----HHHHHHHHHH----EEEEE-----EE--	Good confidence		Verified RfaH
565	A0A2H6AAE5	146	Transcription antitermination protein RfaH	bacterium HR36	LMGLSGRVSSWLSPLRLIVEVRLLQRAVCVELEPWMVSLS	None	None	0	----------HHHHHHHHHHHHHHHHHHHE----EEEEE-	Low confidence	------HHH-HHHHHHHHHHHHHHHHHHHH-----EEEE-	Low confidence
566	A0A2H6AP29	268	Transcription antitermination protein RfaH	bacterium HR37	LEGIRGKIVGRRGDFRLVLSVDLIRRSVSVEVDACDVEPI	FS	0.0652174	3	----EEEEEEE----EEEEEEHHHHHHHHEH---------	Good confidence	----EEEEEEE----EEEEEEEE---EEEEE---------	Good confidence			GBD39707	100	Thermus_scotoductus_gca_003959715	Transcription antitermination protein RfaH	supercontig:ASM289837v1:NODE_249_18:21266:21757:1	-	-	-	-
567	A0A2H6APV4	268	Transcription antitermination protein RfaH	bacterium HR37	LQGVVGRIVDKKSKHKVVLSIDLIKRSVCVEIDVLDIEPI	FS	0.16	3	----EEEEEEE---EEEEEEEHHHHHHHHHHH-H------	Good confidence	---EEEEEEEE----EEEEEEEHH--EEEEEE--------	Good confidence
568	A0A2H6EB01	142	Transcription antitermination protein RfaH	bacterium BMS3Abin03	GITGTVLESKAGKSISVTIELLNRSVIAKIPDESILDVIR	FS	0.0952381	2	---EEEEE------EEEEHHHHHHHHH-------HHHH--	Low confidence	--EEEEEE-----EEEEEEHHH--HEEEE------EEE--	Good confidence			GBD86681	100	Lactococcus_lactis_subsp_lactis_gca_002078975	transcription antitermination protein RfaH	supercontig:ASM289807v1:NODE_144.:220:744:-1	-	-	-	-
569	A0A2H6EQT5	142	Transcriptional activator RfaH	bacterium BMS3Abin04	DIEGIVYETVNREKMLAITIDLLRRSVIVQIPRDSLIKKI	NFS	0	2	---EEEEEHH----HHHHHHHHHHHEEEEE----------	Low confidence	--EEEEEEE-----EEEEEEHH---EEEEEE-----E---	Good confidence	GBD91844	100	Lactococcus_lactis_gca_003839645	transcriptional activator RfaH	supercontig:ASM289817v1:NODE_9.:8185:8706:-1	-	-	NOT	NOT
570	A0A2H6FC29	19	Transcriptional activator RfaH	bacterium BMS3Abin07	LRGAEGVLKRREEQYIFLVNIDLLGRSVGVRMHADDIEAA	FS	0.08	3	----EEEEEEE---EEEEEEEEHHHHHHEEEE--------	Good confidence	----EEEEEE---EEEEEEEEEE---EEEEEEEE------	Good confidence
571	A0A2H6FFI3	79	Transcription antitermination protein RfaH	bacterium BMS3Abin07	PFRDFYGIFKGKISGSERAMILLEALHCRMDIDARSIIKV	FS	0.526316	2	-----EEEE--------HHHHHHHHHHH-------EE---	Low confidence	-----HEEE--------HHHHHHHHHHHEEEE--------	Good confidence
572	A0A2H6FJL9	79	Transcription antitermination protein RfaH	bacterium BMS3Abin08	KGLMGIFQKDLPVKERVLILLNIISYQARMEIDRELLAKV	FS	0.521905	3	--HHHHHH-------EEEEEEEEHH---HHHHHHHHH---	Good confidence	----EEEEE------HHHHHHHHHH---EEEEHHHHHH--	Good confidence		Verified RfaH	GBE01944	100	Paenibacillus_sp_7197_gca_003854965	transcription antitermination protein RfaH	supercontig:ASM289793v1:NODE_11.:2857:3357:1	-	-	-	-
573	A0A2H6FVP4	268	Transcription antitermination protein RfaH	bacterium BMS3Abin10	KGLEGYIVEKRNRNSVLVVSVDAIASSIRCFVDIDCVEQA	None	None	0	----EEEEEE-----EEEEEEE-HH----EEEEEE-----	Low confidence	----EEEEE------EEEEEEHHHH----EEEE-------	Low confidence			GBE05812	100	Glaciecola_nitratireducens_fr1064_gca_000226565	transcription antitermination protein RfaH	supercontig:ASM289775v1:NODE_2.:81212:81763:-1	-	-	-	-
574	A0A2H6G4H9	2	Transcription antitermination protein RfaH	bacterium BMS3Abin11	TGLEGVFLAKTSSDRVMVLLDIVGKHTRVNLETEKLGPAG	FS	0.275	3	---EEEEEEE----EHHHHHHHHH---EEE----------	Good confidence	---EEEEE----HHHHHHHHHHH----EEEE---------	Good confidence		Verified RfaH	GBE08909	100	Bacillus_smithii_7_3_47faa_gca_000238675	transcription antitermination protein RfaH	supercontig:ASM289763v1:NODE_23.:1501:2001:-1	-	-	-	-
575	A0A2H6GNK2	106	Transcription antitermination protein RfaH	bacterium BMS3Abin14	MRDLEGVFRRMSGEERVLILMELLNRFVEVQIPLNLVAAC	FS	0.516563	3	--HHHHHHH------HHHHHHHH----EEEEEEEH-----	Good confidence	----EEEEE------HEHHHHHH---EEEEEEEHHHH---	Good confidence		Verified RfaH	GBE15571	100	Jeotgalibacillus_marinus_gca_001274925	transcription antitermination protein RfaH	supercontig:ASM289769v1:NODE_11.:80005:80514:-1	-	-	-	-
576	A0A2H6IFG2	79	Transcription antitermination protein RfaH	bacterium BMS3Bbin07	MTGFEGVFLCERPKDRVLILLREVSCRLEIEKQSVSLASK	None	None	0	-----EEEE-------EEEEE-----EEEEE--EEEE---	Low confidence	-----EEEEE-----EEEEEE-HH--EEEE---EEEE---	Low confidence		Verified RfaH
577	A0A2H6IUM7	133	Transcription antitermination protein RfaH	bacterium BMS3Bbin10	GQMGEVAEVFAKGRDRVHVLLSMLGVQTRMQLPSYALETA	None	None	0	---HHHHHHHH-----HEEHHHHH--HHHH----------	Low confidence	-----EEHH-----HHHHHHHHHHHHHHHH---HHHHH--	Low confidence		Verified RfaH	GBE42177	100	Mycobacterium_tuberculosis_gca_002895065	transcription antitermination protein RfaH	supercontig:ASM289799v1:NODE_128.:1081:1587:-1	-	-	-	-
578	A0A2H9T913	229	Transcription antitermination protein RfaH	invertebrate metagenome	HLQATFIKGLNMDRGLVLINYIKSQRNAAGHIEKSCVASG	FS	0.611111	2	-----EEE-------EHHHHHHHHHH-----HHHHE----	Low confidence	---HHHHH-------EHHHHHHHHH-------H-EE----	Good confidence
579	A0A2I0DUH9	264	Transcription antitermination protein RfaH	Shewanellaceae TaxID=267890	AELEGVFEEKNGEKRCFVLFDIMGKQQRVAVDKADVTRLD	FS	0.45	3	-----EEE-----HHHHHHHHHH--EEEEE-----EE---	Good confidence	-----EE-----HHHHHHHHHHH---EEEEE---------	Good confidence			PKG57312	100	Enterobacillus_tribolii_gca_003363015	transcription/translation regulatory transformer protein RfaH	supercontig:ASM283607v1:contig148:3989:4519:-1	-	-	-	-
580	A0A2I0F5K4	102	Transcription/translation regulatory transformer protein RfaH	Moritella sp.	GLNAIYRCPDGLSRSIVLVNILQGQSRVKIPNENIKVIKH	FS	0.428571	3	---HHH-----HHHHHHHHHHH---EEEEEE-----E---	Good confidence	---EEE-----HHHHHHHHHHH--HEEEEE-HHHHHHH--	Good confidence		Verified RfaH
581	A0A2I0FAB4	102	Transcription/translation regulatory transformer protein RfaH	Moritella sp.	GIEAIYQCKDGLERAVLLINLIHNVTTMSVANAEIKSKLA	FS	0.465476	3	-----------HHHHHHHHHH----EEEEE---HHHHH--	Good confidence	----EE-----HHHHHHHHHH----EEEEE---HHHHH--	Good confidence		Verified RfaH	PKH07181	100	Escherichia_coli_gca_000965545	transcription/translation regulatory transformer protein RfaH	supercontig:ASM283635v1:contig1:1577006:1577524:-1	-	-	-	-
582	A0A2I0FQK1	290	Transcription antitermination protein RfaH	Enterobacterales bacterium	FEGLQAIFAEPDGEARSMLLLNLLNKPVLRSVDNRTFTKM	FS	0.427318	3	-----EEEE----HHHHHHHHHH----EEEEE----EE--	Good confidence	-----EEE-----HHHHHHHHHHH---EEEEE--------	Good confidence		Verified RfaH	PKH19563	100	Pseudanabaena_sp__gca_003488605	transcription/translation regulatory transformer protein RfaH	supercontig:ASM283719v1:scf_19201_13.contig_1:10369:10857:1	-	-	-	-
583	A0A2I5T1T2	290	Transcription antitermination protein RfaH	Serratia sp.	FSGLQAIYTEPDGEARSMLLLNLLNKQVKQSIDNRQFKKI	FS	0.522222	3	----HHHH-----HHHHHHHHHHH---EEEEE--------	Good confidence	-----EEE-----HHHHHHHHHH----EEEEE--------	Good confidence		Verified RfaH	AUH02834	100	Campylobacter_fetus_subsp_venerealis_cfvi03_293_gca_000512745	transcription/translation regulatory transformer protein RfaH	chromosome:ASM46334v3:Chromosome:216568:217056:1	NOT	NOT	NOT	NOT
584	A0A2J9GYH5	290	Transcription antitermination protein RfaH	Enterobacterales TaxID=91347	FEGFEAIYTEADGEKRAILLLNLLNKPVQQSVENTDFEKR	FS	0.536842	3	----HHHH-----HHHHHHHHHH----EEEEEE-------	Good confidence	-----EEE-----HHHHHHHHHHH---EEEEE--------	Good confidence			PNK97327	100	Klebsiella_pneumoniae_gca_900505775	transcription/translation regulatory transformer protein RfaH	supercontig:ASM220636v2:unitig_0_quiver_quiver_pilon:1334249:1334737:-1	NOT	NOT	NOT	NOT
585	A0A2K4ZK23	14			KVSHLVRKMDLHRRIAEVEAEFMGERQVLYLGIEIAGQEV	FS	0.333333	2	--HHHHHHHHHH--HHHHHHHH----EEEEEHHHHH----	Low confidence	--HHHHHHHHHHHHHHHHHHHHH---EEEEEEEEEEE---	Good confidence	SOY30756	100	Pseudomonas_libanensis_gca_001439685	Transcription antitermination protein RfaH	supercontig:Amuris69:seq19:29262:29774:1	-	-	-	-
586	A0A2K7SYF7	219	Transcription antitermination protein RfaH	Vibrio rotiferianus	QFAGIEAIFQEKDGEKRSMMLVKMITQSVPVSIENKDLDL	FS	0.404762	3	------EEEE----HHHHHHHHHH----EEEEEE---E--	Good confidence	------EEEE----HHHHHHHHHHH---EEEEE----EE-	Good confidence		Verified RfaH	OHY95328	100	Staphylococcus_aureus_subsp_aureus_mn8_gca_000160195	transcriptional activator RfaH	supercontig:ASM185824v1:contig11:95793:96287:1	-	-	-	-
587	A0A2K8KP86	94	Transcriptional activator RfaH	Reinekea forsetii	GLQALYSHADGQQRAMVLISLLHQQIPTSLANTQIQKITY	FS	0.390476	3	---EEEE----HHHHHHHHHH----EEEEE-----EE---	Good confidence	---EEE-----HHHHHHHHHH----EEEEE-----EE---	Good confidence		Verified RfaH	ATX76593	100	Hymenobacter_roseosalivarius_dsm_11622_gca_900176135	transcriptional activator RfaH	chromosome:ASM279584v1:Chromosome:1559301:1559825:1	NOT	NOT	NOT	NOT
588	A0A2K8L0C5	106	Transcriptional antiterminator RfaH	Mariprofundus aestuarium	KGLEGVFIEMRGEDRALVLLDWMQKKMRLETSLDNLSSAS	FS	0.428571	2	----EEEEEEE----EEEEHHHHHHH-EEEE---------	Low confidence	---EEEEEE----HHHHHHHHHH--EEEEE---HHHHH--	Good confidence		Verified RfaH
589	A0A2K8L3W3	106	Transcriptional antiterminator RfaH	Mariprofundus ferrinatatus	KGLEGVFVEMRGDDRALILLDWMQKKIRVETTIDNLSSTT	FS	0.47619	2	----EEEEEEE---EEEEEHHHHHHHEEEEEE--------	Low confidence	----EEEEE----HHHHHHHHHH--EEEEE--HHHHHH--	Good confidence		Verified RfaH	ATX82018	100	Rhodopseudomonas_palustris_bisb5_gca_000013685	transcriptional antiterminator RfaH	chromosome:ASM279582v1:Chromosome:1170719:1171231:-1	NOT	NOT	NOT	NOT
590	A0A2K8UE95	2	Transcription/translation regulatory transformer protein RfaH	Candidatus Thiodictyon	GIEAIFEAPTGKGRVAVLLDLLGRVARVQIDRNHIVCAPS	FS	0.473684	2	---HH--------EEEHHHHHHHHHHHEEE---EEEE---	Low confidence	---EEEE-----HHHHHHHHHHH----EE-----EE----	Good confidence	AUB83918	100	Xenorhabdus_hominickii_gca_002632725	transcription/translation regulatory transformer protein RfaH	chromosome:ASM281377v1:Chromosome:5949536:5950066:1	NOT	NOT	NOT	NOT
591	A0A2K9AAP2	102	Transcription antitermination protein RfaH	Kangiella TaxID=261963	FKDLEGVFKISNGEERSIVLLTILGKATEMELENNKLRKA	FS	0.485714	3	----HHHH-----HHHHHHHHHH---EEEEEEE-------	Good confidence	-----EEEEE----HHHHHHHHH----EEEEEE-------	Good confidence		Verified RfaH	AUD78497	100	Bartonella_clarridgeiae_73_gca_000253015	transcription/translation regulatory transformer protein RfaH	chromosome:ASM283876v1:Chromosome:879271:879774:1	NOT	NOT	NOT	NOT
592	A0A2K9JTX5	94	Transcription antitermination protein RfaH	Pseudoalteromonas TaxID=53246	KDIHAIFQQPDGEVRSILLIKLLNQYTRIVVDNSTIKKVQ	FS	0.412698	3	----EEEE----HHHHHHHHHH----EEEEE-----EE--	Good confidence	----EEE-----HHHHHHHHHH----EEEEE---------	Good confidence		Verified RfaH	AUJ68889	100	Stenotrophomonas_maltophilia_gca_002205165	Transcription antitermination protein RfaH	chromosome:ASM285025v1:Chromosome:640698:641177:1	NOT	NOT	NOT	NOT
593	A0A2M6V673	105	Transcriptional activator RfaH	Limnohabitans sp.	LGNIDGLIQSVSSKRVAVLLEILGRPLVIQLEHHQVEVTT	FS	0.458095	3	----HHHHHHHHHHHHHHHHHH-----EEE----EEEE--	Good confidence	---HHHHHHHHHHHHHHHHHHH-----EEEE----EE---	Good confidence		Verified RfaH	PIT73932	100	Roseburia_sp_af25_18lb_gca_003478515	transcriptional activator RfaH	supercontig:ASM277827v1:LimC-G3-2-C5:39909:40460:-1	-	-	-	-
594	A0A2M6V8G7	102	Transcription/translation regulatory transformer protein RfaH	Limnohabitans TaxID=665874	AGLEGVYQAHDGETRAFVLVDLLGQPQKLKLAIESLAVSH	FS	0.410526	3	----EEE-----HHHHHHHHHH----EEEEE----EE---	Good confidence	----EEEE----HHHHHHHHHH----EEEEE---------	Good confidence	PIT74705	100	Bacillus_thuringiensis_serovar_pingluonsis_gca_002146825	transcription/translation regulatory transformer protein RfaH	supercontig:ASM277831v1:LimA-JirII-31-C10:104031:104537:1	-	-	-	-
595	A0A2M6VUM0	105	Transcriptional activator RfaH	Limnohabitans sp.	LVGMEGLVQAVSSKRVVVLLEILGRPAVVKLDHHQVQASA	FS	0.467262	3	--HHHHHHHHHHHHHHHHHHHH------EE-----EE---	Good confidence	---HHHHHHHHHHHHHHHHHHH-----EEEE----E----	Good confidence	PIT82104	100	Helicobacter_sp_13s00401_1_gca_002272925	transcriptional activator RfaH	supercontig:ASM277828v1:LimC-15K-C2:468126:468674:-1	-	-	-	-
596	A0A2M7CW37	2	Transcription/translation regulatory transformer protein RfaH	Xanthomonadales bacterium	GLHAVFQCPSGRERVRLLMEILGEQVSVVLPKSQLAGGFA	FS	0.394444	3	----EE-----HHHHHHHHHHH---EEEEE----------	Good confidence	--EEEEE----HHHHHHHHHHH----EEEE----------	Good confidence		Verified RfaH
597	A0A2M7GGQ2	133	Transcriptional activator RfaH	Rhodospirillales bacterium	FAELEGLFECVDDEQRVVLLLEFMGRVVRTRLPGHAVTAA	FS	0.395556	3	---HHHHEE-----HHHHHHHHH---EEEEEE-HHHHH--	Good confidence	----EEEEEE------EEEEEHH----EEEEE--------	Good confidence		Verified RfaH
598	A0A2M7LA32	106	Transcriptional activator RfaH	Zetaproteobacteria bacterium	GLEGVFIEMRGQDRALILLDWMKKSMRVVADTSVLASDTR	FS	0.285714	2	---EEEEEE----EEEEHHHHHHHH-EEE-----E-----	Low confidence	---EEEEEE-----EEHHHHHH--EEEEEE----HH----	Good confidence		Verified RfaH
599	A0A2M7LP37	264	Transcription antitermination protein RfaH	Shewanella TaxID=22	DLEAIFDENNPDKRCHVLFNIMGQQKRILVELTSLQAISA	FS	0.506266	3	------------HHHHHHHHH---EEEEE---HHHHH---	Good confidence	---EEEE-----HHHHHHHHH---EEEEEE----HH----	Good confidence		Verified RfaH	PIX69831	100	Klebsiella_pneumoniae_gca_900503745	transcription/translation regulatory transformer protein RfaH	supercontig:ASM278389v1:CG_4_10_14_3_um_filter_scaffold_15_c:6899:7411:1	-	-	-	-
600	A0A2M8BF10	59	Transcription antitermination protein RfaH	Comamonadaceae bacterium	FAGLEAIYQLDDGERRAMVLIELLHKPSRITVAPASLRKI	FS	0.538012	3	----HHHH-----HHHHHHHHHH----EEEEE--------	Good confidence	-----EEE-----HHHHHHHHHH----EEEEE--------	Good confidence		Verified RfaH	PJB40964	100	Pasteurellaceae_bacterium_bk121_gca_006228105	transcription/translation regulatory transformer protein RfaH	supercontig:ASM278991v1:PFUD01000187:10593:11084:1	-	-	-	-
601	A0A2M8GVX7	219	Transcription antitermination protein RfaH	Vibrio sp.	FSGVEALYHEADGEKRSILLIKLINQTVPVSIDNRDIELK	FS	0.425	3	-----EEEE----HHHHHHHHHH---EEEEEE--------	Good confidence	-----EEE-----HHHHHHHHHHH---EEEEE-----E--	Good confidence		Verified RfaH	PJC85486	100	Yersinia_pestis_gca_006376535	transcription/translation regulatory transformer protein RfaH	supercontig:ASM281295v1:contig8:163043:163540:-1	-	-	-	-
602	A0A2M8UBR3	133	Transcriptional activator RfaH	Ferrovibrio sp.	MTDTQAIFEEQVDGNRAILLVSLLGRMVRTRMPLRQIGAA	FS	0.631579	2	---HHHHHHHH-----EEEHHHHHHHHHHH--HHHHH---	Low confidence	----HHHH--------EEHHHHHHHHHHHHH---------	Good confidence		Verified RfaH	PJI41924	100	Oceanobacillus_iheyensis_hte831_gca_000011245	transcriptional activator RfaH	supercontig:ASM279697v1:62:137950:138453:-1	-	-	-	-
603	A0A2M8V2N2	33	Transcription/translation regulatory transformer protein RfaH	Pseudomonas sp.	QGMEAIFLTKDGTERVLILLRLLQREVKVSAPLKGLLRVG	FS	0.50974	3	---HHHHH----HHHHHHHHHHH---EEEEEE--------	Good confidence	----EEEE----HHHHHHHHHHH---EEEEE-----H---	Good confidence	PJI50997	100	Flavonifractor_sp_an91_gca_002159225	transcription/translation regulatory transformer protein RfaH	supercontig:ASM279698v1:140:237240:237737:-1	-	-	-	-
604	A0A2M9TBP8	33	Transcription antitermination protein RfaH	Halomonas TaxID=2745	DLEAIFTRSKGEERAIVLLNVLQRPHPVELPVESLAKGEG	FS	0.518634	3	--HHHHHH---HHHHHHHHHHH---EEEEEE---------	Good confidence	---HEEEE---HHHHHHHHHH----EEEEE----HHH---	Good confidence			PJX13568	100	Arthrobacter_sp_s39_gca_004320525	transcription/translation regulatory transformer protein RfaH	supercontig:ASM281030v1:NODE_25_length_46137_cov_22.925:24349:24870:-1	-	-	-	-
605	A0A2N0GB66	33	Transcriptional antiterminator RfaH	Halomonas sp.	FKNLEAIFKSTKGEERAIVLINMLQRPQHIEMSVHQLSKE	FS	0.404762	3	-----EEEE----HHHHHHHHHHH---EEEEEE-------	Good confidence	-----EEEE----HHHHHHHHHHH---EEEEEE-------	Good confidence		Verified RfaH	PKB03950	100	Acetomicrobium_thermoterrenum_dsm_13490_gca_900107215	transcriptional antiterminator RfaH	supercontig:ASM281321v1:Ga0070020_12:2895371:2895904:-1	NOT	NOT	NOT	NOT
606	A0A2N0VUT7	182	Transcription/translation regulatory transformer protein RfaH	Rahnella sp.	GLEAVWLEPDGTKRAMLMLTLMNQEMRVPVSGRRAPDTIR	FS	0.410526	3	---EEE-----HHHHHHHHHHH---EEEEE----------	Good confidence	---EEEE-----HHHHHHHHH---EEEEE------HH---	Good confidence		Verified RfaH
607	A0A2N0WNN5	102	Transcription/translation regulatory transformer protein RfaH	Alteromonadales bacterium	QGLEAVFKNKVGLERSILLIKMLEQQATLEVCNTEFSLKK	FS	0.608333	3	----HHH-----HHHHHHHHHHH---EEEEEE--------	Good confidence	---HHH-------HHHHHHHHHH----EEEEE--------	Good confidence		Verified RfaH	PKF55679	100	Escherichia_coli_ms_85_1_gca_000179075	transcription/translation regulatory transformer protein RfaH	supercontig:ASM283554v1:10_S10_L001_R1_001_paired_contig_22:89070:89582:1	-	-	-	-
608	A0A2N0ZYF3	102	Transcription antitermination protein RfaH	Psychromonas sp.	FKGATAIFSCDDGLARSMLLLNILNQEKSIAFSNKEIKKI	FS	0.51462	3	-----HHE-----HHHHHHHHHH----EEEEE--------	Good confidence	-----EEE-----HHHHHHHHHHH---EEEEE--------	Good confidence		Verified RfaH	PKG37512	100	Acinetobacter_sp_anc_3880_gca_000369845	transcription/translation regulatory transformer protein RfaH	supercontig:ASM283599v1:contig69:4982:5485:-1	-	-	-	-
609	A0A2N1AU45	33	Transcription/translation regulatory transformer protein RfaH	Halomonas TaxID=2745	LKGQLAQLTELKGQDRALLLLTLLNRPQQVEVPIAHLQKP	FS	0.658333	3	---HHHHHHH-----HHHHEHHH------EEEEEE-----	Good confidence	---HHHHHHE-----HHHHHHH----EEEEEE--------	Good confidence			PKG54797	100	Helicobacter_pylori_gca_004013715	transcription/translation regulatory transformer protein RfaH	supercontig:ASM283603v1:contig17:82930:83454:1	-	-	-	-
610	A0A2N1DMC1	102	Transcription antitermination protein RfaH	Psychromonas sp.	GITAIFDIEDGLERSMLLLKILNQDNNISFKNSALKKAES	FS	0.451128	3	---EE-----HHHHHHHHHHHH----EEEEE----HH---	Good confidence	----E-----HHHHHHHHHHHH----EEEE-----HH---	Good confidence		Verified RfaH	PKH02723	100	Chryseobacterium_sp_hmwf035_gca_003094695	transcription/translation regulatory transformer protein RfaH	supercontig:ASM283641v1:contig73:6084:6593:1	-	-	-	-
611	A0A2N1HJX3	102	Transcription/translation regulatory transformer protein RfaH	Colwellia sp.	TGLKGIYQCKDGLERSILLLNMLGKENTVIIENDQFDKVS	FS	0.504644	3	----HH------HHHHHHHHHH-----EEEEE--------	Good confidence	----EEE----HHHHHHHHHHH----EEEEE---------	Good confidence			PKH88004	100	Crenarchaeota_archaeon_gca_003352295	transcription/translation regulatory transformer protein RfaH	supercontig:ASM283624v1:contig10:1892860:1893381:-1	-	-	-	-
612	A0A2N1IIW8	102	Transcription/translation regulatory transformer protein RfaH	Colwellia sp.	AGLKGVYQCKDGLERSILLLNILGKENKVVIENDDFDKIN	FS	0.422222	3	----EEE-----HHHHHHHHHH----EEEEE---------	Good confidence	----EEEE---HHHHHHHHHHH----EEEEE---------	Good confidence		Verified RfaH	PKI17937	100	Enterococcus_faecalis_gca_005237915	transcription/translation regulatory transformer protein RfaH	supercontig:ASM283677v1:contig17:3543:4064:-1	-	-	-	-
613	A0A2N1YDV3	102	Transcription/translation regulatory transformer protein RfaH	Gammaproteobacteria TaxID=	GLQAVFDTADGDKRSIILISMLGQWVTAAVDNQQIVAKKH	FS	0.422222	3	----EE-----HHHHHHHHHHH---EEEEEE----E----	Good confidence	----EE-----HHHHHHHHHH----EEEEEE---------	Good confidence		Verified RfaH
614	A0A2N1ZA79	60	Transcription/translation regulatory transformer protein RfaH	Gammaproteobacteria bacter	KDLQAVFARLEGHDRAVILLTVLQRVQAIRVPVAALKALA	FS	0.52381	3	---HHHHH-----HHHHHHHHHH---EEEEEE--------	Good confidence	----EEEEE---HHHHHHHHHHH--EEEEEE---------	Good confidence		Verified RfaH
615	A0A2N1ZW19	59	Transcription/translation regulatory transformer protein RfaH	Gammaproteobacteria TaxID=	AGLEGIYQMADGETRAMVLIELLRKPAKGHFEITQLRKIG	FS	0.447222	3	----HEE-----HHHHHHHHHHH---EEEE------EE--	Good confidence	----EEE-----HHHHHHHHHH----EEEEE---------	Good confidence
616	A0A2N2T458	59	Transcription antitermination protein RfaH	Betaproteobacteria bacterium	FAGLEGIYQLDDGERRAMVLIELLHKPSRITLAPASLQKL	FS	0.538012	3	----HHHH-----HHHHHHHHHH----EEEEE--------	Good confidence	-----EEE-----HHHHHHHHHH----EEEEE--------	Good confidence		Verified RfaH	PKO62232	100	Rheinheimera_tuosuensis_gca_900215315	transcription/translation regulatory transformer protein RfaH	supercontig:ASM284226v1:08E140C01_scaffold_2115:13624:14115:-1	-	-	-	-
617	A0A2N3KVT2	112	Transcriptional activator RfaH	Thalassospira marina	ADLVAAVLDLPTESRVRVLLEVLGGSVVTTISPLLLSRVQ	None	None	0	-HHHHHHH-------HEHHHHHH---HHHHHHHHHH----	Low confidence	-HHHHHHH------HHHHHHHHH----HHHHHHHHH----	Low confidence			PKR54573	100	Mesorhizobium_sp_m4a_f_ca_et_050_02_1_1_gca_003997725	transcriptional activator RfaH	supercontig:ASM284429v1:contig00004:38992:39492:1	-	-	-	-
618	A0A2N4U935	105	Transcriptional activator RfaH	Pusillimonas sp.	ALEGIEGVVHAVGAKRVVLLMHILGRHKTLKVTHSQLELV	FS	0.657143	3	---HHHHHHHHHHHHHHHHHHHHH----EEEE---EEEE-	Good confidence	---HHHHHHHHHHHHHHHHHHHHH----EEEE----EE--	Good confidence	PLC51523	100	Enterobacter_hormaechei_gca_003408575	transcriptional activator RfaH	supercontig:ASM284965v1:NODE_1_length_538096_cov_25.5337:70736:71374:-1	-	-	-	-
619	A0A2N4U9D2	105	Transcriptional activator RfaH	Pusillimonas sp.	ALNGLEGLVDSVSAQRVIVLMEILGRQTRVRLRPHQVEPS	FS	0.481905	3	---HHHHHHHHHHHHHHHHHHHHH----EEEE--------	Good confidence	---HHHHHHHHHHHHHHHHHHHH-----EEEE--------	Good confidence		Verified RfaH
620	A0A2N4UD87	105	Transcriptional activator RfaH	Pusillimonas sp.	TLNGMEGLVHSVSAQRVIVLMEILGQETRVKLRPHQVEPS	FS	0.478095	3	---HHHHHHHHHHHHHHHHHHHHH----EEEEE-------	Good confidence	---HHHHHHHHHHHHHHHHHHHH-----EEEE--------	Good confidence	PLC52988	100	Lactobacillus_paracasei_gca_003712485	transcriptional activator RfaH	supercontig:ASM284961v1:NODE_9_length_230156_cov_31.632:7497:8069:1	-	-	-	-
621	A0A2N4UDD7	105	Transcriptional activator RfaH	Pusillimonas sp.	ALEGMEGVVHAVGAKRVVLLMTILGRKKTLKVTHGQLELV	FS	0.657143	3	---HHHHHHHHHHHHHHHHHHHHH----EEEE---EEEE-	Good confidence	---HHHHHHHHHHHHHHHHHHHHH----EEEE----EEE-	Good confidence
622	A0A2N4WQK4	47	Transcriptional activator RfaH	Porphyrobacter sp.	NLIGQVEQLSPDQRAMVLLDFMGKQTKVSLPSAHLRVIGG	FS	0.661765	3	-----HE------HHHHHHHHH---------HHHHHH---	Good confidence	--EEEEE------HHHHHHHHH---EEEE-----------	Good confidence		Verified RfaH	PLK22547	100	Brevundimonas_vesicularis_gca_002208825	transcriptional activator RfaH	supercontig:ASM285549v1:NODE_48_length_19473_cov_495.747471:2956:3483:-1	-	-	-	-
623	A0A2N5EI77	290	Transcription antitermination protein RfaH	unclassified Yersiniaceae	FEGLQAIYTEPDGEARSMLLLNLLNKQVCQSVDNRLFHKM	FS	0.509569	3	----HHHH-----HHHHHHHHHH---EEEEEE----EE--	Good confidence	-----EEE-----HHHHHHHHHHH---EEEEE--------	Good confidence		Verified RfaH	PLR44203	100	Mesorhizobium_sp_m1a_f_ca_et_072_01_1_1_gca_004023325	transcription/translation regulatory transformer protein RfaH	supercontig:ASM285882v1:NODE_28_length_55073_cov_38.0443_ID_5697:43205:43693:-1	-	-	-	-
624	A0A2N5LMB0	94	Transcription/translation regulatory transformer protein RfaH	Pseudoalteromonas sp.	NIQAIYKEPDGDMRSILLINLLNQQVEMSVDNKEIATKNT	FS	0.410526	3	---EEEE----HHHHHHHHHH----EEEEE----------	Good confidence	---EEE-----HHHHHHHHHH----EEEEE----EE----	Good confidence			PLT23210	100	Bifidobacteriaceae_bacterium_n170_gca_003426305	transcription/translation regulatory transformer protein RfaH	supercontig:ASM286362v1:contig158:7068:7568:-1	-	-	-	-
625	A0A2N5XXU7	2	Transcription/translation regulatory transformer protein RfaH	Chromatocurvus sp.	AGLPAVFKMARDADRAALLVELLGRQNEVVVSRDVVGEGV	FS	0.526611	3	---HHH--------HHHHHHHHHH---EEEEEEEE-----	Good confidence	------------HHHHHHHHHHH----EEEEE---H----	Good confidence		Verified RfaH	PLW80977	100	Shewanella_atlantica_gca_003966265	transcription/translation regulatory transformer protein RfaH	supercontig:ASM286871v1:contig19:16680:17180:1	-	-	-	-
626	A0A2N6CVU3	2	Transcription/translation regulatory transformer protein RfaH	Sedimenticola selenatiredu	FADYEAIFSEQRAENRAIILLNLIGQQNRIEVPTDRIATL	FS	0.578947	3	----HHHHH-----HHHHHHHHH----EEEEE--------	Good confidence	-----EEEE-----HHHHHHHHHH---EEEEE--------	Good confidence			PLX61359	100	Acidobacteria_bacterium_gca_003223645	transcription/translation regulatory transformer protein RfaH	supercontig:ASM286880v1:sc_95:72208:72702:1	-	-	-	-
627	A0A2N7CQG4	264	Transcription antitermination protein RfaH	Shewanella sp.	DLEAIFEEKNAEKRCFVLFNIMGQQKRVETDVKSITRFMI	FS	0.515476	3	----EE-------HHHHHHHHH----EEE---HHHHHH--	Good confidence	----EE------HHHHHHHHHH--EEEEE---H-HHHH--	Good confidence		Verified RfaH
628	A0A2N7D069	219	Transcription antitermination protein RfaH	Vibrio sp.	QFAGIEAIFHEPDGEARSIMLVNLINKPVPVSIDNKDLDL	FS	0.404762	3	------EEEE----HHHHHHHHHH----EEEEEE---E--	Good confidence	------EEEE----HHHHHHHHHHH---EEEEE----E--	Good confidence		Verified RfaH	PMH29843	100	Agathobacter_ruminis_gca_002735305	transcriptional activator RfaH	supercontig:ASM287441v1:10N.286.49.C2_contig_57:16616:17110:-1	-	-	-	-
629	A0A2N7DJD0	219	Transcription antitermination protein RfaH	Vibrio sp.	GQFAGIDAIYQESSGENRSIMLIQMINRPVAVTVDNSHFQ	FS	0.509524	3	------HHHHH----HHHHHHHHHH---EEEEEE------	Good confidence	------EEEEE----HHHHHHHHHH----EEEEE------	Good confidence		Verified RfaH	PMH46857	100	Roseiflexus_sp_rs_1_gca_000016665	transcriptional activator RfaH	supercontig:ASM287339v1:10N.286.49.B3_contig_0:492109:492624:-1	-	-	-	-
630	A0A2N7DJS1	264	Transcription antitermination protein RfaH	Shewanellaceae TaxID=267890	FVDLEAIFEEKNAQKRCFVLFNIMGQQKRMCVDSSAIKKV	FS	0.447222	3	----EEEE------HHHHHHHHH----EEEEE--------	Good confidence	----EEEEE-----HHHHHHHHHH---EEEEE--------	Good confidence
631	A0A2N7GBX0	219	Transcription antitermination protein RfaH	Vibrio TaxID=662	QFSGIEAIYQEADGELRSILLVKMLSHIVPVSIDNKDLEL	FS	0.404762	3	------EEEE----HHHHHHHHHH----EEEEE----EE-	Good confidence	------EEE-----HHHHHHHHHHH---EEEEE----EE-	Good confidence		Verified RfaH	PMJ93058	100	Klebsiella_pneumoniae_gca_900513605	transcriptional activator RfaH	supercontig:ASM287736v1:10N.261.55.A7_contig_39:9958:10452:-1	-	-	-	-
632	A0A2N7IVH6	219	Transcription antitermination protein RfaH	Vibrio TaxID=662	AGVEAIFDQKDGESRSIMLVKMISQVVPVSIENEALRARA	FS	0.412698	3	----EEE-----HHHHHHHHHH----EEEEE---------	Good confidence	----EEEE----HHHHHHHHHH----EEEEE----HH---	Good confidence		Verified RfaH	OMO36640	100	Hirschia_sp__gca_002715175	transcriptional activator RfaH	supercontig:ASM197457v1:10N.261.45.E1_contig_215:3697:4203:-1	-	-	-	-					CAV19428	90	Vibrio_tasmaniensis_lgp32_gca_000091465	Transcription antiterminator	chromosome:ASM9146v1:1:2435603:2436109:-1	NOT	NOT	NOT	NOT
633	A0A2N7P8D7	219	Transcriptional activator RfaH	Vibrio splendidus	FSGVEAVFYEADGDARSIMLINLINNQTKVSIENKDLDLP	FS	0.403509	3	----EEEE-----HHHHHHHHHHH---EEEEEE--EEE--	Good confidence	-----EEE-----HHHHHHHHHHH---EEEEE--------	Good confidence
634	A0A2N7TK74	33	Transcription antitermination protein RfaH	Halomonas TaxID=2745	FKDLQAVFASHKGEERAIVLLNMLHKQQQLEMPVSQLRRR	FS	0.43913	3	-----HHHE----HHHHHHHHHHH---EEEEEE---EE--	Good confidence	-----EEEE----HHHHHHHHHH----EEEEEE-------	Good confidence		Verified RfaH	PMR68574	100	Niastella_sp_cf465_gca_004341975	transcription/translation regulatory transformer protein RfaH	supercontig:ASM287964v1:1223:142737:143273:-1	-	-	-	-
635	A0A2N7TZ42	33	Transcription antitermination protein RfaH	Halomonas endophytica	KDLQAVFASHRGEERAIVLLNLLNRQQRLEIPVAQLKPQP	FS	0.425	3	----EEEE----HHHHHHHHHHH----EEEEE--------	Good confidence	----EEEE-----HHHHHHHHHH---EEEEEE--------	Good confidence	PMR73450	100	Amycolatopsis_keratiniphila_gca_900105855	transcription/translation regulatory transformer protein RfaH	supercontig:ASM287961v1:539:5721:6260:-1	-	-	-	-
636	A0A2N7UQY9	33	Transcription antitermination protein RfaH	Halomonas urumqiensis	FKDLQGVFAGQKGQQRAIILLDVLHRQQRLEMPVSQLRRG	FS	0.489286	3	-----HHH-----HHHHHHHHHHH---EEEEEE-------	Good confidence	----EEEEE----HHHHHHHHHHH---EEEEE--------	Good confidence		Verified RfaH	PMR82840	100	Bacillus_sp_root239_gca_001429385	transcription/translation regulatory transformer protein RfaH	supercontig:ASM287963v1:HU123:169084:169620:-1	-	-	-	-
637	A0A2N7ZXR6	227	Transcription/translation regulatory transformer protein RfaH	Pseudomonadaceae TaxID=135	FAELKAIFLTMEGSDRVVLLMNFLLGEQVFSLPLAGVSRL	FS	0.47619	3	-----HHHE----HHHHHHHHHHH---EEEEEE-------	Good confidence	-----EEEE----HHHHHHHHHHH---EEEEEE-------	Good confidence			PMY14081	100	Cryobacterium_psychrotolerans_gca_900101115	transcription/translation regulatory transformer protein RfaH	supercontig:MPR-R2A5:NODE_17_length_95263_cov_27.7495:79880:80386:-1	-	-	-	-
638	A0A2N8AGG8	113	Transcription/translation regulatory transformer protein RfaH	Pseudomonas sp.	FSELDAVFLTLDGEERAILLIDFLNRRQQLSLPLTKISAL	FS	0.463095	3	-----HHEE----HHHHHHHHHHH--EEEEEE--------	Good confidence	-----EEEE----HHHHHHHHHHH---EEEEE--------	Good confidence			PMY22847	100	Desulforhopalus_singaporensis_gca_900104445	transcription/translation regulatory transformer protein RfaH	supercontig:GW460-13:NODE_7_length_202662_cov_28.9095:170488:170949:-1	-	-	-	-
639	A0A2N8SPP7	227	Transcription/translation regulatory transformer protein RfaH	Pseudomonas stutzeri	EMEAIFLAMDGQERVMLLLNVLNRQHQIQVGLASIEPARQ	FS	0.396104	3	---EEEE----HHHHHHHHHHH---EEEEEEE--------	Good confidence	---EEEEE---HHHHHHHHHHH---EEEEEE--HHH----	Good confidence
640	A0A2N8T0U3	33	Transcription/translation regulatory transformer protein RfaH	Pseudomonas stutzeri	ELEAIFVSADGEERSVILLTLLQREQKVRVPTRYLSGCVA	FS	0.547619	3	--HHHHHH---HHHHHHHHHHH----EEEE----------	Good confidence	---EEEEE---HHHHHHHHHHH----EEEE---HHHH---	Good confidence	PNG08355	100	Streptosporangium_subroseum_gca_900188345	transcription/translation regulatory transformer protein RfaH	supercontig:ASM289099v1:NODE_1_length_1378010_cov_21.5281:1078232:1078762:1	-	-	-	-
641	A0A2N8ZBK0	219	Transcription antitermination protein RfaH	Vibrio tapetis	GITAIYQEPDGDKRSFMLVNMINQLVPVSIENENLDMNKE	FS	0.444444	3	----EE-----HHHHHHHHHH----EEEEEE---------	Good confidence	----EE-----HHHHHHHHHH----EEEEEE---------	Good confidence		Verified RfaH	SON49272	100	Klebsiella_pneumoniae_gca_900511015	Transcription antitermination protein RfaH	chromosome:Vibrio_tapetis_CECT4600:A:1367377:1367898:-1	NOT	NOT	NOT	NOT
642	A0A2P1PYH2	2	Transcription/translation regulatory transformer protein RfaH	Ahniella affigens	AGFEGIFESHSGHARVRLLIDLLGTPVQVTLPSAQLARRI	FS	0.485931	3	------H-----HHHHHHHHHHH--EEEEE---HHHHH--	Good confidence	---EEEEE----HHHHHHHHHH----EEEE---HHHHH--	Good confidence	AVP99895	100	Microbacterium_chocolatum_gca_003386675	transcription/translation regulatory transformer protein RfaH	chromosome:ASM301518v1:Chromosome:5921964:5922485:-1	NOT	NOT	NOT	NOT
643	A0A2P5TKB2	94	Transcription antitermination protein RfaH	Oceanisphaera arctica	FAGLEAIYQEADGETRGILLLTMLQKAIPTSFANDEFTRL	FS	0.447368	3	-----EEE-----HHHHHHHHHH----EEEEE-----E--	Good confidence	-----EEE-----HHHHHHHHHHH---EEEEE--------	Good confidence		Verified RfaH	PPL15570	100	Helicobacter_pylori_hp_p_11_gca_000274205	transcriptional activator RfaH	supercontig:ASM293695v1:contig00029:9434:9931:1	-	-	-	-
644	A0A2P6JJ17	60	Transcription antitermination protein RfaH	Pseudomonas sp.	PFKDLDAIFCKADGEERAIILLNLLHRQQQIRVPLKALKI	FS	0.372294	3	------EEE-----HHHHHHHHHH---EEEEEEE---EE-	Good confidence	-----EEEEEE---HHHHHHHHHH----EEEEEE---EE-	Good confidence		Verified RfaH	PRB75445	100	Ochrobactrum_sp_myb68_gca_002979225	transcription/translation regulatory transformer protein RfaH	supercontig:ASM297997v1:MYb185_19:22432:22938:-1	-	-	-	-
645	A0A2P6MBQ5	2	Transcription/translation regulatory transformer protein RfaH	Arenimonas caeni	GLQGIYTQAQSEQRALVLLDILGGTQSVALPHNVLEPVGP	FS	0.3125	2	---EEE-------EEEEEEEH-----EEE-----------	Low confidence	---HHHHH------EEEEEEE-----EEE----H------	Good confidence		Verified RfaH	PRH83410	100	Lactobacillus_parafarraginis_gca_005864225	transcription/translation regulatory transformer protein RfaH	supercontig:ASM302423v1:contig2:39726:40241:-1	-	-	-	-
646	A0A2P7QU18	94	Transcription antitermination protein RfaH	Zobellella taiwanensis	FAGLEAIYQEADGDTRAILLLTLLQKETTASLANTDFIRL	FS	0.487013	3	----HHHH-----HHHHHHHHHH---EEEEEE----EE--	Good confidence	----EEEEE----HHHHHHHHHHH---EEEEE--------	Good confidence		Verified RfaH	PSJ41448	100	Pseudomonas_syringae_group_genomosp_3_gca_900289095	transcription/translation regulatory transformer protein RfaH	supercontig:ASM301279v1:ZB100011:9540:10037:1	NOT	NOT	NOT	NOT
647	A0A2P7R0T9	94	Transcription antitermination protein RfaH	Zobellella endophytica	FAGLEAIYQEADGDTRAILLLTLLQKETRASIANTDFTRL	FS	0.475155	3	----HHHH-----HHHHHHHHHH---EEEEEE----EEE-	Good confidence	----EEEEE----HHHHHHHHHHH---EEEEE--------	Good confidence		Verified RfaH	PSJ43825	100	Salmonella_enterica_subsp_enterica_serovar_enteritidis_gca_005518665	transcription/translation regulatory transformer protein RfaH	supercontig:ASM301277v1:ZB100007:203553:204050:-1	-	-	-	-
648	A0A2P7SGB1	77	Transcriptional activator RfaH	Mesorhizobium soli	ELVGTLVRHDGLGRARILLQMMHGEIAVALPVKSLVPVAS	FS	0.529412	2	---HHEH------HHHHHHHHH----EE------------	Low confidence	---EEEE------HHHHHHHHH----EEEE----------	Good confidence	PSJ61524	100	Comamonas_testosteroni_gca_003569915	transcriptional activator RfaH	supercontig:ASM301270v1:ZB100003:398703:399209:-1	-	-	-	-
649	A0A2P8F261	33	Transcriptional antiterminator RfaH	Marinobacterium halophilum	FNNLNAVFVEYDGEKRAFLMLELLGQWQRLSLPLNAINPG	FS	0.380952	3	-----EEEE-----HHHHHHHHHH--EEEEEEE-------	Good confidence	----EEEEE----HHHHHHHHHH----EEEEEE-------	Good confidence		Verified RfaH
650	A0A2P8VEV6	290	Transcription antitermination protein RfaH	Enterobacterales TaxID=91347	FKGLEAIFTEPDGEARSMLLLNFLNKEVLQSVRNTEFKKI	FS	0.447368	3	------EEE----HHHHHHHHHH----EEEEE-----E--	Good confidence	-----EEE-----HHHHHHHHHHH---EEEEE--------	Good confidence			PSN06090	100	Rhodoferax_koreense_gca_001955695	transcription/translation regulatory transformer protein RfaH	supercontig:ASM301787v1:NODE_10_length_91091_cov_59.1226:79862:80350:-1	-	-	-	-
651	A0A2R3HD36	113	Transcription/translation regulatory transformer protein RfaH	Pseudomonas TaxID=286	IVTVEGELSGVDSIFVSIDGGERVLLLMDIMCRQAKLCMQ	FS	0.394286	3	EEEE-------EEEEEEE----HHHHHHHHHHHHHHH---	Good confidence	-EEE-------EEEEE----HHHHHHHHHHHH--EEEE--	Good confidence	PRB87688	100	Clostridium_sp_pi_s10_a1b_gca_003432035	transcription/translation regulatory transformer protein RfaH	supercontig:ASM298002v1:MYb184_94:3693:4187:-1	-	-	-	-
652	A0A2R4HA74	113	Transcription/translation regulatory transformer protein RfaH	Pseudomonas sp.	LEPTCIELDIIMVAADGKERMVMLVNCLNRQEQSISHHYT	FS	0.65	2	-----HHHHHHEEE-----HHHHHHHHH------------	Low confidence	----HHHHHHHHEE-----HHHHHHHHHH-----------	Good confidence
653	A0A2R4NV18	290	Transcription antitermination protein RfaH	Yersinia massiliensis	FAGLQAIYTEPDGEARSMLLLNMLNSQVIQSLENRHFEKH	FS	0.486842	3	-----HEE-----HHHHHHHHHH----EEEEE--------	Good confidence	-----EEE-----HHHHHHHHHHH---EEEEE--------	Good confidence			AVX39990	100	Ralstonia_sp_set104_gca_003851545	transcription/translation regulatory transformer protein RfaH	chromosome:ASM304825v1:Chromosome:4623927:4624415:1	NOT	NOT	NOT	NOT
654	A0A2R4XN78	59	Transcription/translation regulatory transformer protein RfaH	Bordetella sp.	FAGIEAIYQMDDGERRAMVLIELIQKPTRLEIDISHIEAI	FS	0.526316	3	----HHHH-----HHHHHHHHHH----EEEEE--------	Good confidence	-----EEEE----HHHHHHHHHH----EEEEE--------	Good confidence		Verified RfaH	AWB35238	100	Azonexus_fungiphilus_gca_003634965	transcription/translation regulatory transformer protein RfaH	chromosome:ASM305846v1:Chromosome:3842331:3842822:-1	NOT	NOT	NOT	NOT
655	A0A2R8CP33	33	Transcription antitermination protein RfaH	Kushneria phyllosphaerae	ALEGLFVHGKEDERVVVLLNILQQEHRITLQSSQIQGSTK	FS	0.297101	3	---EEEE-----EEEEEEHHH----EEEEEEE-HHH----	Good confidence	---EEEE-----EEEEEEHHHHHHH-EEEEE-EEE-----	Good confidence			SPJ34660	100	Pseudopropionibacterium_propionicum_gca_900637725	Transcription antitermination protein RfaH	supercontig:Kushneria_sp_EAod3_Prokka:0004:59283:59807:1	-	-	-	-
656	A0A2S0IJ03	60	Transcription/translation regulatory transformer protein RfaH	Idiomarina TaxID=135575	PFKGFLAKVIKLDGESRCFVMLEWMQKEVTATFSYSELAL	FS	0.437888	3	----HHHHEEE------EEEEHHHHHHHHHE-----EE--	Good confidence	----HHHHHH-------EEHHHHHHH-HHEEEEE---EE-	Good confidence		Verified RfaH	AVJ55256	100	Sulfurimonas_sp__gca_002733945	transcription/translation regulatory transformer protein RfaH	chromosome:ASM296839v1:Chromosome:509774:510259:1	NOT	NOT	NOT	NOT
657	A0A2S4ASL6	33	Transcription antitermination protein RfaH	Pseudomonas stutzeri	SEIEAIFVSSDGEERSVILLNLLQREQKVRVPTRYLQCYS	FS	0.485	3	---HHHHH----HHHHHHHHHHH---EEEEE---EEEE--	Good confidence	----EEEE----HHHHHHHHHHH---EEEEE---------	Good confidence	POH84471	100	Streptococcus_oralis_subsp_oralis_gca_000959945	transcription/translation regulatory transformer protein RfaH	supercontig:ASM290948v1:NODE_1_length_811835_cov_16.0344:87247:87756:-1	-	-	-	-
658	A0A2S4K962	33	Transcription antitermination protein RfaH	Cobetia TaxID=204286	SLSGVFESAKGDERVIVLLNLINQQQRVELSSRQLRRRES	FS	0.55	3	--HHHHH-----HHHHHHHHH----EEEEEE---------	Good confidence	---EEEE----HHHHHHHHHHH----EEEEE---------	Good confidence			TKD64657	100	Proteobacteria_bacterium_gca_002747395	transcription/translation regulatory transformer protein RfaH	supercontig:ASM514473v1:NODE_1_length_1498310_cov_36.169830:1279861:1280388:-1	-	-	NOT	NOT
659	A0A2S5C3F9	290	Transcription antitermination protein RfaH	root TaxID=1	FEGFQAIFAEPDGEARSMLLLNFLNKQVRQSVKNTEFRKV	FS	0.509569	3	----HHHH-----HHHHHHHHHH----EEEEE----EEE-	Good confidence	-----EEE-----HHHHHHHHHHH---EEEEE--------	Good confidence		Verified RfaH	POZ15454	100	Butyricicoccus_sp_af10_3_gca_003479745	transcription/translation regulatory transformer protein RfaH	supercontig:ASM292299v1:NODE_22_length_85976_cov_22.6789:10570:11061:1	-	-	-	-
660	A0A2S5MDR2	112	Transcriptional activator RfaH	Hyphomicrobium sp.	LEGLVATIIEMDEKDRLVVLLDFLNRPLKARLEAQAVTAV	FS	0.108696	3	----EEEEEE-----EEEEEEHH----EEEEEE-HHH---	Good confidence	----EEEEEE-----EEEEEEE-----EEEEEE-------	Good confidence		Verified RfaH
661	A0A2S6FNY6	227	Transcription antitermination protein RfaH	Pseudomonas TaxID=286	APLEGVFLSMLGAERVMLLLQFLNRQQHVCVPLSYLERQR	FS	0.404762	3	----EEEE----HHHHHHHHHHH---EEEEEE--------	Good confidence	----EEEEE---HHHHHHHHHHH----EEEEE--------	Good confidence	PPK39135	100	MLITDGAFEGLEAIFTEPDGEVRSMLLLNLLNKQVLQSVKNTDFQKI)	transcription/translation regulatory transformer protein RfaH	supercontig:ASM293466v1:contig2:151651:152169:1	-	-	-	-
662	A0A2S6QB93	133	Transcription antitermination protein RfaH	Alphaproteobacteria bacterium	VDRIGLFEGRTDDERVIVLLELMGRRVRTTVPVDTIEVFG	FS	0.374402	3	----EEE-------HHHHHHHH---EEEEE--HHHHHH--	Good confidence	---EEEEE------EEEEEHHH---EEEEEE---------	Good confidence		Verified RfaH	PPR11157	100	Bacillus_pseudomycoides_gca_002158195	Transcription antitermination protein RfaH	supercontig:ASM293745v1:CFH41_4:183989:184492:-1	-	-	-	-
663	A0A2S6QRZ7	122	Transcription antitermination protein RfaH	Alphaproteobacteria bacterium	LQGNNAVFMGKTEKQRVFVLLDILGRKLNIAVPPMSLQPL	None	None	0	-----EEEE------EEEEEEHHH----------------	Low confidence	------EEE-----HHHEEHHHHH----------------	Low confidence		Verified RfaH	PPR16751	100	Paraburkholderia_symbiotica_gca_002879935	Transcription antitermination protein RfaH	supercontig:ASM293765v1:CFH33_5:56240:56740:1	-	-	-	-
664	A0A2S6RU70	144	Transcription antitermination protein RfaH	unclassified Alphaproteobacteria	KGKECSFLKMNSKERVLVLLNFLGNILKILIPNEYIDIAA	None	None	0	-----EEEE-----HHHHHHHHHHHHHHHH----------	Low confidence	-----EEEE-----HHHHHHHHHHHHHHHH----------	Low confidence		Verified RfaH
665	A0A2S6S2V8	48	Transcription antitermination protein RfaH	Alphaproteobacteria TaxID=28211	NSITALFDSVCDKEKIFLLLKLFGRELKITVPTNFVEQVT	None	None	0	--HHHHHHH----HHHHHHHHHH---EEEE----------	Low confidence	--HHHHHHH-----HHHHHHHHH---EEEEE--HHHHH--	Low confidence
666	A0A2S6S6S1	48	Transcription antitermination protein RfaH	Alphaproteobacteria bacterium MarineAlpha5_Bin12.	LSGIKGILKEYIDDKRALLLVNLLGRMNLVNFDIGMVEKA	None	None	0	---HHHHHHHHHH--HHHHHHHHHHH---------EE---	Low confidence	---HHHHHHHHH---HHHHHHHHHHH---EEEE-HHH---	Low confidence
667	A0A2S6SVR7	48	Transcription antitermination protein RfaH	Alphaproteobacteria bacterium MarineAlpha5_Bin10.	FSGISGIFDEQVDDKRSLLLVDFLGRLNFVKVNMQMIERA	None	None	0	----------------EEEEEHHHH---EEEE-HHHHH--	Low confidence	---HHHHHHHHH---HHHHHHHHHHH---EEEE-HHH---	Low confidence
668	A0A2S6T1E8	48	Transcription antitermination protein RfaH	Alphaproteobacteria bacterium MarineAlpha5_Bin6.	SNLRAIFLKQSNPESGRIILELLGREHTLSAPLDYLDRQY	None	None	0	---HEEEE-------HHEHHHHH-----------HH----	Low confidence	---EEEEEE-------EEEEEE------------------	Low confidence
669	A0A2S7JX61	102	Transcription/translation regulatory transformer protein RfaH	Limnohabitans TaxID=665874	LQGLEGKYIVHDGETRAFVLVDLLGQPQKLRMAVESLRVA	FS	0.258145	3	------EEEE-----EEEEEEHH----HEEEEE--EEE--	Good confidence	-----EEEE-----HHHHHHHHH----EEEEEE-------	Good confidence			PQA84845	100	Cytophagaceae_bacterium_gca_002710685	transcription/translation regulatory transformer protein RfaH	supercontig:ASM294347v1:TS-CS-82-C1:485922:486431:-1	-	-	NOT	NOT
670	A0A2S7XJX6	219	Transcription antitermination protein RfaH	Aliivibrio sifiae	VGVDAIYKEADGEKRSILLITLINKHVEIKVDNSDIDYSK	FS	0.42577	3	-----EE-----HHHHHHHHHH----EEEEE---------	Good confidence	----EEE----HHHHHHHHHHH---EEEEEEE--------	Good confidence		Verified RfaH	PQJ94000	100	Synechococcus_sp_pcc_11901_gca_005577135	transcriptional activator RfaH	supercontig:ASM295471v1:scaffold00001:1787935:1788441:-1	NOT	NOT	NOT	NOT
671	A0A2S8HGU5	227	Transcription antitermination protein RfaH	Pseudomonas frederiksbergensis	TLEGIFLTMLGDERVMILLHFLNREQPVRIPLTDIQRPQL	FS	0.52381	3	--HHHHH-----HHHHHHHHHH---EEEEEE---------	Good confidence	---EEEEE---HHHHHHHHHHH---EEEEE----------	Good confidence	PQP01695	100	Pseudomonas_frederiksbergensis_gca_002967995	transcription/translation regulatory transformer protein RfaH	supercontig:ASM296799v1:Scaffold11_1:209594:210115:1	-	-	-	-
672	A0A2S8SF38	65	Transcriptional antiterminator RfaH	Vibrionimonas magnilacihabitans	LCGLKGEIHKVSNRKVVCVRVNLLNRVIFADIPSISLILT	None	None	0	------EEEE-----EEEEEEEHH-HHHH------EEE--	Low confidence	------EEEE-----EEEEEEEHH-HHHH------EEE--	Low confidence			PQV59467	100	Agarivorans_sp_toyoura001_gca_005405585	transcriptional antiterminator RfaH	supercontig:ASM297357v1:Ga0180999_118:46763:47269:-1	-	-	-	-
673	A0A2S9I5J1	290	Transcription antitermination protein RfaH	Erwiniaceae TaxID=1903409	FEGLQAIYTEPDGETRSILLLNLLNKQVIRSVGNCQFEKL	FS	0.511842	3	-----HHH-----HHHHHHHHHH----EEEEE----EE--	Good confidence	-----EEE-----HHHHHHHHHHH---EEEEE--------	Good confidence		Verified RfaH	PRD13072	100	Mitsuaria_sp_pdc51_gca_900113225	transcription/translation regulatory transformer protein RfaH	supercontig:ASM297647v1:NODE_23_length_85728_cov_151.337:74855:75343:-1	-	-	-	-
674	A0A2S9KCD8	58	Transcriptional activator RfaH	Malikia TaxID=263066	PLAGLDALVRMTAQDRVIVLLQLLGKDHEVAIPYQSLACA	FS	0.698052	3	----HHHHHHHHH-HHHHHHHHHH-----EEE--------	Good confidence	----HHHHHHHHHHHHHHHHHHHH-----EE---HHHH--	Good confidence		Verified RfaH	PRD68066	100	Photobacterium_kishitanii_gca_003026975	transcriptional activator RfaH	supercontig:ASM298062v1:contig_38:2773:3321:-1	-	-	-	-
675	A0A2S9QIQ6	77	Transcriptional activator RfaH	Labrys TaxID=2066135	FTESIGPLMRLDPNERARVLLEIMGRAVEITLPRRALEAV	FS	0.285425	3	---------------HHHEEHHH---EEEEE---------	Good confidence	-----EEEEE------EEEHHHHH---EEEEE----E---	Good confidence	PRH89251	100	Bacteroides_eggerthii_gca_003475335	transcriptional activator RfaH	supercontig:ASM298207v1:NODE_1_length_795705_cov_9.027159:265836:266375:-1	-	-	-	-
676	A0A2T0IT88	113	Transcription/translation regulatory transformer protein RfaH	Pseudomonas TaxID=286	FAGIESIFMAMDGEERVILLINLMNRQQQISLPMASITNH	FS	0.472727	3	----HHHH-----HHHHHHHHHH----EEEEEE---EE--	Good confidence	-----EEEE----HHHHHHHHHH----EEEEEE-------	Good confidence			PRW98521	100	Bacillus_cereus_bag5x1_1_gca_000291295	transcription/translation regulatory transformer protein RfaH	supercontig:ASM300161v1:NODE_8_length_184437_cov_38.4347:109555:110016:1	-	-	-	-
677	A0A2T0V838	33	Transcriptional antiterminator RfaH	Halomonas songnenensis	DLEAIFQRCKGEERAIVLLNVLQRPQHLNMPLDQLRKGDA	FS	0.546366	3	--HHHHH----HHHHHHHHHHH----EEEEE---------	Good confidence	---HEEE----HHHHHHHHHH----EEEEE----------	Good confidence			PRY66314	100	Chitinophagaceae_bacterium_gca_004173525	transcriptional antiterminator RfaH	supercontig:ASM300292v1:Ga0171609_101:332611:333225:1	-	-	-	-
678	A0A2T1KCM4	60	Transcription/translation regulatory transformer protein RfaH	Marinobacter halophilus	KGLSAIFQAYDGEERAIVLVSFMQRQQTVKVALSSVRADR	FS	0.545767	3	---HHHHH----HHHHHHHHHHH---EEEEEEE-------	Good confidence	---HHEE-----HHHHHHHHHH----EEEEE---------	Good confidence		Verified RfaH	PSF07798	100	Candidatus_accumulibacter_sp__gca_003487685	transcription/translation regulatory transformer protein RfaH	supercontig:ASM300768v1:355:110164:110649:-1	-	-	-	-
679	A0A2T2UE42	2	Transcription/translation regulatory transformer protein RfaH	Proteobacteria bacterium	QGYEGIVEARTGGERVRILLDVANRHTVAELSAHEVMQTT	NFS	0.047619	2	----EEEEEE----EEEEEEE-----EEEEE---HHH---	Low confidence	---EEEEEEE----EEEEEEEH----EEEEE----H----	Good confidence
680	A0A2T3IXF6	94	Transcription antitermination protein RfaH	Photobacterium lutimaris	FKGIEAIYQEPDGEKRSFMMIQLLGKPVKVSVQNEDLVKK	FS	0.552632	3	----HHHH-----HHHHHHHHHH----EEEEE--------	Good confidence	-----EEE-----HHHHHHHHHHH---EEEEE--------	Good confidence		Verified RfaH	PSU33203	100	Escherichia_coli_gca_005039375	transcription/translation regulatory transformer protein RfaH	supercontig:ASM302555v1:CFSAN065509_6:50066:50563:1	-	-	-	-
681	A0A2T3MVB7	94	Transcription antitermination protein RfaH	Photobacterium lipolyticum	FKGIEAIYQEADGEKRSFMLINLLGKPVKVSVENKDIVKK	FS	0.485526	3	-----HHH-----HHHHHHHHHH---EEEEEEE-------	Good confidence	----EEEE-----HHHHHHHHHH----EEEEE--------	Good confidence		Verified RfaH	PSW03892	100	Klebsiella_pneumoniae_gca_900515155	transcription/translation regulatory transformer protein RfaH	supercontig:ASM302647v1:CFSAN065514_12:72140:72637:1	-	-	-	-
682	A0A2T3NT73	94	Transcription antitermination protein RfaH	Photobacterium sanctipauli	FKGIEAIYQEPDGEKRSFMLINLLGKPVKVSVKNEDIRNK	FS	0.538012	3	----HHHH-----HHHHHHHHHH----EEEEE--------	Good confidence	-----EEE-----HHHHHHHHHH----EEEEE--------	Good confidence		Verified RfaH	PSW19458	100	Escherichia_coli_gca_005044825	transcription/translation regulatory transformer protein RfaH	supercontig:ASM302649v1:CFSAN065516_6:1989:2486:-1	-	-	-	-
683	A0A2T4D4I5	60	Transcription/translation regulatory transformer protein RfaH	Idiomarina aestuarii	GLLARILILDGDERCVVLLDWMQQQVKATFSYAELRRAER	FS	0.47619	2	---HHEEE------EEEEHHHHHHHHHHHHHHHHHHH---	Low confidence	--HHHHH-------EEEEHHHHHHHHH----HHHHHH---	Good confidence
684	A0A2T4YFT0	112	Transcriptional antiterminator RfaH	Bosea sp.	GLVAEIVRLDDVKRLTVMLSLLSSQIRTSLSREAVAPLEL	None	None	0	---HEEEE----HHHHHHHHHHHHHHHHHH----------	Low confidence	---HEEEE----HHHHHHHHHHHHHHHHH-----------	Low confidence		Verified RfaH	PTM41731	100	Colwellia_sp_39_35_sub15_t18_gca_002162675	transcriptional antiterminator RfaH	supercontig:ASM304617v1:Ga0213554_11:3432659:3433213:1	NOT	NOT	NOT	NOT
685	A0A2T5EE06	219	Transcription/translation regulatory transformer protein RfaH	Vibrio splendidus	FSGVEAVFYESGGDARSIILINLINTRTKVSIENEDIDFQ	FS	0.522222	3	-----EEE-----HHHHHHHHHH----EEEEE--------	Good confidence	-----HHH-----HHHHHHHHHHH---EEEEE-----E--	Good confidence			PTP17561	100	Brucella_ovis_atcc_25840_gca_000016845	transcription/translation regulatory transformer protein RfaH	supercontig:ASM304996v1:Contig_116:431:922:1	-	-	-	-
686	A0A2T7UF00	105	Transcriptional activator RfaH	Limnohabitans TaxID=665874	KGIEGLVQNVSSKRVAVLLEILGRPTVVQLEHHQVELSHG	FS	0.333333	3	--HHHHHHHHHHHHHHHHHHH------EEE----EE----	Good confidence	---HHHHHHHHHHHHHHHHHH-----EEEE----EE----	Good confidence	PVE43290	100	Klebsiella_pneumoniae_gca_900516995	transcriptional activator RfaH	supercontig:ASM127006v2:LimC-II-D5-C6:11211:11774:-1	-	-	NOT	NOT
687	A0A2U1CL59	105	Transcriptional antiterminator RfaH	Proteobacteria TaxID=1224	GLEGLEGLVQAVSAKRIVVLLALLGRQHSVKVEPQQLELA	FS	0.589524	3	---HHHHHHHHHHHHHHHHHHHH------EEE---EEE--	Good confidence	----HHHHHHHHHHHHHHHHHHHH----EEEE----EEE-	Good confidence		Verified RfaH	PVY61746	100	Helicobacter_pylori_gca_003815595	transcriptional antiterminator RfaH	supercontig:ASM309659v1:Ga0215686_103:265525:266082:-1	-	-	-	-
688	A0A2U1CUQ1	60	Transcriptional antiterminator RfaH	Tamilnaduibacter salinus	QGIQAVFEAYDGEERAIVLMNFMHTQQRVSVPVAGVRKRE	FS	0.464286	3	----HHHE----HHHHHHHHHHH---EEEEEE----E---	Good confidence	----EEEE----HHHHHHHHHHH---EEEEE-----E---	Good confidence			PVY70805	100	Marinilabiliales_bacterium_gca_002869435	transcriptional antiterminator RfaH	supercontig:ASM309665v1:Ga0215713_108:175046:175531:-1	-	-	-	-
689	A0A2U1FUC6	33	Transcriptional antiterminator RfaH	Pseudomonas TaxID=286	LQAIFLCNDGDQRAMILLNLLQRQQRVSLPRERLTRLATA	FS	0.55	3	--HHHH----HHHHHHHHHHH----EEEEE----------	Good confidence	--HEEE----HHHHHHHHHHH----EEEEE----------	Good confidence		Verified RfaH	SNZ09703	100	Pseudomonas_sp_uril14hwk12_i9_gca_900215525	transcriptional antiterminator RfaH	supercontig:IMG-taxon_2518645595_annotated_assembly:F479DRAFT_scaffold00002.2:480520:481005:-1	-	-	-	-
690	A0A2U1SVL0	112	Transcriptional activator RfaH	Methylosinus sporium	FHDFVATIVDMNERDRIVVLMELLNRPVKVKVTQTQLVAC	NFS	0.05	3	----EEEEEE-----EEEEEEH-----EEEEEEE------	Good confidence	----EEEEEE-----EEEEEEH-----EEEEEEE------	Good confidence		Verified RfaH	PWB95661	100	Nocardia_alba_gca_004339125	transcriptional activator RfaH	supercontig:ASM311326v1:NODE_1_length_448155_cov_12.413908:140404:140946:-1	-	-	NOT	NOT
691	A0A2U2N1U5	2	Transcription/translation regulatory transformer protein RfaH	Spiribacter sp.	FAGLEGVFQARSGEDRVILLLEIMRRAQRLVVPETAVARA	FS	0.543182	3	----HHHHHH---HHHHHHHHHHH---EEEEE--------	Good confidence	----EEEEE-----HHHHHHHHHH---EEEEE--------	Good confidence		Verified RfaH	PWG62954	100	Klebsiella_pneumoniae_gca_900515315	transcription/translation regulatory transformer protein RfaH	supercontig:ASM314943v1:Scaffold14:49917:50414:-1	-	-	-	-
692	A0A2U3BC78	219	Transcription antitermination protein RfaH	Vibrio sp.	FSGIEALYHEADGEKRSILLIKLINQTVPVSVDNKNIELK	FS	0.435526	3	-----EEE-----HHHHHHHHHH---EEEEEE--------	Good confidence	-----EEE-----HHHHHHHHHHH---EEEEE-----E--	Good confidence		Verified RfaH	PWI34401	100	Photobacterium_sanctipauli_gca_003026495	transcription/translation regulatory transformer protein RfaH	supercontig:ASM314403v1:contig2_1:220337:220834:-1	-	-	-	-
693	A0A2U8I5U5	290	Transcription antitermination protein RfaH	Candidatus Fukatsuia	IFAGLQAIYTEPDGETRSILLLNMLNSQVTQSLDNRHFEK	FS	0.552632	3	-----HHHH-----HHHHHHHHHH----EEEEE-------	Good confidence	------EEE-----HHHHHHHHHHH---EEEEE-------	Good confidence
694	A0A2U8TT52	227	Transcription/translation regulatory transformer protein RfaH	Pseudomonas TaxID=286	TLEGVFIAPHGSERVMILMQFLNREQIICLPLGDLERQHA	FS	0.404762	3	---EEEE----HHHHHHHHHHH---EEEEEE---------	Good confidence	---EEEEE---HHHHHHHHHHH---EEEEEE---------	Good confidence	AWM92677	100	Pseudomonas_sp_31_12_gca_003151075	transcription/translation regulatory transformer protein RfaH	chromosome:ASM315107v1:Chromosome:3952730:3953266:1	NOT	NOT	NOT	NOT
695	A0A2V1YH18	182	Transcriptional antiterminator RfaH	Erwiniaceae TaxID=1903409	GLEAVWCEPDGMKRAILLLTLMNRQVRVPVESHMRFHITA	FS	0.372294	3	---EEE-----HHHHHHHHHHH---EEEEE----EEE---	Good confidence	---EEE-----HHHHHHHHHH----EEEEE----EEEE--	Good confidence
696	A0A2V2AJL7	227	Transcription antitermination protein RfaH	Pseudomonadaceae TaxID=135621	PLEGVFISSLGAERVMILLQFLNREQTICVPRSDLERHST	FS	0.404762	3	---EEEE----HHHHHHHHHHH---EEEEEE---------	Good confidence	---EEEE----HHHHHHHHHHH---EEEEEE----EE---	Good confidence	PWK41499	100	Legionella_pneumophila_gca_004921655	transcriptional antiterminator RfaH	supercontig:ASM314870v1:Ga0215800_107:210749:211285:1	-	-	-	-
697	A0A2V3PWL2	182	Transcriptional antiterminator RfaH	Erwiniaceae TaxID=1903409	GFEAVWHEPKGAKRAIMLITLMGKIVELDMRKVRNEGIRF	FS	0.477193	3	----EE------HHHHHHHHHHH-HHEEEE----------	Good confidence	------------HHHHHHHHH---EEEEEE----------	Good confidence
698	A0A2V4TAI0	227	Transcription antitermination protein RfaH	Pseudomonas TaxID=286	LNTLEGIFLAMDGTERVMILLQLLSREQPVRVPLSHIKSA	FS	0.486905	3	-----HHHE----HHHHHHHHHHH---EEEEEE-------	Good confidence	-----EEEE----HHHHHHHHHHH---EEEEE--------	Good confidence		Verified RfaH	PTQ70645	100	Bifidobacterium_longum_subsp_longum_f8_gca_000210755	transcriptional antiterminator RfaH	supercontig:ASM305083v1:Ga0189753_106:354010:354513:1	-	-	-	-
699	A0A2V5AE42	113	Transcriptional antiterminator RfaH	Pseudomonas sp.	FAELDAVFLTLDGEERAILLIDFLSRRQQVSLPLTKISAL	FS	0.401003	3	-----EEEE----HHHHHHHHHHH---EEEEEE-------	Good confidence	-----EEEE----HHHHHHHHHH----EEEEE--------	Good confidence			PYF98689	100	Blautia_obeum_gca_003471125	transcriptional antiterminator RfaH	supercontig:ASM320835v1:Ga0215807_101:246605:247126:1	-	-	-	-
700	A0A2V5N1J7	78	Transcriptional activator RfaH	Yoonia vestfoldensis.	GLEALVTQLLPASERVRVLLEFLGRSVQMEVSKATLIQRR	FS	0.428571	3	----HE--------EEEEEHHH----EEEEE-HHHHHH--	Good confidence	--EEEEEEE---HHHHHHHHHHH---EEEEE---------	Good confidence		Verified RfaH
701	A0A2V5SCU8	78	Transcriptional activator RfaH	Rhizobium radiobacter (Agrobacterium tumefaciens) (Agrobacterium	GLEVLVTQLLPASERVRVLLEFLGRSIQMEVSKTTLIQRR	FS	0.401003	3	---EEEEE-----HHHHHHHHH----EEEE------H---	Good confidence	--EEEEEEEE---HHHHHHHHHH---EEEE----------	Good confidence		Verified RfaH
702	A0A2V6KGL0	78	Transcriptional activator RfaH	Verrucomicrobia bacterium.	GLEALVTRLLPARERVRVLLEFLGRSVETEVSKPKILPVG	FS	0.2	3	----EE--------EEEEEEEE----EEEEE---------	Good confidence	---EEEEEE-----HHHHHHHHH---EEEEE---------	Good confidence		Verified RfaH
703	A0A2W4TAL7	112	Transcriptional activator RfaH	Proteobacteria bacterium	FEGLVATIISMNERDRLTVLMDLLNQRVRVQIAARDIATW	NFS	0	3	----EEEEEE-----EEEEEEE-----EEEEEEE------	Good confidence	----EEEEEE-----EEEEEEEE----EEEEEEE------	Good confidence		Verified RfaH	PZN84320	100	Photobacterium_leiognathi_subsp_mandapamensis_gca_003026055	transcriptional activator RfaH	supercontig:ASM324264v1:NODE_4088_length_10290_cov_7.031290:687:1199:-1	-	-	-	-
704	A0A2W5D464	227	Transcription/translation regulatory transformer protein RfaH	Pseudomonas kuykendallii	PLADMDAIFLAMDGDERVVLLLNILHREQQVRMKLSHLSV	FS	0.417749	3	------HHEE----HHHHHHHHHHH---EEEEEEE-----	Good confidence	-----EEEEEE---HHHHHHHHHH----EEEEEE------	Good confidence	PZP24544	100	Heliophilum_fasciatum_gca_004341395	transcription/translation regulatory transformer protein RfaH	supercontig:ASM324114v1:S2_009_000_R2_scaffold_147:37452:37955:1	-	-	-	-
705	A0A2W7Q9D6	61	Transcriptional antiterminator RfaH	Roseinatronobacter thiooxidans	FADFVARVEGIAPDRRVYVLLELMGMQTRVAVGADQLRTV	FS	0.447368	3	---HHHEEE-------EEEEHHH----HHH---HHH----	Good confidence	----EEEEEE-----HEEHHHHHH----EEEE--------	Good confidence		Verified RfaH
706	A0A2X4AN26	33	Transcription antitermination protein RfaH	Proteobacteria TaxID=1224	DIEAIFLSPDGTERAVILLNLLQREQKVVLPISSLLRMEA	FS	0.535526	3	--HHHHH----HHHHHHHHHHH----EEEE----------	Good confidence	---EEEE----HHHHHHHHHH----EEEEE----------	Good confidence	SQF99419	100	Acinetobacter_baumannii_gca_900496395	transcriptional activator RfaH	chromosome:43222_E01:1:3952549:3953058:1	NOT	NOT	NOT	NOT
707	A0A2Y9TXZ3	290	Transcription antitermination protein RfaH	Enterobacterales TaxID=91347	EGLEAIYAEPDGEARSILLLNLINQKVEHRISNSQFEKRD	FS	0.52005	3	----EEEE----HHHHHHHHHH----EEEEE---------	Good confidence	---HHHH-----HHHHHHHHHHH---EEEEE-----E---	Good confidence		Verified RfaH	AWH88618	100	Cellulophaga_baltica_gca_900102165	transcription/translation regulatory transformer protein RfaH	chromosome:ASM309601v2:Chromosome:3438344:3438835:1	NOT	NOT	NOT	NOT
708	A0A2Z2H8X8	33	Transcription/translation regulatory transformer protein RfaH	Kushneria konosiri	ALEGLFVQGKEDERVVVLLNILQQEHRITLQAAQIQGAPE	FS	0.166667	3	---EEEE-----EEEEEEEHHH----EEEEEE-E------	Good confidence	--HEEEE-----EEEEEEHHHHHHH-EEEE--EHH-----	Good confidence	ARS53882	100	Pedobacter_sp_yr016_gca_003054115	transcription/translation regulatory transformer protein RfaH	chromosome:ASM215514v1:Chromosome:3091592:3092125:1	NOT	NOT	NOT	NOT
709	A0A2Z4RCK8	227	Transcription/translation regulatory transformer protein RfaH	Pseudomonas putida	PLEGVFLSKLGAERVMLLLQFLNREQCVCVPLRDLALQQN	FS	0.429607	3	----EEE----HHHHHHHHHHH----EEEE---HHHHH--	Good confidence	--EEEEEE---HHHHHHHHHH----EEEEE----------	Good confidence	AWY38589	100	Lactobacillus_ingluviei_dsm_15946_gca_001435775	transcription/translation regulatory transformer protein RfaH	chromosome:ASM322831v1:Chromosome:248681:249223:-1	NOT	NOT	NOT	NOT
710	A0A2Z5A2P5	33	Transcription/translation regulatory transformer protein RfaH	Pseudomonadaceae TaxID=13	EMDAVFLSADGNERAIILLRILQREQRVSVALDQLSAVAT	FS	0.528708	3	--HHHHHH---HHHHHHHHHHH----EEEEE---------	Good confidence	---EEEE----HHHHHHHHHH----EEEEE----------	Good confidence	AXA64379	100	Acidovorax_carolinensis_gca_002157125	transcription/translation regulatory transformer protein RfaH	chromosome:ASM329346v1:Chromosome:161479:162009:1	NOT	NOT	NOT	NOT
711	A0A2Z5Z0W3	77	Transcriptional activator RfaH	Altererythrobacter sp.	LDSFCGTLIGRSGAERVAVLIELMNREMRVEIAAARLIAA	FS	0.714286	2	-------EE------HHHHHHHHH--HHHHHHHHHHHH--	Low confidence	---HHHHHE------HHHHHHHHH----EEEE-HHHH---	Good confidence			BBC73987	100	Methylobacterium_organophilum_gca_003096615	transcriptional activator RfaH	chromosome:ASM356974v1:Chromosome:3334512:3335078:-1	NOT	NOT	NOT	NOT
712	A0A2Z6EZ86	2	Transcription antitermination protein RfaH	Halorhodospira halochloris	FASYEGVFHAERGEERAIILLDVANQHTQLTISQHSLERV	FS	0.503759	3	---HHHHHHH-----HHHHEEEE-----EEEE--------	Good confidence	----EEEEE----HHHHHHHHHHH---EEEEE--------	Good confidence		Verified RfaH	BBE10945	100	Bacteroides_xylanisolvens_gca_003468875	transcription antitermination protein RfaH	chromosome:HH1059_assembly_1.0:Chromosome:204099:204608:1	NOT	NOT	NOT	NOT
713	A0A315AJ25	105	Transcriptional activator RfaH	Limnohabitans TaxID=665874	LGGIEGLIQSVSSKRVAVLLEILGRPTVVQLEHHQVEVNT	FS	0.458095	3	--HHHHHHHHHHHHHHHHHHHH------EEE---EEEE--	Good confidence	---HHHHHHHHHHHHHHHHHHH-----EEEE----EEE--	Good confidence	PUE09746	100	Sulfurimonas_sp_rifoxyd2_full_34_21_gca_001830805	transcriptional activator RfaH	supercontig:ASM306350v1:LimC-T6-20-C2:8125:8676:1	-	-	-	-
714	A0A315AQR3	105	Transcriptional activator RfaH	Limnohabitans sp.	GGIEGLIQNVSSKRVAVLLEILGRPTVVQVEHHQVEPTNS	FS	0.501035	3	--HHHHHHHHHHHHHHHHHHH-----EEEE----------	Good confidence	---HHHHHHHHHHHHHHHHHHH----EEEE----EE----	Good confidence		Verified RfaH	PUE09159	100	Vespertiliibacter_pulmonis_gca_003843855	transcriptional activator RfaH	supercontig:ASM306331v1:LimC-T6-5-C2:828691:829245:-1	-	-	-	-
715	A0A315C269	105	Transcriptional activator RfaH	Comamonadaceae TaxID=80864	GGIEGLIQSVSSKRVAVLLEILGRPTVVQVEHHQVEVTDH	FS	0.481905	3	--HHHHHHHHHHHHHHHHHHH-----EEE-----EEE---	Good confidence	---HHHHHHHHHHHHHHHHHHH----EEEE----------	Good confidence			PUE27001	100	Salinicola_sp__gca_002695065	transcriptional activator RfaH	supercontig:ASM306352v1:LimC_MMS-10A-160-C1:306161:306712:-1	-	-	NOT	NOT
716	A0A315CL59	105	Transcriptional activator RfaH	Limnohabitans TaxID=665874	LGGVEGLIQSVSSKRVAVLLEILGRPTVVQLEHHQVEVNT	FS	0.458095	3	--HHHHHHHHHHHHHHHHHHHH------EEE---EEEE--	Good confidence	---HHHHHHHHHHHHHHHHHHH-----EEEE----EEE--	Good confidence	PUE34536	100	Enterococcus_faecium_gca_005237385	transcriptional activator RfaH	supercontig:ASM306366v1:LimC-Hippo3-C23:6020:6571:-1	-	-	-	-
717	A0A315CN05	105	Transcriptional activator RfaH	Limnohabitans sp.	GGVEGLIQSVSSKRVAVLLEILGRPTLVQLAHHQVEVADH	FS	0.326667	3	--HHHHHHHHHHHHHHHHHHH-----EEEE---HHEE---	Good confidence	---HHHHHHHHHHHHHHHHHHH----EEEE----EH----	Good confidence	PUE34241	100	Bacteroides_sp_om05_10aa_gca_003439055	transcriptional activator RfaH	supercontig:ASM306357v1:LimC-Jir72-C3:19887:20438:-1	-	-	-	-
718	A0A315D6U0	105	Transcriptional activator RfaH	Limnohabitans sp.	LGAIEGLVHNVSSKRVAVLLEILGRPTVVQVDHHQVELSV	FS	0.677143	3	--HHHHHHHHHHHHHHHHHHHH------EEE----EEE--	Good confidence	--HHHHHHHHHHHHHHHHHHHH-----EEEE----EEE--	Good confidence		Verified RfaH
719	A0A315DGA0	105	Transcriptional activator RfaH	Limnohabitans sp.	GIEGIVQNVSSKRVAVLLEILGRPTLVKVAHHHLEAGLQQ	FS	0.709524	3	--HHHHHHHHHHHHHHHHHHH-----EE---HHHHHHH--	Good confidence	--HHHHHHHHHHHHHHHHHH-----EEEE----HHHHH--	Good confidence		Verified RfaH	PUE44810	100	Maribacter_stanieri_gca_900112245	transcriptional activator RfaH	supercontig:ASM306343v1:LimC-2KL-1-C15:39865:40404:1	-	-	-	-
720	A0A315DGE7	59	Transcription antitermination protein RfaH	Limnohabitans sp.	AGIEAIYQTADAECRAFILLEILSKPVSMNIDAGRLRKAG	FS	0.372294	3	----EEE-----HHHHHHHHHH----EEEEEE---EEE--	Good confidence	----EEEE----HHHHHHHHHH----EEEEE-----EE--	Good confidence		Verified RfaH	PUE43125	100	Dethiosulfovibrio_salsuginis_gca_900177735	transcription/translation regulatory transformer protein RfaH	supercontig:ASM306335v1:LimC-Bal53-C1:139886:140587:-1	-	-	-	-
721	A0A315E8H9	105	Transcriptional activator RfaH	Limnohabitans sp.	LGAIEGLVHNVSSKRVAVLLEILGRPMVVQVDHHQVEASV	FS	0.677143	3	--HHHHHHHHHHHHHHHHHHHH------EEE---EEEE--	Good confidence	--HHHHHHHHHHHHHHHHHHHH-----EEEE----EEE--	Good confidence		Verified RfaH	PUE52264	100	Rhodococcus_sp_1168_gca_002091955	transcriptional activator RfaH	supercontig:ASM306364v1:LimC-2KL-51-C1:197:745:1	-	-	-	-
722	A0A315EA42	102	Transcription/translation regulatory transformer protein RfaH	Limnohabitans TaxID=665874	QGLEGKYMAHDGETRAFVLVDLLGQPQKLRMAVESLRVNI	FS	0.273109	3	-----EEE------EEEEEEE-----HEEEHH----E---	Good confidence	----EEEEE----HHHHHHHHH----EEEEE-HHHHHH--	Good confidence			PUE54826	100	Microterricola_pindariensis_gca_002936985	transcription/translation regulatory transformer protein RfaH	supercontig:ASM306367v1:LimA-Rim8-C8:15760:16272:-1	-	-	-	-
723	A0A315ED43	59	Transcription antitermination protein RfaH	Limnohabitans parvus	AGIEAIYQTTDAERRSMILLSMLNKPVPMRIEPGQLRKCG	FS	0.410526	3	----EEEE----HHHHHHHHHH----EEEEE---------	Good confidence	----EEE-----HHHHHHHHHH----EEEEE-----EE--	Good confidence		Verified RfaH	PUE55916	100	Ruminococcus_sp_af21_11_gca_003461165	transcription/translation regulatory transformer protein RfaH	supercontig:ASM306345v1:LimC-II-B4-C1:882495:883040:-1	-	-	-	-
724	A0A315EKN9	105	Transcriptional activator RfaH	Limnohabitans sp.	LGGIEGLIQSVSSKRVAVLLEILGRPTVVQLEHHQVEVNT	FS	0.458095	3	--HHHHHHHHHHHHHHHHHHHH------EEE---EEEE--	Good confidence	---HHHHHHHHHHHHHHHHHHH-----EEEE----EEE--	Good confidence	PUE57318	100	Weissella_viridescens_gca_900460455	transcriptional activator RfaH	supercontig:ASM306341v1:LimC-2KL-17-C14:89883:90434:1	-	-	-	-
725	A0A316FQ04	102	Transcriptional antiterminator RfaH	Pleionea mediterranea	FKGLSAIFQSLDGEERAIILLEILGKQQSLAVNLSDLGKL	FS	0.475	3	-----HHH-----HHHHHHHHHH---EEEEEEE-------	Good confidence	----EEEEE----HHHHHHHHHH----EEEEE--------	Good confidence			PWK50868	100	Pectinatus_cerevisiiphilus_gca_004341685	transcriptional antiterminator RfaH	supercontig:ASM314874v1:Ga0215703_106:180350:180841:1	-	-	-	-
726	A0A316JD57	61	Transcriptional activator RfaH	Bacteria TaxID=2	ADTIARIETLQDGERLQILMDLMGRQSRVSVARHSVEKLH	FS	0.465278	3	---EEEEE-----HHHHHHHHHH--HHEE---HHHHH---	Good confidence	---HEEEE-------EEHHHHHH---EEEEE---------	Good confidence		Verified RfaH	PWL19897	100	Pseudomonas_marginalis_icmp_9505_gca_001467265	transcriptional activator RfaH	supercontig:ASM314955v1:scaffold00122:12977:13492:1	-	-	-	-
727	A0A316JTR3	47	Transcriptional activator RfaH	Altererythrobacter sp.	GFIGRFEGLAPNERAWLLLDIMGQATRVKMPLDGVRRASS	FS	0.643092	3	----EE-------HHHHHHHH----------HHHHHH---	Good confidence	--EEEEE------HHHHHHHHH---EEEEE----------	Good confidence		Verified RfaH	PWL25276	100	Bacillus_thuringiensis_serovar_londrina_gca_002147055	transcriptional activator RfaH	supercontig:ASM314957v1:scaffold1:552888:553406:-1	NOT	NOT	NOT	NOT
728	A0A317CHN8	195	Transcription/translation regulatory transformer protein RfaH	Leucothrix pacifica	QGLEAVFERYSGEERAILLMNVLNEQAKVTVAPADLYKMA	FS	0.522774	3	---HHHH-----HHHHHHHHHH---EEEEEE----EEE--	Good confidence	---HHEEE----HHHHHHHHHHH---EEEEE---------	Good confidence		Verified RfaH	PWQ95810	100	Enterococcus_faecium_gca_002158235	transcription/translation regulatory transformer protein RfaH	supercontig:ASM317287v1:QGKM01000041:59410:59925:-1	-	-	-	-
729	A0A317CKJ1	195	Transcription/translation regulatory transformer protein RfaH	Leucothrix sp.	GLNGVFSGYASDERVIVLLNLLSQQSKVTLRSEYVKKSLA	FS	0.474286	3	---EEE-----HHHHHHHHHHH---EEEEEEHHHHHHH--	Good confidence	---EE-------HHHHHHHHH-----EEEE-HHHHHHH--	Good confidence		Verified RfaH	PWQ98707	100	Tetrasphaera_elongata_lp2_gca_000367525	transcription/translation regulatory transformer protein RfaH	supercontig:ASM317289v1:IMCC9719_contig10:41984:42514:1	-	-	-	-
730	A0A317P5F3	33	Transcription antitermination protein RfaH	Halomonas TaxID=2745	FKDLQAVFASHKGEERAIVLLNLLHRQQRLEVPVAQLRRS	FS	0.485931	3	----HHHHH----HHHHHHHHHH---EEEEEEE-------	Good confidence	----EEEEE----HHHHHHHHHH----EEEEEE-------	Good confidence		Verified RfaH	PWV82850	100	Gemmiger_sp_an50_gca_002161595	transcriptional antiterminator RfaH	supercontig:ASM318219v1:Ga0256367_101:29254:29790:-1	-	-	-	-
731	A0A317Q4I5	60	Transcriptional antiterminator RfaH	Idiomarina TaxID=135575	FKGFMAQIIGLDGESRCIVLLNWLQKEVQAEYEFSQIRRS	FS	0.538095	3	---HHHHHHH-----HHHHHHHHHHHHHEEEEEEEE----	Good confidence	--HHHHHHH------EEEEEHHHHHHHHH------HH---	Good confidence		Verified RfaH	PWW10370	100	Agrobacterium_sp_sul3_gca_001263295	transcriptional antiterminator RfaH	supercontig:ASM318231v1:Ga0227263_115:47657:48157:1	-	-	-	-
732	A0A318C7U9	33	Transcription antitermination protein RfaH	Proteobacteria TaxID=1224	FKELEALFTARSGEERVIVLLNILNRPQHICLPIQAITHL	FS	0.414286	3	-----EEEE----HHHHHHHHHHH---EEEEE--------	Good confidence	----EEEEE----HHHHHHHHHHH---EEEEEE-------	Good confidence		Verified RfaH	PPC74626	95	Gibbsiella_quercinecans_gca_002291425	transcription/translation regulatory transformer protein RfaH	supercontig:ASM292831v1:NODE_421_length_263633_cov_52.269775:196234:196740:1	-	-	-	-
733	A0A318CTC3	106	Transcriptional activator RfaH	Deltaproteobacteria bacterium	LEYLEGIFQAAKGEDRALILMEILSRQVSTMVPMWALKAA	FS	0.47619	2	--HHHHHHHH------HHHHHHHHHHHHHHHHHHHHHH--	Low confidence	----HHEEEE----HHHHHHHHHH---EEEE--HHHH---	Good confidence		Verified RfaH	PXF57372	100	Pantoea_rodasii_gca_002811195	transcriptional activator RfaH	supercontig:ASM319449v1:NODE_30_length_40662_cov_31.4804:33340:33888:-1	-	-	-	-
734	A0A318GKS8	61	Transcriptional antiterminator RfaH	Loktanella sp.	FASFAAEVQSIEPDRRIWVLMDIMGGQTRVRVSADQLKSV	FS	0.451128	3	---HHHEEE-------EEEEHHH-----E-----------	Good confidence	----EEEEEE-----HHHHHHHHH----EEEE--------	Good confidence		Verified RfaH	PXW67927	100	Paraburkholderia_fungorum_gca_900099835	transcriptional antiterminator RfaH	supercontig:ASM320193v1:Ga0206391_104:16945:17457:-1	-	-	-	-
735	A0A327K069	112	Transcriptional activator RfaH	Rhodoplanes elegans	FDGLAAKVIAMNEKDRVVVLLDLLNRTVKTHLTADQLRSA	FS	0.130435	3	----EEEEEE-----EEEEEEHH----EEEEE-HHHH---	Good confidence	----EEEEEEE----EEEEEEE-----EEEEEEE------	Good confidence		Verified RfaH	RAI31244	100	Clostridium_sp_af37_7_gca_003477595	transcriptional activator RfaH	supercontig:ASM325880v1:NODE_519_length_3848_cov_41.7815:2676:3221:-1	-	-	-	-
736	A0A327MSK6	227	Transcription antitermination protein RfaH	Pseudomonas fluorescens	PLEGVFMSMLGAERVMLLLQFLNRQQQVCVPLSDLERQRS	FS	0.464286	3	---HHEE----HHHHHHHHHHH----EEEEE---------	Good confidence	--EEEEEE---HHHHHHHHHHH---EEEEE----------	Good confidence	RAI65413	100	Ketobacter_sp__gca_003671495	transcription/translation regulatory transformer protein RfaH	supercontig:ASM325896v1:NODE_13_length_201146_cov_39.582905:186880:187401:-1	-	-	-	-
737	A0A327R2V7	44	Transcription elongation factor/antiterminator RfaH	Chitinophaga skermanii	NGMEGILVKKSSKDRLVLKLPVLKQAISIEMPEAYVSKVS	FS	0.0952381	2	---EEEEEE-----EEEEHHHHHHHHHEEE----------	Low confidence	---EEEEEEE---EEEEEEEEHH--HHEEE----------	Good confidence			RAJ11156	100	Chitinophaga_skermanii_gca_003259335	transcription elongation factor/antiterminator RfaH	supercontig:ASM325933v1:LX64DRAFT_scaffold00001.1:939515:940021:1	-	-	-	-
738	A0A327SMJ5	63	Transcriptional antiterminator RfaH	Pedobacter cryoconitis	GLLCEVVNIAKKDLILVRLDVFNRHLLIDIPKYMFSEMTT	None	None	0	--HHHHHH-----EEEEEEEE---HHHHHHHHHHHH----	Low confidence	--HHHHH------EEEEEEEE---HHHHHHHHHHH-----	Low confidence			RAJ26907	100	Escherichia_coli_gca_005042145	transcriptional antiterminator RfaH	supercontig:ASM325961v1:LY11DRAFT_scaffold00022.22:77671:78201:1	-	-	-	-
739	A0A327X353	60	Transcription antitermination protein RfaH	Aliidiomarina maris	AGLAAVYQMPKGSDRCLILIDMMGKQQQLEIDEAKLRKSD	FS	0.347222	3	---HHH--------HEEEEEE----EEEEEE---------	Good confidence	----EEE-----HHHHHHHHHH----EEEEE---------	Good confidence		Verified RfaH	RAK00838	100	Paraburkholderia_hospita_gca_900108355	transcriptional antiterminator RfaH	supercontig:ASM325944v1:Ga0171587_102:290619:291110:1	-	-	-	-
740	A0A329EKH7	219	Transcription antitermination protein RfaH	Vibrio diazotrophicus	FSGIEAIYQESDGETRSLMLIKLINQPVVMSIDNKDLDLK	FS	0.525	3	----HHHH-----HHHHHHHHHH---EEEEEE--------	Good confidence	-----EEE-----HHHHHHHHHHH---EEEEE-----E--	Good confidence		Verified RfaH	RAS67773	100	Clostridium_homopropionicum_dsm_5847_gca_001263795	transcriptional antiterminator RfaH	supercontig:ASM326921v1:Ga0227285_103:59793:60290:1	-	-	-	-
741	A0A329IV58	33	Transcription antitermination protein RfaH	Pseudomonas sp.	DIEAIFLAADGDERAVILLNLLHREQKVTLPVSSLSRLEA	FS	0.495455	3	--HHHHH----HHHHHHHHHHH---EEEEEE---------	Good confidence	---EEEE----HHHHHHHHHH----EEEEEE---------	Good confidence		Verified RfaH	RAU52050	100	Klebsiella_pneumoniae_gca_900514965	transcription/translation regulatory transformer protein RfaH	supercontig:ASM305768v2:RIT412_S3_10:270243:270770:-1	-	-	-	-
742	A0A330LKN6	102	Transcription antitermination protein RfaH	Moritella TaxID=58050	GIEAIYQCKDGLERSVLLINLINNTTTMSVANGEIKSKSE	FS	0.432749	3	----EE-----HHHHHHHHHH----EEEEEE---------	Good confidence	----EE----HHHHHHHHHHH----EEEEEE---------	Good confidence		Verified RfaH	SQD76571	100	Staphylococcus_aureus_gca_005861715	Transcription antitermination protein RfaH	chromosome:MORIYA_PRJEB24680v2:MORIYA:95669:96193:1	NOT	NOT	NOT	NOT
743	A0A336J7A7	290	Transcription antitermination protein RfaH	root TaxID=1	FEGLQAIFAEPDGEARSMLLLNLLNKQVLHSVKNTDFRKL	FS	0.447368	3	-----EEEE----HHHHHHHHHH----EEEEE--------	Good confidence	-----EEE-----HHHHHHHHHHH---EEEEE--------	Good confidence			KJM46633	99	Enterobacter_roggenkampii_gca_000958425	transcriptional regulator	supercontig:ASM95842v1:contig22:10375:10866:1	-	-	-	-
744	A0A345H0X4	46	Transcription antitermination protein RfaH	Kordia sp.	GLDCEIIKADNHNKIIVRIDSLQQNIMATIPSYILSKTSI	FS	0.206316	3	---EEEEEE----EEEEEEHHHHHHHHHHHHHHHHH----	Good confidence	---EEEEEE----EEEEEEEH---EEEEE-----------	Good confidence	AXG70212	100	Subdoligranulum_sp_of01_18_gca_003604025	transcription antitermination protein RfaH	chromosome:ASM335246v1:Chromosome:2727745:2728263:1	NOT	NOT	NOT	NOT
745	A0A345H777	46	Transcription antitermination protein RfaH	Kordia sp.	LRGLHCKIVRANNMNKIIVNVESLQQNITVTTPVHYLEEV	FS	0.166316	3	-----EEEEEE----EEEEEEHHHHHHHHHHHHHHHHH--	Good confidence	-----EEEEEE----EEEEEEEH---EEEEE---------	Good confidence
746	A0A345RBU5	61	Transcriptional activator RfaH	Sulfitobacter sp.	FAERLAEIDTVKPGDRVLILMDLMGRTVRMQTSGSQLETL	NFS	0	2	---------------EEEEEEHH---EEEEE---------	Low confidence	----EEEEEE-----EEEEEEE-----EEEEE--------	Good confidence			AXI55032	100	Lactobacillus_salivarius_gca_002289815	transcriptional activator RfaH	chromosome:ASM335204v1:Chromosome:2347473:2348024:-1	NOT	NOT	NOT	NOT
747	A0A346RYV5	60	Transcription/translation regulatory transformer protein RfaH	Bacteria TaxID=2	PFEGINAIFQAYDGEARAIVLINFMQKQQRVKVPVSALKT	FS	0.495455	3	-----HHHHH----HHHHHHHHHH---EEEEEEE------	Good confidence	-----EEEEE----HHHHHHHHHH----EEEEE-------	Good confidence			AXS82531	100	Nakamurella_multipartita_dsm_44233_gca_000024365	transcription/translation regulatory transformer protein RfaH	chromosome:ASM344159v1:Chromosome:1183990:1184469:-1	NOT	NOT	NOT	NOT
748	A0A347URY4	219	Transcription antitermination protein RfaH	Vibrio alfacsensis	FAGIDAIFQEQDGEKRSIMLVQMITKRVPVSIDNSDLDLK	FS	0.472222	3	-----EEE-----HHHHHHHHHH----EEEEE--------	Good confidence	-----HEE-----HHHHHHHHHHH---EEEEE-----E--	Good confidence			AXY01613	100	Burkholderiales_bacterium_gca_003241965	transcription/translation regulatory transformer protein RfaH	chromosome:ASM354487v1:I:2286644:2287144:-1	NOT	NOT	NOT	NOT
749	A0A347UWY3	219	Transcription antitermination protein RfaH	Vibrio alfacsensis	FADVEAIFQEWDGEKRSIMLVKMLSQYIPVSIDNHDLAFN	FS	0.41866	3	-----EEE-----HHHHHHHHHH---EEEEEEE---EE--	Good confidence	-----EEE-----HHHHHHHHHHH---EEEEE--------	Good confidence
750	A0A347ZU94	131	Transcriptional antiterminator RfaH	Pelolinea submarina	GYEAVFDAHLSGDARVRVLLKLLKSQQMPVEMSARLLRIK	FS	0.473684	2	---EEEEEE----HHHHHHHHHHH-----EEEEEEEEEE-	Low confidence	---EEE-------HHHHHHHHHH---EEEEEE--------	Good confidence	REG10541	100	Chryseobacterium_sp_ru37d_gca_900156075	transcriptional antiterminator RfaH	supercontig:ASM338507v1:Ga0244551_11:443470:443982:1	-	-	-	-
751	A0A348AN84	86			GFEAMIKKFSAKNRRITVEIPILTENKRIELGGIWKNANN	FS	0.285714	2	-HHHHHHHH-----EEEEEEEE-----EEEEEEEEEE---	Low confidence	--HHHHHHHHH---EEEEEEEE-----EEEEEEEE-----	Good confidence	BBB92532	100	Acidobacteria_bacterium_13_1_40cm_65_14_gca_001917905	transcription antitermination protein RfaH	chromosome:ASM396689v1:Chromosome:3490528:3491094:1	NOT	NOT	NOT	NOT
752	A0A348AQW0	86			GLEQIVKKYSRRDQRITVEVPILQEKRQLELGGVLKNPKE	NFS	0.0217391	3	--HHHHHHH-----EEEEEEEE-----HEE-EEEEE----	Good confidence	--HHHHHHHHH---EEEEEEEE-----EEEEEEEEE----	Good confidence
753	A0A348DLH8	124	Transcription antitermination protein RfaH	Enterobacterales TaxID=91347	LEGLQAIFKEPDGEARSMLLLNLLNKQVLQSIKNTDFRKV	FS	0.459064	3	-----EEE-----HHHHHHHHHH----EEEEE--------	Good confidence	-----EEE-----HHHHHHHHHHH---EEEEE--------	Good confidence		Verified RfaH	PTA92458	100	Xanthomonas_pisi_gca_002940045	transcription/translation regulatory transformer protein RfaH	supercontig:ASM302851v1:NODE_27_length_91699_cov_24.0163:80259:80747:-1	-	-	-	-
754	A0A348G2U8	77	Transcription antitermination protein RfaH	Blastochloris sp.	TGGLGVLEQLDARGRVEILLELLNGTVRLKVARELIEPVR	FS	0.333333	2	--HHHHHHH------HHHHHHHH---HHHHHHHHH-----	Low confidence	---EEEEEE------HHHHHHH----EEEEE---EEE---	Good confidence			BBF93881	100	Acinetobacter_baumannii_gca_005786185	transcription antitermination protein RfaH	chromosome:ASM396671v1:Chromosome:2793462:2794055:1	NOT	NOT	NOT	NOT
755	A0A348R6Y3	227	Transcription/translation regulatory transformer protein RfaH	Bacteria TaxID=2	GIDAIFLASDGAERAVLLLRLLNQECRLTVSNTSVRPVHP	FS	0.605263	3	--HHHH-----HHHHHHHHHH----EEEEE----------	Good confidence	---HHE-----HHHHHHHHHHH---EEEEE----------	Good confidence		Verified RfaH
756	A0A349LXF7	59	Transcription/translation regulatory transformer protein RfaH	Rheinheimera sp.	GIEAIWQCSDGDKRSMLLIELMQTQVSVSFSNKEFYKALN	FS	0.417749	3	---EEEE----HHHHHHHHHH----EEEEE----HHH---	Good confidence	---EEEE----HHHHHHHHHH----EEEEE----HHHH--	Good confidence		Verified RfaH	HAT42971	100	Methanobacterium_lacus_gca_000191585	transcription/translation regulatory transformer protein RfaH	supercontig:ASM348245v1:contig_898:6824:7330:1	-	-	-	-
757	A0A349TE39	61	Transcriptional activator RfaH	Erythrobacter sp.	ADLVGEIQRLAGSQRVWLLLERLENAAPVSVAHASIRVLG	None	None	0	-HHHHHHHHH----HHHHHHHHHH------E-EEEEEE--	Low confidence	-HHHHHHHHH----HHHHHHHHH-------EEEEEEEE--	Low confidence		Verified RfaH
758	A0A350ZPE7	112	Transcriptional activator RfaH	Hyphomonas sp.	NWLGEVLGLPEKDRVRLLISMATRDIRIEVPASAAVLVER	FS	0.105263	2	-----H-------HEEEEEEE----EEEEE---HHHHH--	Low confidence	---HHH-------HEEEEEEE----EEEEE----HHH---	Good confidence		Verified RfaH
759	A0A351NWU9	94	Transcription/translation regulatory transformer protein RfaH	Porticoccaceae bacterium	RGLNAVFCQTDGNSRAMVLITILNQQVKATMSLSNLSPLK	FS	0.472222	3	----EEEE-----HHHHHHHHH----EEEEE---------	Good confidence	----EEE------HHHHHHHHHH---EEEEE---------	Good confidence		Verified RfaH
760	A0A351Q5I9	94	Transcription antitermination protein RfaH	Porticoccaceae bacterium	GLNAIFSQIDGDQRAVVLINLLNQQVRASLPLSSLLVKDG	FS	0.409938	3	---HEE-----HHHHHHHHHHH---EEEEEE---EEE---	Good confidence	---EEEE----HHHHHHHHHHH---EEEEE-----EE---	Good confidence
761	A0A352GL62	133	Transcriptional activator RfaH	Rhodospirillaceae bacterium	FADIEGLFECVDDNQRVVLLLDFMGRAIKTSVPGHAVTAA	FS	0.381579	3	---HHHHHHE------EEEEHHHH--EEEEEE--HHH---	Good confidence	----EEEEEE------HEEHHHH---EEEEEE--------	Good confidence
762	A0A352ISF4	60	Transcription/translation regulatory transformer protein RfaH	Marinobacter TaxID=2742	PFEGINAIFQAYDGEARAIVLINFMQKQQTVKVPVSALKT	FS	0.50974	3	-----HHHHH----HHHHHHHHHH---EEEEEEE------	Good confidence	-----EEEEE----HHHHHHHHHHH---EEEEE-------	Good confidence			AXS82531	91	Nakamurella_multipartita_dsm_44233_gca_000024365	transcription/translation regulatory transformer protein RfaH	chromosome:ASM344159v1:Chromosome:1183990:1184469:-1	NOT	NOT	NOT	NOT
763	A0A353PAN1	2	Transcription/translation regulatory transformer protein RfaH	Gammaproteobacteria TaxID=	GLRAVFAARNGDARVIVLMELLGRTQRLALPEHQLRRAGT	FS	0.522774	3	--HHHH-----HHHHHHHHHHH---EEEEEEE--E-----	Good confidence	--HHEEE----HHHHHHHHHHH---EEEEE--HHHH----	Good confidence
764	A0A353VWL8	2	Transcription/translation regulatory transformer protein RfaH	Gammaproteobacteria TaxID=	EGYEATLFSQNAEDRVVVLLNIAEKYIKVQLNQSLIEKTT	FS	0.263158	2	------EE-------EEEEHHHHHHHHHHHHHHHHHH---	Low confidence	---EEEEEE-----EEEEHHHHH----EEEE---------	Good confidence		Verified RfaH	MBK31827	100	Candidatus_poseidoniales_archaeon_gca_003602405	transcription/translation regulatory transformer protein RfaH	supercontig:ASM272116v1:141788:34785:35285:-1	-	-	-	-
765	A0A354EYX8	33	Transcription/translation regulatory transformer protein RfaH	Legionella sp.	KALEAVVTAASGEERVTLLLNLFNRPQLVELSVSAVAAAG	FS	0.578095	3	---HHHHH----HHHHHHHHHH-----EEEEEEHHHH---	Good confidence	---HEEEEE---HHHHHHHHHHH---EEEEEE--------	Good confidence
766	A0A355VV22	133	Transcriptional activator RfaH	Holosporales bacterium	AEHVGTIEGLSDKDRVQLLLRFMNRPLKITVPLTSLEKLD	FS	0.52381	2	----EEEE----HHHHHHHHHHH-----------------	Low confidence	---EEEEEE----HHHHHHHHH----EEEEHHHHHHH---	Good confidence		Verified RfaH
767	A0A356D4E5	290	Transcription antitermination protein RfaH	Providencia sp.	TGVKAIFDEPNGESRSILLLNILNKSVAKIMDNTQFKKEL	FS	0.401003	3	----EEEE----HHHHHHHHHH----EEEEE---------	Good confidence	----EEEE----HHHHHHHHHH----EEEEEE---EEEE-	Good confidence		Verified RfaH	HBO22363	100	Desulfurococcus_amylolyticus_1221n_gca_000020905	transcription/translation regulatory transformer protein RfaH	supercontig:ASM353330v1:contig_988:11426:11917:1	-	-	-	-
768	A0A357FYU6	133	Transcriptional activator RfaH	Rhodospirillaceae bacterium	FKDFAATVFSCQAQDRVIVLLDFLKRTVKTVVPVENLERV	None	None	0	---HHHEEEEE----EEEEEHHHHHHHHHHE---------	Low confidence	----HHHEEE-----EEEEHHHHHHHHHHHH---------	Low confidence
769	A0A357KNP7	2	Transcription/translation regulatory transformer protein RfaH	Gammaproteobacteria bacter	GIKAIVKADSGDERVVVLLNLMGRENTLSVARDSLIVAES	FS	0.421053	2	--EEEEE------EEEEEEEH-------------EEE---	Low confidence	---EEEE----HHHHHHHHHH----EEEEE----------	Good confidence
770	A0A358MI74	61	Transcriptional activator RfaH	Rhodobacteraceae bacterium	FTDLLSEITDLAADRRVWVLLDILGSKTRVSAKPEQLERV	FS	0.470395	3	---HHHHHE-------EEEEEH-----------HHHH---	Good confidence	----EEEEEE-----HEEEHHHHH----EEEE--------	Good confidence		Verified RfaH	HBV55539	100	Sphingopyxis_sp_c_1_gca_001047015	transcriptional activator RfaH	supercontig:ASM351282v1:contig_16716:16870:17394:1	-	-	-	-
771	A0A358Y0J4	60	Transcription/translation regulatory transformer protein RfaH	Gammaproteobacteria bacter	FEGINAIFQAYDGEARAIVLINFMQKRQRVKVPVSALKSS	FS	0.496894	3	----HHHHH----HHHHHHHHHHH--EEEEEEE-------	Good confidence	----EEEEE----HHHHHHHHHHH---EEEEEE-------	Good confidence		Verified RfaH
772	A0A359EQ40	2	Transcription/translation regulatory transformer protein RfaH	Halieaceae TaxID=1706372	PFAGLEAVYQMRRGEERVQVLLAMLGREHLIGVEIDDLEV	FS	0.373913	3	------EEEE----HHHHHHHHHHH---EEEEEE---EE-	Good confidence	------EEEE----HHHHHHHHHH----EEEEEE------	Good confidence			HBX73430	100	Neisseria_meningitidis_gca_006334505	transcription/translation regulatory transformer protein RfaH	supercontig:ASM351411v1:contig_15771:974:1471:-1	-	-	-	-
773	A0A362XYW3	60	Transcriptional antiterminator RfaH	Marinobacter TaxID=2742	PFEGINAIFQAYDGEARAVVLINFMQKQQRVKVPVSALKN	FS	0.472727	3	------HHHH----HHHHHHHHHH---EEEEEEEE-----	Good confidence	-----EEEEE----HHHHHHHHHH----EEEEE-------	Good confidence			ROQ47080	100	Citrobacter_freundii_gca_002252125	transcriptional antiterminator RfaH	supercontig:ASM375135v1:Ga0264245_101:460680:461159:-1	-	-	-	-
774	A0A363TJ63	133	Transcriptional activator RfaH	Bradyrhizobiaceae bacterium	FADAKGVLERIADDRRVAILLELLGREVRVFVPAASVGTT	FS	0.5625	2	------HHH------HHHHHHHHH--EEEEEE--------	Low confidence	-----H--------HHHHHHHHH---EEEEEE--------	Good confidence		Verified RfaH
775	A0A364P2I8	133	Transcriptional activator RfaH	Magnetospirillum sp.	RSLDGLFVAEAGDERVIVMLSLLGRTLRVTLPAASVVACA	FS	0.28882	3	-----EEEE----HHHHHHHHHH---EEEE---HHHHE--	Good confidence	---EEEEE------HHHHHHHH---EEEEEE----EE---	Good confidence	RAU23543	100	Mesorhizobium_sp_m1d_f_ca_et_231_01_1_1_gca_003999155	transcriptional activator RfaH	supercontig:ASM328472v1:NODE_1_length_546444_cov_116.019:24579:25082:1	-	-	-	-
776	A0A365TUF1	33	Transcription antitermination protein RfaH	root TaxID=1	DLEAIFARCKGEERAIVLLNVLNRPQHLDLPVESLQKSEG	FS	0.5	3	---HHE-----HHHHHHHHHHH---EEEEEE---------	Good confidence	---HEEE----HHHHHHHHHHH---EEEEE----------	Good confidence		Verified RfaH	RBI69670	100	Acidovorax_sp_69_gca_002797445	transcription/translation regulatory transformer protein RfaH	supercontig:ASM329879v1:contig_01:646581:647105:1	-	-	NOT	NOT
777	A0A365UCV0	61	Transcriptional activator RfaH	Rhodosalinus sp.	ADLVGRIETLEEGERIRVMLDLMGREVRTRIGAEAVEKLD	FS	0.452381	3	---EEEEE------HHHHHHHHH-HHEEE----HH-----	Good confidence	---EEEE--------EHHHHHH-----EEE----------	Good confidence		Verified RfaH	RBI87202	100	Verrucomicrobia_bacterium_gca_003219415	transcriptional activator RfaH	supercontig:ASM329877v1:contig2:288671:289240:-1	-	-	-	-
778	A0A366EY68	77	Transcriptional antiterminator RfaH	Roseiarcus fermentans	LAQAMGRLVRLDSRGKVRVLLEILGGQIYATLDRANLEAV	FS	0.0555556	2	-HHHHHHEEE------EEEEHHHH--EEEEEE--------	Low confidence	----EEEEEE------EEEEEEH----EEEEE--------	Good confidence			RBP07327	100	Streptomyces_albidoflavus_gca_004196095	transcriptional antiterminator RfaH	supercontig:ASM331513v1:Ga0244512_128:59065:59505:1	-	-	-	-
779	A0A366GJD0	60	Transcriptional antiterminator RfaH	Marinobacter pelagius	PFKGISAIFQAYDGEERAIVLINFMQKQQMVKVPVSALRK	FS	0.50974	3	-----HHHHH----HHHHHHHHHH---EEEEEEE------	Good confidence	-----EEEEE----HHHHHHHHHHH---EEEEE-------	Good confidence			RBP27018	100	Methylacidiphilum_fumariolicum_solv_gca_000297415	transcriptional antiterminator RfaH	supercontig:ASM331534v1:Ga0227231_116:88988:89467:1	-	-	-	-
780	A0A366H5B2	24	Transcriptional antiterminator RfaH	Roseimicrobium gellanilyticum	GLKGIVESMTSGENRVKILLEFLGRQSLVEVPSSKLLSSR	FS	0.5625	2	--HHHHH------HHHHHHHHHHH----EEE---------	Low confidence	---EEEEE----HHHHHHHHHHH-----------------	Good confidence	RBP36370	100	Helicobacter_pylori_gca_003059545	transcriptional antiterminator RfaH	supercontig:ASM331520v1:Ga0244561_117:83926:84468:-1	-	-	-	-
781	A0A366WFR7	60	Transcription/translation regulatory transformer protein RfaH	Marinobacter sp.	PFEGINAVFQAYEGEERAIVLINFMQKQQRIRVPVSALKI	FS	0.451346	3	-----HHHH-----HHHHHHHHHH---EEEEEEE---EE-	Good confidence	-----EEEEEE---HHHHHHHHHH----EEEEE----E--	Good confidence
782	A0A367N5Y0	227	Transcription/translation regulatory transformer protein RfaH	Pseudomonas sp.	GIDAIFLTANGSERAVLLLKLLNQECRLIVSSTTIEPVPF	FS	0.388199	3	---EEEEE-----HHHHHHHHHHHHHEEEEE---------	Good confidence	---EEEE-----HHHHHHHHHHHHHEEEEE----------	Good confidence			RCI85184	100	Terribacillus_saccharophilus_gca_002271615	transcription/translation regulatory transformer protein RfaH	supercontig:ASM332575v1:contig_0015:18200:18745:-1	-	-	-	-
783	A0A367ZE74	131	Transcriptional activator RfaH	Anaerolineae bacterium	GYEAIFDTRIPGSERVRVLLKLLYDHRQVPLELDVKLLER	FS	0.5	2	---EEEEEE----HHHHHHHHHHH------EEEE------	Low confidence	-------------HHHHHHHHHH----EEEEEE-------	Good confidence			RCK76396	100	Oleiphilus_messinensis_gca_900108075	Transcriptional activator RfaH	supercontig:ASM332745v1:NODE_10:418731:419243:-1	-	-	-	-
784	A0A368L2V2	32	Transcription/translation regulatory transformer protein RfaH	Parvibium lacunae	GLSGEYQGIVTAPSGEQRALLLIELLGKQQRVPLPLAQLK	FS	0.533333	3	------EEEEE-----HHHHHHHHHH----EEEEE-----	Good confidence	-----HHHHHH-----HHHHHHHHH---EEEEEE------	Good confidence	RCS57438	100	Lachnospiraceae_bacterium_5_1_57faa_gca_000218425	transcription/translation regulatory transformer protein RfaH	supercontig:ASM333521v1:SC0003:118230:118727:-1	-	-	NOT	NOT
785	A0A368N106	94	Transcription/translation regulatory transformer protein RfaH	Corallincola TaxID=1775176	LKGLDALYQLEDGEQRAFVLIDLLGKQQRVSVENIHLQKQ	FS	0.488304	3	-----EEE-----HHHHHHHHHH----EEEEEE-------	Good confidence	-----HHE-----HHHHHHHHHH----EEEEE--------	Good confidence			RCU43304	100	Lachnospiraceae_bacterium_a10_gca_900109005	transcription/translation regulatory transformer protein RfaH	supercontig:ASM333622v1:Scaffold16:38887:39381:-1	-	-	-	-
786	A0A368U746	33	Transcription/translation regulatory transformer protein RfaH	Halomonas sp.	FKELEAIFTRTKGEERAIVLLNILQRPQHLEMPLQHLKKD	FS	0.374286	3	-----EEEE----HHHHHHHHHHH---EEEEEEEEEE---	Good confidence	-----EEEE----HHHHHHHHHHH---EEEEEE-------	Good confidence			RCV92326	100	Arcanobacterium_haemolyticum_gca_006088775	transcription/translation regulatory transformer protein RfaH	supercontig:ASM333666v1:TQ-8S_scaffold15:73975:74496:-1	-	-	-	-
787	A0A369CE29	2	Transcriptional antiterminator RfaH	Thioalbus denitrificans	GLQAIYQAETAEERVHLLLDLMGRTNRITLSRHQIAPAGA	FS	0.45	2	--HHHHH----HHHHHHHHHHH-----EEEE---------	Low confidence	---EEEEE---HHHHHHHHHHH----EEEE----------	Good confidence	RCX32270	100	Klebsiella_pneumoniae_gca_900505595	transcriptional antiterminator RfaH	supercontig:ASM333773v1:Ga0244567_102:674326:674826:-1	-	-	-	-
788	A0A369KWA3	33	Transcription antitermination protein RfaH	Halomonas sp.	KDLQAVFASHKGEERAIVLLNLLNRQQRLVLPVAQLRPQG	FS	0.50974	3	---HHHHH----HHHHHHHHHHH---EEEEEE--------	Good confidence	----EEEE----HHHHHHHHHHH---EEEEE-----E---	Good confidence			RDB43249	100	Bacillus_sp_kbal1_gca_002233595	transcription/translation regulatory transformer protein RfaH	supercontig:ASM333968v1:DQ-26W_scaffold13:41412:41951:1	-	-	-	-
789	A0A370Q9Y0	290	Transcription antitermination protein RfaH	Enterobacillus tribolii	FEGMKAIYAEPDGEKRALLLLTLLNQQVTQSVNNVNFEKL	FS	0.552632	3	----HHHH-----HHHHHHHHHH----EEEEE--------	Good confidence	-----EEE-----HHHHHHHHHHH---EEEEE--------	Good confidence			RDK85173	100	Pseudomonas_sp_gv058_gca_003217435	transcriptional antiterminator RfaH	supercontig:ASM336301v1:Ga0215724_112:104972:105460:-1	-	-	-	-
790	A0A370YCF8	182	Transcription antitermination protein RfaH	Enterobacterales TaxID=91347	GIEAVWYEPDGMKRAMLLLNLMNQQVRVPVNSSMRFHIVA	FS	0.390476	3	-----E-----HHHHHHHHHH----EEEEE----EEEE--	Good confidence	---EEE-----HHHHHHHHHH----EEEEE----EEEE--	Good confidence		Verified RfaH	AKL09962	100	Phytobacter_ursingii_gca_001022135	antitermination protein NusG	plasmid:ASM102213v1:pCAV1151-215:45208:45720:-1	-	-	-	-
791	A0A371B6H5	133	Transcriptional activator RfaH	Pseudolabrys sp.	MVNIEGLFQDIRDESRVILLVSLLGRKVRLQVPAEAIEAA	FS	0.424211	3	---HHHHHH------EEEEEEEH---EEEEEE-HHHHH--	Good confidence	----EEEEE------HHEHHHHH---EEEEEE--------	Good confidence			RDV03178	100	Pectobacterium_aquaticum_gca_003382595	transcriptional activator RfaH	supercontig:ASM336719v1:H_1:82448:82948:-1	NOT	NOT	NOT	NOT
792	A0A372BWD7	2	Transcription/translation regulatory transformer protein RfaH	Wenzhouxiangella sp.	TGLRAVFQARSGQERVVVLLKLLEHERKVELPANAIRKVV	FS	0.625	3	--HHHHHH----HHHHHHHHHHHH--EEEEEE--------	Good confidence	---HHHHH----HHHHHHHHHHH---EEEEE---------	Good confidence			RFF27677	100	Bacillus_sp_kbab1_gca_002233615	transcription/translation regulatory transformer protein RfaH	supercontig:ASM341003v1:222:44039:44551:-1	-	-	-	-
793	A0A372EUP8	218	Transcriptional activator RfaH	Rhodobacteraceae bacterium	AEFVSRVEKIGEDARIHALLDFMGAQRRVAVDAGHVTKLD	FS	0.736842	3	--HHHHHH------HHHHHHHH------------------	Good confidence	---EEEEE---HHHHHHHHHHHH-----EE----------	Good confidence			RFP88232	100	Phaeobacter_inhibens_gca_002892085	transcriptional activator RfaH	supercontig:ASM341765v1:63075.63_clean_contig_14:9654:10184:-1	-	-	-	-
794	A0A375A628	290	Transcription antitermination protein RfaH	Pectobacteriaceae TaxID=1903410	FSGLQAIYTEPDGEARSMLLLNLLNRQVRQSIDNRQFKKA	FS	0.487013	3	----HHHH-----HHHHHHHHHH----EEEEE----EEE-	Good confidence	----EEEEE----HHHHHHHHHHH---EEEEE--------	Good confidence			SLM61386	100	Dickeya_aquatica_gca_900095885	transcription antiterminator protein	chromosome:Daq1742:Chromosome:267961:268449:-1	NOT	NOT	NOT	NOT
795	A0A376DML7	290	Transcription antitermination protein RfaH	Edwardsiella TaxID=132406	SGLEAIYRESDGEKRAILLLNLLNQEVSQSLDNSDFEKIL	FS	0.380952	3	----EEE-----HHHHHHHHHH----EEEEE----EEE--	Good confidence	----EEEE----HHHHHHHHHH----EEEEE-----EE--	Good confidence		Verified RfaH	STC92037	100	Edwardsiella_hoshinae_gca_900447315	Transcriptional activator rfaH	supercontig:50465_E01:ERS1295689SCcontig000001:3547717:3548208:1	NOT	NOT	NOT	NOT
796	A0A379HF95	290	Transcription antitermination protein RfaH	Gammaproteobacteria TaxID=1236	AGIQAIYDEPNGESRSILLLNILNKNVSKVLDNTQFKKLS	FS	0.422222	3	----EEE-----HHHHHHHHHH----EEEEE-----EE--	Good confidence	----EEE-----HHHHHHHHHH----EEEEE---------	Good confidence		Verified RfaH	SUC45247	100	Providencia_stuartii_gca_900455285	Transcriptional activator rfaH	supercontig:56433_E01:ERS1859703SCcontig000002:4138499:4138990:-1	NOT	NOT	NOT	NOT
797	A0A379JS23	33	Transcription antitermination protein RfaH	Pseudomonas oleovorans	FAEIEAIFLAHDKDERVLLLINLLQRENTLSFHLKDISKV	FS	0.410526	3	-----EEEE----HHHHHHHHHHH---EEEEE--------	Good confidence	-----EEEE----HHHHHHHHHH----EEEEE--------	Good confidence		Verified RfaH	SUD51439	100	Roseiarcus_fermentans_gca_003315135	transcriptional activator RfaH	supercontig:44343_C01:ERS1058910SCcontig000002:1931194:1931715:-1	NOT	NOT	NOT	NOT
798	A0A379LB06	227	Transcriptional activator RfaH	Pseudomonadaceae TaxID=135621	DMEAIFLSMDGQERVMLLLSLLNREQHIQVGLASVQPVRA	FS	0.489286	3	---HHHE----HHHHHHHHHHH----EEEEE---------	Good confidence	---EEEEE---HHHHHHHHHHH---EEEEE----------	Good confidence	SUD83753	100	Stigmatella_erecta_gca_900111745	transcriptional activator RfaH	supercontig:57940_C02:ERS1906615SCcontig000007:1158232:1158765:1	NOT	NOT	NOT	NOT
799	A0A379LBX8	33	Transcription antitermination protein RfaH	Pseudomonas TaxID=286	ELEAIFVSADGEDRSVILLNLLQREQKVRVPTQFLSLCAQ	FS	0.494286	3	--HHHHE----HHHHHHHHHHH---EEEEEE--HHH----	Good confidence	---EEEEE---HHHHHHHHHHH---EEEEE-HHHHH----	Good confidence		Verified RfaH	HCL76689	98	Rhodobacteraceae_bacterium_parr1_gca_002256185	transcription/translation regulatory transformer protein RfaH	supercontig:ASM352772v1:contig_131:8313:8825:1	-	-	-	-
800	A0A381GW33	290	Transcriptional activator RfaH	Enterobacteriaceae TaxID=543	FEGLKAIFTEPDGEARSMLLLNLLNKEIKQSVKNTGFRKI	FS	0.461842	3	-----HEE-----HHHHHHHHHH----EEEEE----EE--	Good confidence	-----EEE-----HHHHHHHHHHH---EEEEE--------	Good confidence			SUX76558	100	Desulfovibrio_gilichinskyi_gca_900177375	transcriptional activator RfaH	supercontig:31136_F01:ERS513131SCcontig000001:4902781:4903239:1	NOT	NOT	NOT	NOT
801	A0A381HAF1	124	Transcription antitermination protein RfaH	root TaxID=1	FEGLKAIFTEPDGEARSMLLLNLLNKEVKQSVKNTAFRKV	FS	0.497727	3	----HHHH-----HHHHHHHHHHH---EEEEE----EE--	Good confidence	-----EEEE----HHHHHHHHHHH---EEEEE--------	Good confidence			STT23940	100	Siphonobacter_curvatus_gca_002943425	transcriptional activator RfaH	supercontig:36648_F01:ERS647570SCcontig000002:4777938:4778426:1	NOT	NOT	NOT	NOT
802	A0A385YZP9	227	Transcription antitermination protein RfaH	Pseudomonas sp.	FAELEGIFLAMDGNKRVVLLLNFLQREQKILMPVTGISKI	FS	0.439286	3	-----HEEE----HHHHHHHHHH----EEEEEE-------	Good confidence	-----EEEE----HHHHHHHHHHH---EEEEEE-------	Good confidence			AYC31447	100	Helicobacter_pylori_gca_004013905	transcription/translation regulatory transformer protein RfaH	chromosome:ASM359517v1:Chromosome:672086:672592:1	NOT	NOT	NOT	NOT
803	A0A387AMJ9	227	Transcription/translation regulatory transformer protein RfaH	Pseudomonas sp.	PYAEMDAIFLAMDGDQRVRLLLNILNRKQQVSIPISHLVA	FS	0.504348	3	-----HHHHHH---HHHHHHHHHHH---EEEEEE------	Good confidence	-----EEEEE----HHHHHHHHHH----EEEEE-------	Good confidence	AYF90649	100	Burkholderia_sp_hi2761_gca_002223355	transcription/translation regulatory transformer protein RfaH	chromosome:ASM362697v1:Chromosome:5786799:5787302:1	NOT	NOT	NOT	NOT
804	A0A389M9W5	290	Transcription antitermination protein RfaH	Enterobacterales TaxID=91347	FKGFEAIYTEPDGEARSLLMLNLINQQVKQSLDNTHFQKV	FS	0.436842	3	-----EEE-----HHHHHHHHHH----EEEEE----EE--	Good confidence	-----EEE-----HHHHHHHHHHH---EEEEE--------	Good confidence			GBU12410	100	Enterobacterales_bacterium_gca_003864575	transcription antitermination protein	supercontig:ASM386457v1:BHES01000022:24985:25488:-1	-	-	-	-
805	A0A399QNM2	112	Transcriptional activator RfaH	Henriciella barbarensis	SDWLGRVIEMADADRVKVLFGMMTRQVEVTLPKHHLARAV	FS	0.380952	2	--HHHHHH-------HEEEHHHH---EEEE----HHH---	Low confidence	--HHHHEEE-----HHHHHHHHH---EEEE--HHHH----	Good confidence	RIJ20478	100	Helicobacter_pylori_gca_001189775	transcriptional activator RfaH	supercontig:ASM357634v1:CCUG66934_S15:173081:173587:1	-	-	-	-
806	A0A399RHK1	112	Transcriptional activator RfaH	Henriciella algicola	QDRIGWIVELPDVDRVKVLLGMMTRHVEVTLPRKQLAKAS	FS	0.15	2	------EEE-----HHHHHHHHHH---EEEE-HHHHH---	Low confidence	---HEEEEE------EEEEHH----EEEEE----HHH---	Good confidence			RIJ29209	100	Microbacterium_sp_dfw100m_13_gca_004135285	transcriptional activator RfaH	supercontig:ASM357624v1:CCUG67844_S10:639285:639797:-1	-	-	-	-
807	A0A3A1PZM1	219	Transcription antitermination protein RfaH	Vibrio harveyi	FAGIDAIYHEQDGEKRSIMLVQMLSKRVPVSIDNNDLEFM	FS	0.552632	3	----HHHH-----HHHHHHHHHH----EEEEE--------	Good confidence	-----EEE-----HHHHHHHHHHH---EEEEE--------	Good confidence		Verified RfaH	RIW13803	100	Lactobacillus_curieae_gca_003864335	transcription/translation regulatory transformer protein RfaH	supercontig:ASM332660v2:CAIM1508_a5_28:16676:17176:1	-	-	-	-
808	A0A3A2IBA5	219	Transcription antitermination protein RfaH	Vibrio sp.	FAGIDAIYQEQDGEKRSILLVQMITKHVPVSLNNSDLDLK	FS	0.435526	3	-----EEEE----HHHHHHHHHH----EEEEE--------	Good confidence	-----EEE-----HHHHHHHHHHH---EEEEE-----E--	Good confidence		Verified RfaH
809	A0A3A3D5E2	129	Transcriptional activator RfaH	Pseudoalteromonas TaxID=53246	GYRGTLIERQNKQSVAIEVRGLEQSMLVTIPIELLKVIGA	FS	0.350476	3	---EEEEE----EEEEEEEE---HHHHHHHHHHHHHH---	Good confidence	---EEEEE-----EEEEEEEE---HHHHHHHHHHHHH---	Good confidence	RJE76980	100	Gluconobacter_morbifer_g707_gca_000234355	transcriptional activator RfaH	supercontig:ASM359033v1:scaffold2_cov816_read255:54385:54909:-1	-	-	-	-
810	A0A3A4W547	2	Transcription/translation regulatory transformer protein RfaH	Gammaproteobacteria bacter	MHDYDAIFLARSAHDRVILLLDIIGKQVRIEVEAAHIEAR	FS	0.666667	2	----HHHHEE-----HHHHHHHHH---EEEEEEEE-----	Low confidence	----HHHHH----HHHHHHHHHHH---EEEEE--------	Good confidence
811	A0A3A6NWB4	59	Transcription antitermination protein RfaH	Oxalobacter sp.	VGIEAIYQMSDGEGRVMVLIELLSKRVKMSVEVAKLRKVG	FS	0.432749	3	----EEEE-----HHHHHHHHH----EEEEE---------	Good confidence	----EEE-----HHHHHHHHHH----EEEEE-----E---	Good confidence			RJX30679	100	Bacteroides_sp_om05_12_gca_003438995	transcription/translation regulatory transformer protein RfaH	supercontig:ASM360511v1:Ga0104751_1000004:44028:44525:1	-	-	-	-
812	A0A3A6QZH1	219	Transcription antitermination protein RfaH	Vibrio sp.	FAGIDAIYQEPDGETRSILLVNMISRHVPMSIDNKDLGLN	FS	0.511842	3	-----HHH-----HHHHHHHHHH----EEEEEE----E--	Good confidence	-----EEE-----HHHHHHHHHHH---EEEEE--------	Good confidence			RJX74247	100	Bosea_sp_tnd4ek4_gca_900156025	transcription/translation regulatory transformer protein RfaH	supercontig:ASM360564v1:scaffold_1:34522:35019:-1	-	-	-	-
813	A0A3A6TZ40	264	Transcription antitermination protein RfaH	Parashewanella spongiae	NIEGVFDEKSGEKRCFVLLKIMGQMKRVHVVDEFVEKISA	FS	0.538012	3	-----EE------HHHHHHHHH---EEEE---HHHH----	Good confidence	---EEEE------HHHHHHHH---EEEEEE----------	Good confidence			RJY18239	100	Grimontella_sp_ag753_gca_003201505	transcription/translation regulatory transformer protein RfaH	supercontig:ASM367633v1:Scaffold26_1:20281:20787:-1	-	-	-	-
814	A0A3B0U6W3	57	Transcriptional activator RfaH	hydrothermal vent	GVQGEVIQIFGQSRILIRIETMKCCLYANVSNDEIKILQG	NFS	0	2	---EEEEEE---EEEEEEEEE---EEEE----HHEEE---	Low confidence	--EEEEEEEE--EEEEEEEE----EEEE----HHHHHH--	Good confidence
815	A0A3B0U9E3	109	Transcriptional activator RfaH	hydrothermal vent	LKGQIGEVEATYNEDKLYVTIESLGQQVMVSIDKKLLKPL	None	None	0	----EEEEEE------EEEEEHHHH-HHHHHHHHHHH---	Low confidence	----EEEEEEE-----EEEEEHHHHHHHHHHHHHHHH---	Low confidence
816	A0A3B0Y3B4	2	Transcriptional activator RfaH	hydrothermal vent	AGLEGVFLCDNTKERVDLLLDYLGKQTEVNVSIHDIERMI	FS	0.428571	2	-----EEEEE----HEEEHHHHH-----EEEEE-------	Low confidence	----EEEE----HHHHHHHHHHH----EEEEEEE------	Good confidence
817	A0A3B1A2P0	2	Transcriptional activator RfaH	hydrothermal vent	FAGMKGLFESKSGEERVIILLQLLGRDNKVNVAMNEVVSA	FS	0.583851	3	----HHHHH----HHHHHHHHHHH----EEE---HHHH--	Good confidence	----EEEEE----HHHHHHHHHHH---EEEEE--------	Good confidence
818	A0A3B1AE34	2	Transcriptional activator RfaH	hydrothermal vent	LTGYRAIFDKYVSGDRISVLLDIVGKHTRMRISRHDVKLA	FS	0.714286	2	---HHHHHHH-----EEEEEEEEE----EEEEE---EEE-	Low confidence	---HHHHHHH----HHHHHHHHHH----EEEEE-------	Good confidence
819	A0A3B1AXG4	2	Transcriptional activator RfaH	hydrothermal vent	GLEGVFQAQTSNERVVLLIECLGRASRVTLGFDDVGKAPI	FS	0.5	3	-----EE-----HHHHHHHHHH----EEEE----------	Good confidence	---EEEE----HHHHHHHHHHH----EEE-----------	Good confidence
820	A0A3B1C1Z3	142	Transcriptional activator RfaH	hydrothermal vent	GLEGVVSKVSKDEQTLAVSIEMLNRSVIVTLPASTVIKKC	NFS	0	2	---HHHHH------HEEEEEHH---EEEEE----HHH---	Low confidence	--EEEEEEE-----EEEEEEE----EEEEEE-----E---	Good confidence
821	A0A3B6Y5R0	94	Transcription/translation regulatory transformer protein RfaH	Pseudoalteromonas TaxID=53	KDIHAIYQQPDGELRSILLIKLLNHYAQIVVDNSTIKKVQ	FS	0.412698	3	----EEEE----HHHHHHHHHH----EEEEE-----EE--	Good confidence	----EEE-----HHHHHHHHHH----EEEEE---------	Good confidence		Verified RfaH	AXQ99054	100	Lactobacillus_zymae_dsm_19395_gca_001434115	transcription/translation regulatory transformer protein RfaH	chromosome:ASM342930v1:1:3412923:3413402:-1	NOT	NOT	NOT	NOT
822	A0A3B8RFK4	58	Transcriptional activator RfaH	Lautropia sp.	PFKGLEGIVSSVAEERISVLMTLLGRERSLEFPATLLKVS	FS	0.68323	3	----HHHHHHHHHHHHHHHHHHHH-----------EEE--	Good confidence	----HHHHHHHHHHHHHHHHHHHH----EEE-----EEE-	Good confidence
823	A0A3B9BR86	47	Transcriptional activator RfaH	Rhodobacteraceae bacterium	TKFVATVEKIATTQRVWVLLDYMGQKTRIQFDTGNLAKAP	FS	0.4	3	---HHHE--------EEEEEE-------------------	Good confidence	---EEEEE------HHHHHHHHH----EEEE---------	Good confidence		Verified RfaH
824	A0A3B9ESA4	133	Transcriptional activator RfaH	Rhodospirillaceae bacterium	FAELEGLFECIDDDQRVVLLLELMGRMVRTRLPGHAVSAA	FS	0.585921	3	---HHHHHE-----HHHHHHHHH---EEEEE---HHH---	Good confidence	---HHEEEEE-----HHHHHHHH---EEEEEE--------	Good confidence
825	A0A3C0QDM3	2	Transcription/translation regulatory transformer protein RfaH	Gammaproteobacteria bacter	GLEAIFKARDGETRAIILLKLLGKTQPLRIDSNHLAPAAH	FS	0.457516	3	----E------HHHHHHHHHHH---EEEEE----------	Good confidence	---EEE-----HHHHHHHHHH----EEEEE----------	Good confidence
826	A0A3D0GN75	2	Transcription/translation regulatory transformer protein RfaH	Halieaceae bacterium	AGLQGIFEMSKDDDRAYLLIELLGRATRVQLERFMLGDPL	FS	0.659148	3	-----HH-------HHHHHHHHH----HEHHHHHH-----	Good confidence	-----EE-----HHHHHHHHHHH----EEEEEHHH-----	Good confidence		Verified RfaH
827	A0A3D1AL97	106	Transcriptional activator RfaH	Deltaproteobacteria TaxID=28221	DTSTQGLFYSFSGQDNVVVLLNFLNRQVKATLPVDRVQRQ	FS	0.338095	3	----EEEEEEEE----EEHHHHHHHH--EEEE--EEE---	Good confidence	---EEEEEEEEE---HHHHHHHHHH--------HHHH---	Good confidence		Verified RfaH
828	A0A3D1Z5Y6	219	Transcription antitermination protein RfaH	Vibrio TaxID=662	QFSGFDAIYQEADGEKRSILLITLINQKVKIKVENTDVDW	FS	0.427318	3	------EEEE----HHHHHHHHHH---EEEEEEE------	Good confidence	------EEE-----HHHHHHHHHHH---EEEEE-------	Good confidence			HCH01673	100	Natrinema_pellirubrum_dsm_15624_gca_000337635	transcription/translation regulatory transformer protein RfaH	supercontig:ASM352238v1:contig_318:68012:68500:-1	-	-	-	-
829	A0A3D2BP17	133	Transcriptional activator RfaH	Rhodospirillaceae bacterium	ADYIGRFDGATNDERVVILLDFMGQQVRTKVNLDVISAHA	FS	0.105263	3	----EEE-------EEEEEEE----EEEEE--HHHH----	Good confidence	---EEEEEE-----EEEEEEE----EEEEEE----EEE--	Good confidence
830	A0A3D2M505	227	Transcription/translation regulatory transformer protein RfaH	Pseudomonas sp.	DMEAIFLSMEGEERVMLLFNVLNRQQRIQVHLACVQPVQR	FS	0.47619	3	---HHHH----HHHHHHHHHHH----EEEEE-----H---	Good confidence	---EEEEE---HHHHHHHHHH----EEEEEE---------	Good confidence
831	A0A3D2M7X8	33	Transcription antitermination protein RfaH	Pseudomonas sp.	ELEAIFVSADGEERSVILLTLLQREQKVRVPTHYLSGCVA	FS	0.532468	3	--HHHHHH---HHHHHHHHHHH----EEEEE---------	Good confidence	---EEEEE---HHHHHHHHHHH----EEEE----HH----	Good confidence
832	A0A3D2VPF5	2	Transcription/translation regulatory transformer protein RfaH	Candidatus Competibacterac	AGCEAELLSLDGERRALVLLELLGRSNTVALPLDMLAPLS	FS	0.647059	2	----EEEE------HHHHHHHHH-----EEE---------	Low confidence	-----EEE----HHHHHHHHHHHH-----HH---------	Good confidence		Verified RfaH
833	A0A3D4I6T9	60	Transcription/translation regulatory transformer protein RfaH	Marinobacter TaxID=2742	PFKGISAIFQAYDGEERAIVLISFMQKQQQVKVPVSVIRS	FS	0.47619	3	-----HHHH-----HHHHHHHHHH---EEEEEEE------	Good confidence	-----EEEEE----HHHHHHHHHH----EEEEEE------	Good confidence			CCG96022	99	Marinobacter_hydrocarbonoclasticus_atcc_49840_gca_000284615	putative DNA-binding transcriptional antiterminator	chromosome:ASM28461v1:Chromosome:2619472:2619951:-1	NOT	NOT	NOT	NOT
834	A0A3D4KMU9	33	Transcription/translation regulatory transformer protein RfaH	Halomonas TaxID=2745	FKDLDAIFERCKGEERAIVLLNVLQRPQHLNVPIELLRKP	FS	0.487013	3	-----HHHH----HHHHHHHHHH---EEEEEEEE------	Good confidence	----EEEEE----HHHHHHHHHHH---EEEEE--------	Good confidence			HCR97544	100	Frankia_sp_bmg5_11_gca_004337455	transcription/translation regulatory transformer protein RfaH	supercontig:ASM353128v1:contig_31:4971:5516:-1	-	-	-	-
835	A0A3D4L8B0	113	Transcription/translation regulatory transformer protein RfaH	Pseudomonadaceae TaxID=135	FEGIESIFMAMEGDERVILLINLLNRQQQISLPLASIASR	FS	0.489286	3	-----HHH-----HHHHHHHHHH---EEEEEEE-------	Good confidence	-----EEEE----HHHHHHHHHHH---EEEEEE-------	Good confidence			SOB52772	95	Klebsiella_pneumoniae_gca_900501225	Transcriptional activator RfaH	supercontig:MFPA15A1205a1:MFPA15A1205_Contig_24:179505:180032:1	-	-	-	-
836	A0A3D4YF03	133	Transcriptional activator RfaH	Holosporales bacterium	FKDQVASFDSMDDQSRVHLLLTFMGREMKMTLPAYAVEAA	FS	0.1875	3	----EEEEE------HEEEHHHHH-HEEEEE--HHHH---	Good confidence	----EEEEEE-----EEEEEEE-----EEEEE--------	Good confidence		Verified RfaH
837	A0A3D5MAW4	290	Transcription antitermination protein RfaH	Erwiniaceae TaxID=1903409	LEGLEAIFTEPDGEARSMLLLNLLNKQVKQSVENGAFRKA	FS	0.509569	3	----HHHH-----HHHHHHHHHH----EEEEE----EEE-	Good confidence	-----EEE-----HHHHHHHHHHH---EEEEE--------	Good confidence		Verified RfaH	POU44912	100	Lactobacillus_capillatus_dsm_19910_gca_001434915	transcription/translation regulatory transformer protein RfaH	supercontig:ASM291899v1:NODE_22:10538:11026:1	-	-	-	-
838	A0A3D5Q180	60	Transcription/translation regulatory transformer protein RfaH	Marinobacter sp.	PFRGINAIFQAYDGEERAIVLISFMQKQQRVKVPVSAIRR	FS	0.452381	3	------HHEE----HHHHHHHHHH---EEEEEEE------	Good confidence	-----EEEEEE---HHHHHHHHHHH---EEEEE-------	Good confidence			HCW89424	100	Clostridioides_difficile_gca_005786645	transcription/translation regulatory transformer protein RfaH	supercontig:ASM353934v1:contig_2538:3623:4102:1	-	-	-	-
839	A0A3D8H6M1	60	Transcription/translation regulatory transformer protein RfaH	Marinobacter TaxID=2742	PFEGINAIFQSYDGEARAIVLINFMQKQQVVSVPVSALKR	FS	0.485931	3	-----HHHHH----HHHHHHHHHH---EEEEEEE------	Good confidence	-----EEEEE----HHHHHHHHHH----EEEEEE------	Good confidence		Verified RfaH	RDU42378	100	Enterococcus_faecium_gca_002360185	transcription/translation regulatory transformer protein RfaH	supercontig:ASM336348v1:1:312042:312521:1	-	-	-	-
840	A0A3D9BNN0	61	Transcriptional activator RfaH	Rhodosalinus sediminis	ADVVGRIERMNENDRIRVMLEFMATDVRTEMPAEVVRKIA	FS	0.571429	2	---HH-H-------HHHHHHHHHH--------HHHHHH--	Low confidence	----HEEEE-----HHHHHHHHHHH-HHH---HHHHHH--	Good confidence			REC55123	100	Ruminococcus_albus_8_gca_000178155	transcriptional activator RfaH	supercontig:ASM338555v1:scaffold21:5554:6060:1	-	-	-	-
841	A0A3D9DZN9	33	Transcriptional antiterminator RfaH	Kushneria indalinina	ALEGLFVHGKGEERVIVLLNILQREHQVTVGAGQIRASQK	FS	0.420238	3	--HHHHH------HEEHHHHHH----EEEE---HH-----	Good confidence	---EEEEE----EEEEEEHHHHHHHHHEEE----------	Good confidence			REC96125	100	Ktedonobacterales_bacterium_scaws_g2_gca_004208415	transcriptional antiterminator RfaH	supercontig:ASM338584v1:Ga0215643_101:853098:853622:1	-	-	NOT	NOT
842	A0A3E0FFU0	227	Transcription antitermination protein RfaH	root TaxID=1	FVDVEAIFLAMEGEQRVLLLMTLLQREQRVSVPLVDISKH	FS	0.453416	3	-----HHHE----HHHHHHHHHHH---EEEEEE---EE--	Good confidence	-----EEEE----HHHHHHHHHHH---EEEEEE---EE--	Good confidence			REH08650	100	Bacillus_cereus_gca_002566845	transcriptional antiterminator RfaH	supercontig:ASM338758v1:Ga0215803_105:240245:240781:1	-	-	-	-
843	A0A3E0WMU9	2	Transcription/translation regulatory transformer protein RfaH	Alkalilimnicola ehrlichii	FAGYEALFQARNGEERVVVLLNIMRQEQRLSLPAQAVARA	FS	0.5	3	-----HHHH----HHHHHHHHHHH---EEEEEE-------	Good confidence	----EEEEE----HHHHHHHHHHH---EEEEE--------	Good confidence			RFA33471	100	Bradyrhizobium_sp_2_39s1mb_gca_002266435	transcription/translation regulatory transformer protein RfaH	supercontig:ASM339971v1:NODE_21_length_80151_cov_53.7469_ID_41:67872:68372:1	-	-	-	-
844	A0A3E1E8E3	24	Transcriptional antiterminator RfaH	Verrucomicrobia bacterium	GIHTVITQVFPAQERVRILLELLGEVREVQVSLDAVSKKE	FS	0.428571	2	---HHHHHH----HHHHHHHHHH---HEEEEEE-------	Low confidence	---EEEEEE----HHHHHHHHHH---EEEEE---------	Good confidence			RFC45754	100	Burkholderia_mallei_nctc_10229_gca_000015605	transcriptional antiterminator RfaH	supercontig:ASM340273v1:Ga0133913_10004479:17505:18065:1	-	-	-	-
845	A0A3E1ETR7	24	Transcriptional antiterminator RfaH	Verrucomicrobia bacterium.	GQQAIVTRVLPGAQRVRVLLEFLGNQHEVEISILSLLSAR	FS	0.3	3	---EEEEEE-----EEEEHHHHH----HHHHHHHHHH---	Good confidence	--EEEEEEEE----HEEEHHHH----EEEE----------	Good confidence
846	A0A3E1K6G4	2	Transcription/translation regulatory transformer protein RfaH	Wenzhouxiangella sediminis	AGLRAVFQAKSGQDRVVVLLKLLEHERKVELPADTIRKVV	FS	0.510714	3	---HHHH-----HHHHHHHHHHH---EEEEEE--------	Good confidence	----EEEEE---HHHHHHHHHHH----EEEE---------	Good confidence			RFF29558	100	Gammaproteobacteria_bacterium_gca_002726655	transcription/translation regulatory transformer protein RfaH	supercontig:ASM341005v1:192:6606:7118:1	-	-	-	-
847	A0A3E2BMU1	212	Transcriptional activator RfaH	Candidatus Saccharicenans	GLRGLFYRNLSDKERVMILLNYVAYQGSLTIEKSKIKKVG	FS	0.411905	3	---HHHHHH-----EEEEEEEEH----EEEEE--------	Good confidence	---EEEEE-----HHHHHHHHHHH---EEEEHHHHHHH--	Good confidence	RFT16049	100	Rhodospirillaceae_bacterium_gca_002713365	Transcriptional activator RfaH	supercontig:ASM342616v1:QUAH01000005:101610:102116:1	-	-	-	-
848	A0A3G4ULI4	264	Transcription antitermination protein RfaH	Shewanella TaxID=22	DFDGIFAEKCGDTRCKVLFTFLGQHKTITVEQSAIRAVCA	FS	0.407895	3	----EE-------EEEEEEHH----EEEE---HHHHH---	Good confidence	-----E------HHHHHHHHHH---EEEE-----HHH---	Good confidence			AYV13186	100	Klebsiella_pneumoniae_gca_900507195	transcription/translation regulatory transformer protein RfaH	chromosome:ASM372145v1:Chromosome:1947695:1948192:1	NOT	NOT	NOT	NOT
849	A0A3G7A6A4	113	Transcription antitermination protein RfaH	Pseudomonadaceae TaxID=135621	FADLEAIFESCVGEERVVLLLNLLNKQQRIELPRSSIRKI	FS	0.452381	3	-----HHHE----HHHHHHHHHHH---EEEEEE-------	Good confidence	----EEEEE----HHHHHHHHHH----EEEEEE-------	Good confidence			AZC20629	100	Enterococcus_faecalis_gca_005236705	Transcriptional activator RfaH	chromosome:ASM385054v1:Chromosome:5638736:5639374:1	-	-	NOT	NOT
850	A0A3G7HC48	227	Transcriptional activator RfaH	Pseudomonas chlororaphis	GLEGVFIASHGAERVMILLQFLNREQTVCMPLSDLTRPHS	FS	0.534524	3	--HHHHH----HHHHHHHHHHH----EEEEE---------	Good confidence	---EEEEE---HHHHHHHHHHH----EEEE----------	Good confidence	AZD08515	100	Helicobacter_pylori_gca_004012735	Transcriptional activator RfaH	chromosome:ASM385060v1:Chromosome:3347582:3348118:1	NOT	NOT	NOT	NOT
851	A0A3G8LZ91	264	Transcription antitermination protein RfaH	Shewanella TaxID=22	DLEAIFDENNPDKRCHVLFNIMGQQKRILVELTNLQAVSK	FS	0.443978	3	-----E-------EEEEHHHH----EEEEE---HHH----	Good confidence	----EEE-----HHHHHHHHHH---EEEEE-HHHHH----	Good confidence			AZG74192	100	Kocuria_sp_m5w7_7_gca_003797835	transcription/translation regulatory transformer protein RfaH	chromosome:ASM385539v1:Chromosome:3793347:3793850:-1	NOT	NOT	NOT	NOT
852	A0A3L7DUC5	2	Transcriptional activator RfaH	Halioglobus sp.	AGLDGIYQMKKDSDRVELLLSLMGRKLPVVLQLDQLGSAH	FS	0.5	2	-------------HHHHHHHHHH---EEEEEEEE------	Low confidence	------------HHHHHHHHHHH----EEEEEEE------	Good confidence	RLQ21187	100	Mariniflexile_fucanivorans_gca_004341235	transcriptional activator RfaH	supercontig:ASM345760v1:U0301_scaffold15:80960:81490:-1	-	-	NOT	NOT
853	A0A3L8C4X8	202	Transcription/translation regulatory transformer protein RfaH	Gammaproteobacteria TaxID=	FKGVEAIYLCADGEARAMVLLTLLGRKQSVVIEESLLKAI	FS	0.448622	3	-----EEHE-----HHHHHHHHHH----EEEEE--HH---	Good confidence	----EEEEE-----HHHHHHHHH----EEEEE--------	Good confidence		Verified RfaH	MBA55995	100	Rheinheimera_sp_kl1_gca_001275035	transcription/translation regulatory transformer protein RfaH	supercontig:ASM270890v1:MHASMcontig_1038569:39871:40332:1	-	-	-	-
854	A0A3L8Q1S0	264	Transcription antitermination protein RfaH	Parashewanella TaxID=2547964	EIEGVFEETSGEKRCFVLLKLLGSMKRVEVPLEAIDKLSA	FS	0.531746	3	--HHHHH-----HHHHHHHHHH--EEEEEE----------	Good confidence	----EEE-----HHHHHHHHH---EEEEEE----------	Good confidence			RLV61420	100	Streptomyces_viridochromogenes_tue57_gca_000332625	transcription/translation regulatory transformer protein RfaH	supercontig:ASM367589v1:Scaffold2_2:34838:35350:-1	-	-	-	-
855	A0A3M0YEG3	2	Transcription/translation regulatory transformer protein RfaH	Gammaproteobacteria bacter	AGLEGIFLSSNGQERVTILLNWLGQQTPTQLPADHVSTLP	FS	0.348039	3	----EEEE------EEEEEEHH------------------	Good confidence	----EEEE----HHHHHHHHHHH-----EE----------	Good confidence
856	A0A3M0Z652	2	Transcription/translation regulatory transformer protein RfaH	Gammaproteobacteria bacter	AGLEAVFQAETAEERVIVLLKLLGRETAVAVPRDALEPSS	FS	0.520455	3	---HHHHH----HHHHHHHHHHH--HEEEEE---------	Good confidence	----EEEE----HHHHHHHHHHH---EEEEE---------	Good confidence
857	A0A3M1DRZ8	2	Transcription antitermination protein RfaH	Gammaproteobacteria bacterium	MAGYEAIFQARSGQERVLLLIEIAGKLARMKVSAHHIERA	FS	0.614286	3	---HHHHHHH---HHHHHHHHHHH---EEEEE-HHHHH--	Good confidence	----EEEEE----HHHHHHHHHHH---EEEEE--------	Good confidence
858	A0A3M1EEH4	194	Transcription/translation regulatory transformer protein RfaH	Chloroflexi bacterium	GVEAIFVKHLAPSDRVILLLELLGRENEIKVPLSAIERVP	FS	0.5	2	---EEEE-------HHHHHHHHH-----EEE---------	Low confidence	---EEEE-------HHHHHHHHH-----EEEEHHH-----	Good confidence			RME43636	100	Enterococcus_faecium_gca_003796865	transcription/translation regulatory transformer protein RfaH	supercontig:ASM369439v1:k99_1162259:551:1129:-1	-	-	-	-
859	A0A3M1J6C5	133	Transcriptional activator RfaH	Alphaproteobacteria bacterium	GQTGEVDEIPATAQDRVQILLGMLGAQFRLQMPAHALETA	None	None	0	--------------HHHHHHHHHHHHHHHHH---HHH---	Low confidence	-----EEHH-----HHHHHHHHHHHHHHHH---HHHHH--	Low confidence			RMF01304	100	Paraglaciecola_agarilytica_no2_gca_000314935	transcriptional activator RfaH	supercontig:ASM369492v1:k99_752022:590:1096:-1	-	-	-	-
860	A0A3M1QX64	119	Transcriptional activator RfaH	Nitrospinae bacterium	GLVAIFERELSGQQRVQLLLDILATQARLVIERDKIRRVQ	FS	0.428571	2	--HHHHH------HHHHHHHHHHHHHHHEEEE--------	Low confidence	---EEEEE-----HHHHHHHHHHH---EEEE--HHH----	Good confidence			RMF84528	100	Prevotella_sp__gca_003508345	transcriptional activator RfaH	supercontig:ASM369612v1:k99_1364947:903:1421:-1	-	-	-	-
861	A0A3M1X1X4	54	Transcription/translation regulatory transformer protein RfaH	Deltaproteobacteria bacter	GLLKDLEVVFDGYLSGDERVSLLLNSVSANIKLNVPRHFL	None	None	0	-----HHHHH--------HHHHHHHHHH------------	Low confidence	---HHHHHHH--------EEEEHHH-----EEEE------	Low confidence			RMG59758	100	Rhodoplanes_elegans_gca_003258805	transcription/translation regulatory transformer protein RfaH	supercontig:ASM369650v1:k99_367100:2150:2638:-1	-	-	-	-
862	A0A3M1ZKN3	106	Transcriptional activator RfaH	Zetaproteobacteria bacterium	QGVEGVFESMRGEDRVIVLLTWLSRQVRVDLPVDKVIALS	FS	0.550595	3	---HHHHE----HHHHHHHHHHH---EEEEE---HHH---	Good confidence	----EEEEEE----HHHHHHHHH--EEEEE--HHHHHH--	Good confidence			RMG91380	100	Pannonibacter_phragmitetus_gca_900454465	transcriptional activator RfaH	supercontig:ASM369590v1:k99_514762:11150:11665:-1	-	-	-	-
863	A0A3M2DLM3	61	Transcriptional activator RfaH	Alphaproteobacteria bacterium	FADFVARVEALGPDERVYVLIELLGEARRVALRTGDIAAA	FS	0.48538	3	---HHHHHEE------EEEEEHH-----E----HHHH---	Good confidence	----EEEEEE-----HHHHHHHHH-----EEE--------	Good confidence			RMH39572	100	Legionella_pneumophila_gca_004922415	transcriptional activator RfaH	supercontig:ASM369670v1:k99_893398:5469:6059:1	-	-	-	-
864	A0A3M2EBP3	102	Transcription antitermination protein RfaH	Gammaproteobacteria bacterium	ADIEGILAETDGEKRCIVLIELLGRTHKIESSFDELEKPD	FS	0.442724	3	---HHHHH------EEEEEEHHH----EEE----------	Good confidence	----EEEE-----HHHHHHHHHH--HEEEE----------	Good confidence			RMH45724	100	Spongiibacteraceae_bacterium_gca_002723235	transcription/translation regulatory transformer protein RfaH	supercontig:ASM369666v1:k99_215481:13785:14294:-1	-	-	-	-
865	A0A3M2F2R2	106	Transcriptional activator RfaH	Zetaproteobacteria bacterium	AGLEGVFVAMRGEERVLIMLDWLQRKVRAELALNEVIAAA	FS	0.498095	3	---EEEEEE----HHHHHHHHHH--HEEEE--HHHHH---	Good confidence	----EEEEEE---HHHHHHHHHH--EEEEE--HHHHH---	Good confidence			RMH59616	100	Magnetococcales_bacterium_gca_002707865	transcriptional activator RfaH	supercontig:ASM369679v1:k99_1037025:2537:3052:1	-	-	-	-
866	A0A3M2HXX7	227	Transcription antitermination protein RfaH	Pseudomonas zhaodongensis	DMEAIFLSMDGDERVMLLLNVLNRQQRVQVRLAHVQPVSQ	FS	0.5	3	---HHHH----HHHHHHHHHHH---EEEEEE---------	Good confidence	---EEEEE---HHHHHHHHHHH----EEEE---HHHHH--	Good confidence
867	A0A3M2I184	33	Transcription/translation regulatory transformer protein RfaH	Pseudomonas zhaodongensis	DVEAIFVSDEGEERSVILLNLLQREQKVSVPTRYLAVAPC	FS	0.510714	3	---HHHH----HHHHHHHHHHH---EEEEEE---------	Good confidence	---EEEEE---HHHHHHHHHHH----EEEE----------	Good confidence	RMH92207	100	Salmonella_enterica_subsp_enterica_serovar_weltevreden_gca_004291365	transcription/translation regulatory transformer protein RfaH	supercontig:ASM369636v1:P7_1:1239675:1240256:1	-	-	-	-
868	A0A3M2RF51	60	Transcription antitermination protein RfaH	Marinobacter TaxID=2742	PFKGLAAIFQAYDGEERAIVLINFMQKQQRVSVPVSAIRS	FS	0.390476	3	------EEEE----HHHHHHHHHHH---EEEEEE------	Good confidence	-----EEEEE----HHHHHHHHHH----EEEEE-------	Good confidence			RMJ03946	100	Dyadobacter_sp_ar_3_8_gca_005280585	Transcription antitermination protein RfaH	supercontig:ASM333670v1:contig2:186171:186650:-1	-	-	NOT	NOT
869	A0A3M4LNQ0	33	Transcriptional activator RfaH	Pseudomonas cichorii	DVEAIFLSADGTERAVILLNLLQRQQKVVIPISSLSSMQA	FS	0.530556	3	---HHH-----HHHHHHHHHHH----EEEE----------	Good confidence	---EEEE----HHHHHHHHHHH---EEEEE----------	Good confidence	RMQ42631	100	Escherichia_coli_gca_005046225	Transcriptional activator RfaH	supercontig:ASM370027v1:PchICMP3353_Contig_47:70708:71214:-1	-	-	-	-
870	A0A3M4RMS8	33	Transcriptional activator RfaH	Pseudomonas TaxID=286	DIEAIFLACDGTERAVILLNLLQREQKVVLPMSSLLRMEA	FS	0.532468	3	--HHHHHH---HHHHHHHHHHH----EEEEE---------	Good confidence	---EEEEE---HHHHHHHHHHH----EEEEE---------	Good confidence	RMR03776	100	Microterricola_sp_ov434_gca_003610585	Transcriptional activator RfaH	supercontig:ASM370128v1:PgyICMP2236_Contig_19:13481:13993:1	-	-	-	-
871	A0A3M5P433	33	Transcription antitermination protein RfaH	Pseudomonadaceae TaxID=135621	DVEAIFLATDGTERAVILLNMLQRQQKVVLPINSLTRMEA	FS	0.509524	3	--HHHHH----HHHHHHHHHHH----EEEEE---------	Good confidence	---EEEE----HHHHHHHHHHH---EEEEE----------	Good confidence			RMT79254	100	Acinetobacter_baumannii_gca_005819115	Transcription antitermination protein RfaH	supercontig:ASM370204v1:PvrICMP19473_Contig_24:181016:181630:-1	-	-	-	-
872	A0A3N1NRW8	102	Transcriptional antiterminator RfaH	Gallaecimonas pentaromativorans	FKGLSAVYTMNEGQERIKVMVEILNSQSPLSISLKDVERL	FS	0.589245	3	---HHHHHHH---HHHHHHHHHHH-----EEEEE------	Good confidence	----HEEE-----HHHHHHHHHHHH----EEE--------	Good confidence			ROQ22544	100	Raoultella_planticola_gca_900451265	transcriptional antiterminator RfaH	supercontig:ASM375162v1:Ga0244683_109:31928:32425:-1	-	-	-	-
873	A0A3N1NUZ7	33	Transcription antitermination protein RfaH	Marinimicrobium TaxID=359337	RELEAVVHATKGEERVVLLLNLLNQPQQIEVPTHALSRSD	FS	0.442641	3	---HEEEE----HHHHHHHHHHH---EEEEEE--------	Good confidence	----EEEEE---HHHHHHHHHHH----EEEE-HHHH----	Good confidence			ROQ20025	100	Brevibacillus_laterosporus_gca_003590075	transcriptional antiterminator RfaH	supercontig:ASM376292v1:Ga0244674_11:723983:724483:1	-	-	NOT	NOT
874	A0A3N2A5W7	113	Transcriptional antiterminator RfaH	Pseudomonas TaxID=286	FAGIESIFMSMDGEERVILLINLMNRQQQISLPVTSISTR	FS	0.496241	3	----HHHH-----HHHHHHHHHH---EEEEEEE-------	Good confidence	-----EEEE----HHHHHHHHHH----EEEEE--------	Good confidence			ROR57902	100	Arcobacter_sp_cect_8983_gca_004118855	transcriptional antiterminator RfaH	supercontig:ASM375226v1:Ga0304784_103:492445:493104:1	-	-	-	-
875	A0A3N2DMC3	124	Transcription antitermination protein RfaH	Enterobacter TaxID=547	GLQAIFTEPDGEMRSMLLLNMMNQQISQSVKNTAFRKVEG	FS	0.410526	3	----EEE----HHHHHHHHHH----EEEEE-----EE---	Good confidence	---EEEE----HHHHHHHHHH----EEEEE----------	Good confidence			ROS00475	100	Anaerolineae_bacterium_gca_003577035	transcriptional antiterminator RfaH	supercontig:ASM375252v1:Ga0304805_110:10213:10710:1	-	-	-	-
876	A0A3N2QSE8	61	Transcriptional activator RfaH	Histidinibacterium lentulum	NAIATIETLSDKERITLLLELVGQTATVHTSQRNVEPVRN	None	None	0	-HHHHHHHHHH-HHHHHHHHHH--HHHEE-----------	Low confidence	---EEEE-----HHHHHHHHHH----EEE-----------	Low confidence			ROT98090	100	Methanomicrobiales_archaeon_hgw_methanomicrobiales_1_gca_002839675	transcriptional activator RfaH	supercontig:ASM378905v1:Scaffold10_1:138252:138761:1	-	-	-	-
877	A0A3N3DXW2	94	Transcription/translation regulatory transformer protein RfaH	Vibrio ponticus	NISAIFLEAESEKRSILLIELLNQQVKLSVENDDITPVLS	FS	0.372294	3	----EE-----HHHHHHHHHHH---EEEEE----EEEE--	Good confidence	---EEEE----HHHHHHHHHH----EEEE-----HHHH--	Good confidence	ROV59385	100	Bacillus_sp_afs096315_gca_002552175	transcription/translation regulatory transformer protein RfaH	supercontig:ASM379042v1:CAIM1751_43:31490:32011:1	-	-	-	-
878	A0A3N4B9A5	290	Transcription antitermination protein RfaH	Yersinia TaxID=444888	FAGLQAIYTEPDGEARSMLLLNMLNSQIKHSLDNRQFEKQ	FS	0.447368	3	-----EEE-----HHHHHHHHHH----EEEEEE-------	Good confidence	-----EEE-----HHHHHHHHHHH---EEEEE--------	Good confidence		Verified RfaH	TNV21064	100	TNV21064	transcription/translation regulatory transformer protein RfaH	supercontig:ASM637641v1:contig00127:7853:8341:1	-	-	-	-
879	A0A3N9QIN5	59	Transcription antitermination protein RfaH	Rhodobacteraceae bacterium	AGLEAIYQCSEAEHRSIVLLELLHKRVRMQIETARLSKAN	FS	0.523529	3	----HHH------HHHHHHHHHH----EEEE---------	Good confidence	----EEEE----HHHHHHHHHH----EEEEE-----E---	Good confidence			RQW28139	100	Trichococcus_pasteurii_gca_900079135	transcription/translation regulatory transformer protein RfaH	supercontig:ASM385627v1:CH30_scaffold8:131974:132489:1	-	-	-	-
880	A0A3N9TF51	219	Transcription antitermination protein RfaH	Vibrio sp.	QFAGIEAIYQEPDGETRSVMLIKLINSPVTMSISNKDLEL	FS	0.414286	3	------EEE-----HHHHHHHHHHH---EEEEE----E--	Good confidence	-----EEEE-----HHHHHHHHHHH---EEEEE----EE-	Good confidence			RQW62494	100	Rhizobium_sp_jab6_gca_003024605	transcription/translation regulatory transformer protein RfaH	supercontig:ASM385652v1:scaffold_5:266961:267455:1	-	-	-	-
881	A0A3P2EKQ5	124	Transcription antitermination protein RfaH	Enterobacteriaceae TaxID=543	GLEAIFTEPDGEARSMLLLNLLNKQVLQSVKIPTSRKSKR	FS	0.436508	3	---EE------HHHHHHHHHHH---EEEEE----------	Good confidence	---EEEE-----HHHHHHHHHH---EEEEE---HHHHH--	Good confidence			THU25919	99	Duganella_sp_root198d2_gca_001428585	transcription/translation regulatory transformer protein RfaH	supercontig:ASM483370v1:N18_NODE_25:10168:10656:1	-	-	-	-
882	A0A3P8JKU1	18	Transcriptional activator RfaH	Alistipes TaxID=239759	FKGAEGYIRRIKGNRRLVVSIEGIVAVATSYIPGCFLEKI	FS	0.203934	3	---EEEEEEEE----EEEEEE---EEEE----HHHHH---	Good confidence	---EEEEEEEEE---EEEEEE---EHHHHHH-HHHHH---	Good confidence			RHR61526	100	Alistipes_sp_af17_16_gca_003479305	UpxY family transcription antiterminator	supercontig:ASM347930v1:AF17-16.Scaf9:68049:68579:1	-	-	-	-
883	A0A3Q8WF90	33	Transcription antitermination protein RfaH	Halomonas TaxID=2745	FKDLEAVFKRCKGEERAIVLLNVLQRPQDVEISVDNLQKK	FS	0.5	3	-----HHHH----HHHHHHHHHH---EEEEEEE-------	Good confidence	----EEEEE----HHHHHHHHHHH---EEEEEEE------	Good confidence			AIA76717	97	Halomonas_campaniensis_gca_000696485	antitermination protein NusG	chromosome:ASM69648v1:Chromosome:3925518:3926039:1	NOT	NOT	NOT	NOT
884	A0A3Q8YVG8	77	Transcriptional activator RfaH	Mesorhizobium TaxID=68287	FARQIGALASLDEKGRVTVLLELLGGCVPVSTTAQNLLPA	FS	0.894737	2	-HHHHHHHH-------HHHHHHHH------HHHH------	Low confidence	-HHHHHHHH-------HHHHHHHH-------HHH------	Good confidence			AZO32326	100	Mycoplasma_synoviae_gca_003147565	transcriptional activator RfaH	chromosome:ASM395246v1:Chromosome:7416149:7416667:-1	NOT	NOT	NOT	NOT
885	A0A3Q9DAC7	227	Transcription/translation regulatory transformer protein RfaH	Pseudomonas TaxID=286	FVELKAIFLAMEGNERVLLLMNFLQREQKISVPVTSVCKL	FS	0.415476	3	-----EEEE----HHHHHHHHHHH---EEEEEE-------	Good confidence	-----EEEE----HHHHHHHHHHH---EEEEE--------	Good confidence		Verified RfaH	OYU09646	100	Candidatus_poseidoniales_archaeon_gca_003602665	transcription/translation regulatory transformer protein RfaH	supercontig:ASM225586v1:NODE_9:130822:131355:1	-	-	-	-
886	A0A3R1DH14	66	Transcription antitermination protein RfaH	root TaxID=1	GMLKEIEKIIEVEKPEVRTQTLLQYLSYSIQHPTALLASG	None	None	0	---HHHHHHHHE------HHHHHHHHHHHH----HHHH--	Low confidence	---HHHHHHHH-------HHHHHHHHHHH-----HHH---	Low confidence
887	A0A3R1TYV8	94	Transcription antitermination protein RfaH	compost metagenome	TGFEAIYLEPDGEKRAILLVTLLNQETSSSFDNQAFRRLD	FS	0.422222	3	----EEE-----HHHHHHHHHH----EEEEE-----EE--	Good confidence	----EEE-----HHHHHHHHHH----EEEEE---------	Good confidence			PTT51982	93	Muricauda_olearia_gca_004150225	transcription/translation regulatory transformer protein RfaH	supercontig:ASM306108v1:NODE_375_length_25663_cov_8.464638:19269:19769:-1	-	-	-	-
888	A0A3R1YWW1	155	Transcription antitermination protein RfaH	compost metagenome	SLHLIIEMRSDASRKAAFYALLEKNALWQRLASRPAARVY	FS	0.238095	2	--EEEEEE-----HHHHHHHHH-HHHHHHHHHH-------	Low confidence	--EEEEEE---HHHHHHHHHHHHHHHHHHHHHH-------	Good confidence
889	A0A3R1ZY86	26	Transcription antitermination protein RfaH	compost metagenome	TIELDSGPFAAQKAVVQEVTNTHYVLVLESMGCVLKMKHK	FS	0.214286	3	-EEEE-------HHHHHH-----EEEEHHH---EEEE---	Good confidence	-EEEE--------EEEEE----EEEEEE----EEEEE---	Good confidence
890	A0A3R2CMQ0	143			KAWLSDSQYQYLLNLDQETRPVSRVALLMNLVFEPGQQGF	FS	0.547619	3	-----HHHHHHHHH------HHHHHHHHHHHH--------	Good confidence	-----HHHHHHHHH-------HHHHHHHHHHHH-------	Good confidence
891	A0A3R2DPC2	100	Transcription antitermination protein RfaH	root TaxID=1	NHEGKIIKVQGKTVLMSLDHIECALVTCIEINHLVKASPL	NFS	0	2	-----EEEEE--EEEHHH-----EEEEEEE----------	Low confidence	---EEEEEE---EEEEEEE----EEEEE------------	Good confidence			SKB48289	95	Sphingobacterium_nematocida_gca_900168125	Transcription antitermination factor NusG	supercontig:IMG-taxon_2595698210_annotated_assembly:LY61DRAFT_scaffold00002.2:381004:381558:-1	NOT	NOT	NOT	NOT
892	A0A3R2LMN9	33	Transcription antitermination protein RfaH	compost metagenome	YKELEAIFLARDGAERIVILLQLLHREHTLSIPIDAIEKT	FS	0.464286	3	-----HHEE----HHHHHHHHHHH---EEEEE--------	Good confidence	-----EEEE----HHHHHHHHHHH---EEEEEE-------	Good confidence			POF42172	97	Acidobacteria_bacterium_gca_003223145	transcription/translation regulatory transformer protein RfaH	supercontig:ASM290615v1:NODE_3_length_746964_cov_41.6609:409084:409590:-1	-	-	-	-
893	A0A3R2RBH1	113	Transcription antitermination protein RfaH	compost metagenome	FAALDAIFLEMDGKDRVVLLINLLSRQQQVSVPLADIAAY	FS	0.45	3	-----HHHE----HHHHHHHHHHH--EEEEEEE-------	Good confidence	-----EEEE----HHHHHHHHHH----EEEEEE-------	Good confidence
894	A0A3R2S942	57	Transcription antitermination protein RfaH	compost metagenome	KGMIAELVSIKNKKSLVLKLENLGYAIHVNTSTAYIEPLK	FS	0.197723	3	---HHEEEH----EEEEEEE-----EEEEEHHHHH-----	Good confidence	---EEEEEEEE--EEEEEEEE----EEEEE--HH------	Good confidence
895	A0A3R2U408	57	Transcription antitermination protein RfaH	root TaxID=1	KGITGEVIEYKSQKQLLLRLGDLQHSIIVKVAASLIERIP	FS	0.16	3	-----EEHHHHHHHHHEEEEE----EEEEE-HHHHH----	Good confidence	---EEEEEEE---EEEEEEE-----EEEEE--H-------	Good confidence			SDJ30958	97	Pedobacter_sp_ok626_gca_900100435	Transcription antitermination factor NusG	supercontig:IMG-taxon_2609459674_annotated_assembly:Ga0066764_102:260612:261124:1	-	-	-	-					TKC60965	93	Pedobacter_sp_rp_1_16_gca_005144565	UpxY family transcription antiterminator	supercontig:ASM514456v1:contig4:18988:19500:-1	NOT	NOT	NOT	NOT
896	A0A3R2WA32	100	Transcription antitermination protein RfaH	root TaxID=1	NLEGNIIKVQGQNVLMCFDHLECALITQIPVNQIVKTNIQ	NFS	0	2	-----EEEEE--HHHHHH-----EEEEH-HHHHHHH----	Low confidence	----EEEEEE--EEEEEEE----EEEEE-----HHHH---	Good confidence	PTX24254	91	Pedobacter_sp_ok291_gca_003054145	transcription antitermination factor NusG	supercontig:ASM305414v1:Ga0189736_103:523214:523771:-1	-	-	-	-
897	A0A3R3HXN2	227	Transcription antitermination protein RfaH	compost metagenome.	ELEAIFLSMDGNERVVLLMNILHREQKVRVSLSSIRKAEE	FS	0.563095	3	---HHHHH---HHHHHHHHHHH----EEEE----------	Good confidence	---HEEE----HHHHHHHHHHH---EEEEEE---------	Good confidence
898	A0A3R3PW61	33	Transcription antitermination protein RfaH	compost metagenome	QNLEAIFVARDGEERVLLLLSILQRQTVVSVPLKRVTATA	FS	0.418831	3	---HEEEE----HHHHHHHHHHH---EEEEEE--------	Good confidence	----EEEE----HHHHHHHHHHH---EEEEEE--HHH---	Good confidence
899	A0A3R3QDI6	222	Transcription antitermination protein RfaH	compost metagenome	HLNLIVNMPRAKQREEAFYQFLHHQFSLSRLNRRTRCPLI	None	None	0	--EEEE------HHHHHHHHHHHHHHHH------------	Low confidence	--EEEE------HHHHHHHHHHHHHHHH------------	Low confidence
900	A0A3R3RYI4	113	Transcription antitermination protein RfaH	root TaxID=1	LSEIDAVFMAMDGAERVILLVNMLNRQQQISVPLANIVSA	FS	0.415476	3	-----EEEE----HHHHHHHHHHH---EEEEEE-------	Good confidence	-----EEEE----HHHHHHHHHHH---EEEEE--------	Good confidence			KKA08714	99	Pseudomonas_kilonensis_gca_000968575	antitermination protein NusG	supercontig:Pfluo_1855_344_v1:contig5:254117:254578:1	-	-	-	-
901	A0A3R3YXJ4	227			PLEGVFIAPQGAERVMILMQFLNREQSVCVPLNIVERQRR	FS	0.390476	3	---EEEE----HHHHHHHHHHH---EEEEEEEE-HHH---	Good confidence	---EEEEE---HHHHHHHHHH----EEEEEE---------	Good confidence
902	A0A3R3Z120	227	Transcription antitermination protein RfaH	root TaxID=1	FAELEALFLAMDGDERVVLLMNFLQREQRINLPLSSITRL	FS	0.514286	3	-----HHHH----HHHHHHHHHH----EEEEEE-------	Good confidence	-----EEEE----HHHHHHHHHHH---EEEEEE-------	Good confidence			KPG98508	96	Pseudomonas_sp_rit_pi_q_gca_001297125	antitermination protein NusG	supercontig:ASM129712v1:contig_1:358068:358574:1	-	-	-	-					PYY72547	95	Streptomyces_sp_wac_01438_gca_003945525	transcription/translation regulatory transformer protein RfaH	supercontig:ASM322575v1:contig_2:29476:29982:-1	-	-	-	-
903	A0A3R3ZVY5	26	Transcription antitermination protein RfaH	compost metagenome	RIKLDSGAFTNQDAIVQEVSNTHYILVLESLGCVLKIKYK	FS	0.181818	3	-EEEE-------HHHHHHE----EEEEEHH---EEEE---	Good confidence	--EEE--------EEEEE----EEEEEE----EEEEE---	Good confidence
904	A0A3R4BPS0	167	Transcriptional activator RfaH	compost metagenome.	GHQAKVIHADDGGLRVTFDAGLFKGCKMPMDPEHVETVEE	None	None	0	---EEEEE-----EEEEEE---------------HHH---	Low confidence	---EEEEEE----EEEEEE---------------------	Low confidence
905	A0A3R4F3S7	225	Transcription antitermination protein RfaH	compost metagenome	NRFGGLEAVFEERVDAKRASILISLLGRDSRHVVPLASLT	FS	0.0555556	2	-----HHHHHHHHHHH-HHHHHHHHH------EEE-----	Low confidence	-----EEEEEEE------HEEEEEE------EEEE-----	Good confidence
906	A0A3R4FHQ3	26	Transcription antitermination protein RfaH	root TaxID=1	KIKLESGAFINQDAIVQEVSNNYYVLVLEALGCVLKIKYK	FS	0.190476	3	--EE---------HHHHHH----EEEEEHHH-HEEEE---	Good confidence	-EEE---------EEEEE----EEEEEE----EEEEE---	Good confidence
907	A0A3R4SEA5	100	Transcriptional activator RfaH	compost metagenome.	MNNKEGQIIKLRQKSVMVVIDSLNCVLLSDVNIEDLELIN	NFS	0	2	------EEEEEE--EEEEEEE----EEE--------E---	Low confidence	-----EEEEEE---EEEEEEE----EEEE-----------	Good confidence			AOM75936	94	Pedobacter_steynii_gca_001721645	antitermination protein NusG	chromosome:ASM172164v1:Chromosome:312409:312936:-1	NOT	NOT	NOT	NOT
908	A0A3R4X691	44	Transcriptional activator RfaH	compost metagenome.	GLKGVVFKKSSKSRLGVKIRGINQFLSIEIGMSSIKKCEV	NFS	0	2	--EEEEEEE----EEEEEEEE---HHHHHH----H-----	Low confidence	--EEEEEE-----EEEEEEE---EEEEEE-------EE--	Good confidence
909	A0A3R4ZYK4	57	Transcription antitermination protein RfaH	root TaxID=1	FKGIIAELVSVQNKQRIVLRLQNMGFSININTSIAFVEPI	FS	0.25974	3	----HEEEEE----EEEEEEEH---EEEEE---EEE----	Good confidence	---HHHHHHHH---EEEEEEEH----EEEEE--HH-----	Good confidence			RQO71502	95	Pedobacter_sp_kbw01_gca_003852395	antitermination protein NusG	supercontig:ASM385239v1:KBW1_ATCACG_contig_14:291134:291637:1	NOT	NOT	NOT	NOT
910	A0A3R5E795	227	Transcription antitermination protein RfaH	compost metagenome	PLEGVFIAPQGAERVMILMQFLNREQSVCVPLNIVERQRR	FS	0.390476	3	---EEEE----HHHHHHHHHHH---EEEEEEEE-HHH---	Good confidence	---EEEEE---HHHHHHHHHH----EEEEEE---------	Good confidence
911	A0A3R5HZK2	222	Transcription antitermination protein RfaH	compost metagenome	HLSLIVNMPRAKQREAAFYQFLRHQFSLSRLSRRARCPLI	None	None	0	-EEEEE--------HHHHHHHHHHHH-HHHHHHH------	Low confidence	-EEEEE--------HHHHHHHHHHHH-HHHHHHH------	Low confidence
912	A0A3R5K751	227	Transcription antitermination protein RfaH	compost metagenome	AELEAIFLSMDGNERVILLMNILHREQKIRVPLTSIRKAE	FS	0.52381	3	---HHHHH----HHHHHHHHHHH---EEEEE---------	Good confidence	----EEEE----HHHHHHHHHHH---EEEEEE--------	Good confidence
913	A0A3R5LXQ4	227	Transcription antitermination protein RfaH	compost metagenome	PYAEMDAIFLAMDGEQRVMLLFNILNRQQQVSIPISHLVA	FS	0.5	3	-----HHHHH----HHHHHHHHHH----EEEEEE------	Good confidence	-----EEEEEE---HHHHHHHHHH----EEEEE-------	Good confidence
914	A0A3R9AM04	33	Transcription antitermination protein RfaH	Pseudomonas sp.	DVEAIFLAADGTERAVILLNLLQRQQKVVLPMSSLVRMQA	FS	0.534524	3	--HHHHH----HHHHHHHHHHH----EEEEE---------	Good confidence	---EEEE----HHHHHHHHHHH---EEEEE----------	Good confidence	RRV05774	100	Commensalibacter_sp_esl0284_gca_003202795	transcription/translation regulatory transformer protein RfaH	supercontig:ASM393542v1:NODE_7_length_348448_cov_44.996524:334279:334800:-1	-	-	-	-
915	A0A3R9CLC8	290	Transcription/translation regulatory transformer protein RfaH	Enterobacterales TaxID=913	AGIQAIYNEPDGEARSVLLLKILNRDVPKVVDNRSFETIK	FS	0.472222	3	----EEE-----HHHHHHHHHH----EEEEE---------	Good confidence	----EEH-----HHHHHHHHHH----EEEEE---------	Good confidence			RRW31548	100	Caulobacter_segnis_gca_003243465	transcription/translation regulatory transformer protein RfaH	supercontig:ASM393675v1:NODE_24_length_58494_cov_92.644573:20121:20612:1	-	-	-	-
916	A0A3S0GRG3	112	Transcriptional activator RfaH	Rhizobiales bacterium	GVVTKILELDEKDRIVVLLEVMNRGVKTKLDTNQVTPVSG	FS	0.100251	3	--EEEEEE-----EEEEEEHH-----EEEEE---------	Good confidence	--EEEEEEE----EEEEEEHH----EEEEEEE--------	Good confidence			RTL63705	100	Mesorhizobium_sp__gca_004021315	transcriptional activator RfaH	supercontig:ASM396312v1:sample_193_scaffold_1190:9474:9995:1	-	-	-	-
917	A0A3S0ICI7	264	Transcription antitermination protein RfaH	Shewanella TaxID=22	FVDLDGIFAEKSGDKRCHILFEIMGQQKRVTVPKSSIKPK	FS	0.405882	3	----EEEE------HHHHHHHHH-----EEEE--------	Good confidence	----EEEE-----HHHHHHHHHHH---EEEEE--------	Good confidence			RTR32543	100	Shewanella_atlantica_gca_003966265	transcription/translation regulatory transformer protein RfaH	supercontig:ASM396626v1:NODE_3_length_621446_cov_61.708037:103757:104293:-1	-	-	-	-
918	A0A3S0SCV0	112	Transcriptional activator RfaH	Hyphomicrobium sp.	FDGLAGKIIDLAENDRLVVLMDFLNRPVRVKISGDLLSVV	NFS	0	3	----EEEEEE-----EEEEEEE-----EEEEEE--EEE--	Good confidence	----EEEEEE-----EEEEEEE-----EEEEEEE------	Good confidence			RUP09857	100	Bacillus_sp_e25_gca_003429225	transcriptional activator RfaH	supercontig:ASM398772v1:sample_193_scaffold_5:97056:97580:-1	NOT	NOT	NOT	NOT
919	A0A3S0WMW4	2	Transcriptional activator RfaH	Candidatus Competibacteraceae	FMGCEAELLSQDGAQRALVLLRLLGQVHALPMAVDHLERA	FS	0.714286	2	------HHH----HHHHHHHHHHHHHHH-----HHHHH--	Low confidence	-----HHHH---HHHHHHHHHHHHHH------HHH-----	Good confidence			RUQ41274	100	Zimmermannella_sp_yim_102482_1_gca_003865375	transcriptional activator RfaH	supercontig:ASM398907v1:c_000000000008:8219:8746:-1	-	-	-	-
920	A0A3S0YJ89	33	Transcription/translation regulatory transformer protein RfaH	Halomonas TaxID=2745	FKDLEAIFERTKGEERAIVLLNVLQRPQHLNLPLEQLRKQ	FS	0.453416	3	-----HHHE----HHHHHHHHHH---EEEEEEE---EE--	Good confidence	-----EEEE----HHHHHHHHHHH---EEEEEE-------	Good confidence			RUR45985	100	Roseovarius_nanhaiticus_gca_900156535	transcription/translation regulatory transformer protein RfaH	supercontig:ASM399019v1:5:253999:254547:1	-	-	-	-
921	A0A3S1DIK7	113	Transcription/translation regulatory transformer protein RfaH	Pseudomonas sp.	FAGIESIFMTMDGEERVILLINLMNRLQQISVPLTSLANR	FS	0.489286	3	-----HHH-----HHHHHHHHHH---EEEEEEE-------	Good confidence	-----EEEE----HHHHHHHHHHH---EEEEEE-------	Good confidence			RUT40204	100	Halomonas_urumqiensis_gca_002879635	transcription/translation regulatory transformer protein RfaH	supercontig:ASM399453v1:1377.WGDoc.contig3:397666:398127:1	-	-	-	-
922	A0A3S2Z7H3	133	Transcriptional activator RfaH	Hwanghaeella grinnelliae	SDRTGIFKCQSDKERVVVLLNLLGRDLTVSIEPDFVQKVA	NFS	0	2	----EEEEE-----EEEEEEEE----EEEEE---------	Low confidence	------EEE-----EEEEEEE----EEEEEE--HHHHH--	Good confidence			RVU36447	100	Klebsiella_grimontii_gca_900200035	transcriptional activator RfaH	supercontig:ASM400584v1:Gri0909_2:862161:862664:-1	-	-	-	-
923	A0A3S2ZHG8	195	Transcription antitermination protein RfaH	Leucothrix sp.	GMDVVFNGYAGDERVIVLLDMLSQQNTVKLPRGSVRKSLA	FS	0.581905	3	---HHH------HHHHHHHHHHH---EEEEEHHHHHHH--	Good confidence	--HHEEE----HHHHHHHHHHH--EEEEEE--HHHHHH--	Good confidence			RVU83403	100	Rodentibacter_sp_ppn85_gca_001999335	transcription/translation regulatory transformer protein RfaH	supercontig:ASM401079v1:contig14:146630:147160:1	-	-	-	-
924	A0A3S4H705	290	Transcriptional activator rfaH	Serratia rubidaea (Serratia marinorubra).	FEGLQAIYTEPDGEARSMLLLNLINKQVTQSLDNKQFEKM	FS	0.536842	3	----HHHH-----HHHHHHHHHH---EEEEEE--------	Good confidence	-----EEE-----HHHHHHHHHHH---EEEEE--------	Good confidence			VEA71277	100	Serratia_rubidaea_gca_900635665	Transcriptional activator rfaH	chromosome:31769_F01:1:2495412:2495786:-1	NOT	NOT	NOT	NOT
925	A0A3S9L6D0	264	Transcription antitermination protein RfaH	Shewanella sp.	DLEAIFLEQDGLKRCLVLFEFMGQQKQLDVEQSSISRICA	FS	0.535714	3	----EEE------HHHHHHHHH---EEEE---HHHHH---	Good confidence	----EE------HHHHHHHHH---EEEEE-----------	Good confidence	AZQ11119	100	Klebsiella_pneumoniae_gca_900501335	Transcription antitermination protein RfaH	chromosome:ASM395774v1:Chromosome:2306580:2307083:-1	NOT	NOT	NOT	NOT
926	A0A3T0CVX6	60	Transcription/translation regulatory transformer protein RfaH	Marinobacter sp.	GLEAIFQAYDGEERAIVLISFMQKQQAVKVPVAALAGNPR	FS	0.514286	3	--HHHH-----HHHHHHHHHHH----EEEEE---------	Good confidence	---EEEE----HHHHHHHHHHH---EEEEEE---------	Good confidence
927	A0A3T0VKC8	195	Transcription/translation regulatory transformer protein RfaH	Hahella sp.	LQSIEAVFSSYSPEERVNILINVLGRLSNLEVELKYIELV	None	None	0	--HHHHHH------HHHHHHHHHHHH-----EEEEEEE--	Low confidence	--HHHHHH------HHHHHHHHHHHH-----EEEEEEE--	Low confidence			AZZ91657	100	Rhodococcus_sp_ok269_gca_003386655	transcription/translation regulatory transformer protein RfaH	chromosome:ASM401469v1:Chromosome:2399797:2400300:1	NOT	NOT	NOT	NOT
928	A0A404D1H8	290	Transcription antitermination protein RfaH	root TaxID=1	FEGLVAIFAEPDGEARSMLLLNLLNKDVLQSVKNTSFRKA	FS	0.441388	3	-----HEEE----HHHHHHHHHH----EEEEEE----EE-	Good confidence	-----EEE-----HHHHHHHHHHH---EEEEE--------	Good confidence			PSS45568	93	Klebsiella_quasipneumoniae_gca_900474505	transcription/translation regulatory transformer protein RfaH	supercontig:ASM302448v1:NODE_18_length_86367_cov_72.578003:10717:11208:1	-	-	-	-
929	A0A404UXQ4	227	Transcription antitermination protein RfaH	compost metagenome	FAELQAIYLGMDGDERVIVLLNFLQRQQQLSLPVSGVSKL	FS	0.381818	3	-----EEEE----HHHHHHHHHHH--EEEEEEE-------	Good confidence	-----EEEE----HHHHHHHHHH----EEEEEE-------	Good confidence
930	A0A405NQD3	63	Transcription antitermination protein RfaH	compost metagenome	GLKCEIVEYQNKMKVLIRLNLLNRNILLSLPESSLLKSSN	FS	0.20381	3	---EEEEEE---EEEEEEHHHHHHHHHH---HHHHH----	Good confidence	---EEEEEE---EEEEEEEE----EEEE---HHHHHHH--	Good confidence
931	A0A409L5V2	227	Transcription antitermination protein RfaH	compost metagenome	PYAEMDAIFLAMDGEQRVMLLLNILNRQQQVSIPISHLVA	FS	0.5	3	-----HHHHH----HHHHHHHHHH----EEEEEE------	Good confidence	-----EEEEEE---HHHHHHHHHH----EEEEE-------	Good confidence
932	A0A409QY44	222	Transcription antitermination protein RfaH	compost metagenome	ELQFIVDMRNRSLRQQAFFNLLEQQMYLSRLGRSGAKQAL	None	None	0	-EEEEHHHH--HHHHHHHHHHHHHHHHHHHH---------	Low confidence	-EEEEHHHH--HHHHHHHHHHHHHHHHHHHH---------	Low confidence
933	A0A409TRW2	290	Transcription antitermination protein RfaH	compost metagenome.	FEGLQAIYTEPDGEARSMLLLNLINKQVSQSVDNRQFQKL	FS	0.461842	3	-----HEE-----HHHHHHHHHH----EEEEE----EE--	Good confidence	-----EEE-----HHHHHHHHHHH---EEEEE--------	Good confidence			SUI59417	99	Serratia_quinivorans_gca_900457075	Transcriptional activator rfaH	supercontig:36672_B01:ERS670331SCcontig000002:1959427:1959915:1	NOT	NOT	NOT	NOT
934	A0A410X9W3	124	Transcription antitermination protein RfaH	Proteus TaxID=210425	FQGIKAIYQEPDGEARSILLLNILNSEVKKSLDNKEFKKQ	FS	0.473684	3	-----HEE-----HHHHHHHHHHH---EEEEE--------	Good confidence	-----EEE-----HHHHHHHHHHH---EEEEE--------	Good confidence			QAV23480	100	Corynebacterium_bovis_gca_003932475	transcription/translation regulatory transformer protein RfaH	chromosome:ASM411697v1:Chromosome:1976333:1976827:-1	NOT	NOT	NOT	NOT
935	A0A411Z6U0	61	Transcriptional activator RfaH	Tabrizicola sp.	GLLAEVERSEPERRVWILIELMGQKTRMLVGSDAVKRSRA	FS	0.470588	3	---HHHH-------HHHHHHH----------HHHHHH---	Good confidence	---EEEE------HHHHHHHHH----EEEE----------	Good confidence	RGP38776	100	Nocardioides_currus_gca_003057875	transcriptional activator RfaH	supercontig:ASM344399v1:DJC_scaffold1:257253:257810:-1	NOT	NOT	NOT	NOT
936	A0A418X045	102	Transcription/translation regulatory transformer protein RfaH	Herbaspirillum sp.	VGLEGIYQLSDGEARALVLIELMSQPQRLKFAVEMLRKVA	FS	0.558333	3	----HHHH-----HHHHHHHHH----EEEEE---------	Good confidence	----EEEE----HHHHHHHHHHH---EEEEE---------	Good confidence			RJG05826	100	Bacillus_sp_myb78_gca_002975115	transcription/translation regulatory transformer protein RfaH	supercontig:ASM359087v1:Segkk1:1524302:1524811:1	NOT	NOT	NOT	NOT
937	A0A420WYU0	33	Transcriptional antiterminator RfaH	Kushneria sinocarnis	REMEGVFFDRKGEERVIVLLNILQREHQMQFSIGQVRRSL	FS	0.494286	3	---HHEEE----HHHHHHHHHHH---EEEEEEEHHHH---	Good confidence	----EEEE----HHHHHHHHHHH---EEEEEE---HH---	Good confidence			RKR06305	100	Nitrospira_lenta_gca_900403705	transcriptional antiterminator RfaH	supercontig:ASM363377v1:Ga0215664_103:296101:296619:-1	-	-	NOT	NOT
938	A0A421DKA9	290	Transcription antitermination protein RfaH	Brenneria alni	FTGLQAIYTEPDGEARSMLLLNLLNKQVCQSIDNRQFQKV	FS	0.473684	3	-----HEE-----HHHHHHHHHH---EEEEEE--------	Good confidence	-----EEE-----HHHHHHHHHHH---EEEEE--------	Good confidence			RLM19772	100	Salmonella_enterica_subsp_enterica_serovar_chester_gca_005518405	transcriptional activator RfaH	supercontig:ASM366624v1:BA_contig000046:6569:7057:1	-	-	-	-
939	A0A423HVG6	227	Transcription antitermination protein RfaH	Pseudomonas TaxID=286	TLEGIFVSSLGDERVMILLQFLNRDQTICVPLSDLGRQSM	FS	0.5125	3	--HHHHH----HHHHHHHHHHH---EEEEEE--HH-----	Good confidence	---EEEE----HHHHHHHHHH----EEEEEE---------	Good confidence	RON17221	100	Pseudomonas_brassicacearum_gca_003732265	transcriptional activator RfaH	supercontig:ASM373226v1:38D7_contig_11:236145:236681:1	-	-	-	-
940	A0A423KH65	227	Transcription antitermination protein RfaH	Pseudomonas frederiksbergensis	PLEGVFQASRGAERVIILLQFLNREQSVCVPLSILERQQA	FS	0.510714	3	---HHHH----HHHHHHHHHHH---EEEEEE---------	Good confidence	---EEEH----HHHHHHHHHH----EEEEEE---------	Good confidence	RON52439	100	Paraprevotella_clara_yit_11840_gca_000233955	transcriptional activator RfaH	supercontig:ASM373232v1:37A10_contig_4:337953:338501:-1	-	-	-	-
941	A0A423S7G2	59	Transcription antitermination protein RfaH	Pusillimonas sp.	SGIEGIYQMNDGEQRAMVLIELISKPVTLKISPKLLRSAN	FS	0.552941	3	---HHHH------HHHHHHHHH----EEEE----------	Good confidence	----EEE-----HHHHHHHHHH----EEEEE-----EE--	Good confidence			ROT46373	100	Escherichia_coli_gca_005040625	transcription/translation regulatory transformer protein RfaH	supercontig:ASM378868v1:scaffold1_size566356:11287:11784:-1	-	-	-	-
942	A0A424QXE6	94	Transcription/translation regulatory transformer protein RfaH	Cellvibrionales TaxID=1706	GLNAIFSQIDGDSRAFVLITILSQKVRAVLPLTSLSRSDK	FS	0.497222	3	---HHH------HHHHHHHHHH---EEEEEE----E----	Good confidence	---EEE------HHHHHHHHHH---EEEEE----------	Good confidence			RPG83834	100	Serratia_sp_olal2_gca_002752475	transcription/translation regulatory transformer protein RfaH	supercontig:ASM216798v2:115529:22843:23361:1	-	-	-	-
943	A0A426VJ41	94	Transcription/translation regulatory transformer protein RfaH	Pseudoalteromonas TaxID=53	RDVQAIYQQPDGEMRSILLIKLLNQYTKVVVDNCTIKKVQ	FS	0.516082	3	----EEEE----HHHHHHHHHH----EEEEE---------	Good confidence	----HHH-----HHHHHHHHHH----EEEEE---------	Good confidence			RRS06926	100	Coprobacillus_sp_of03_2aa_gca_003478025	transcription/translation regulatory transformer protein RfaH	supercontig:ASM393423v1:scaffold_42:28490:28969:-1	-	-	-	-
944	A0A427DA70	33	Transcription antitermination protein RfaH	Pseudomonadaceae TaxID=135621	SDIEAIFVSSDGEERSVILLNLLQREQKVRVPTRYLQCHP	FS	0.487013	3	----HHHH----HHHHHHHHHHH---EEEEEE----E---	Good confidence	----EEEE----HHHHHHHHHHH---EEEEEE--------	Good confidence	RRU92349	100	Enterococcus_faecalis_gca_005238105	transcription/translation regulatory transformer protein RfaH	supercontig:ASM393537v1:NODE_15_length_146069_cov_15.7748:71344:71853:-1	-	-	-	-
945	A0A427EAM4	227	Transcription antitermination protein RfaH	Pseudomonas saudiphocaensis	ELEAIFLSMDGDERVVLLLNFLQRKQKVRLPLSSVSKLQG	FS	0.534524	3	--HHHHH----HHHHHHHHHHH----EEEEE---------	Good confidence	---EEEE----HHHHHHHHHHH---EEEEE----------	Good confidence			RRV13639	100	Ruminococcus_flavefaciens_gca_900119075	transcription/translation regulatory transformer protein RfaH	supercontig:ASM393552v1:NODE_9_length_217025_cov_23.887784:89691:90200:1	-	-	-	-
946	A0A427K314	290	Transcription antitermination protein RfaH	Erwiniaceae TaxID=1903409	FEGLKAIFTEPDGEARSMLLLNLLNKQIFRSLDNRQFQKL	FS	0.486842	3	-----HEE-----HHHHHHHHHH----EEEEE--------	Good confidence	-----EEE-----HHHHHHHHHHH---EEEEE--------	Good confidence			RRZ87496	100	Xenorhabdus_ishibashii_gca_002632755	transcription/translation regulatory transformer protein RfaH	supercontig:ASM393791v1:NODE_16_length_89756_cov_52.9515:10445:10933:1	-	-	-	-
947	A0A430KP20	33	Transcription antitermination protein RfaH	Amphritea sp.	FKELEAVFHSFNGEARAFVLLDIMQKQQKLSMQVKDLKAL	FS	0.575	3	----HHHH-----HHHHHHHHHHH---EEEEE--------	Good confidence	----HHEEE-----HHHHHHHHHH---EEEEE--------	Good confidence			RTE65237	100	Prevotella_ruminicola_gca_900108325	transcription/translation regulatory transformer protein RfaH	supercontig:ASM395751v1:NODE_12_length_112934_cov_55.4255:82484:83023:-1	-	-	-	-
948	A0A431V5V5	33	Transcription antitermination protein RfaH	Halomonas nitroreducens	KDLQAVFSSHKGEERAIVLLNMLHKQQRLEMPVAQLRRRD	FS	0.419643	3	---HHHEE----HHHHHHHHHHH---EEEEEEE---E---	Good confidence	----EEEE----HHHHHHHHHH----EEEEE-----EE--	Good confidence			RTR05969	100	Helicobacter_pylori_gca_004012265	transcription/translation regulatory transformer protein RfaH	supercontig:ASM396615v1:NODE_3_length_274389_cov_47.163278:118171:118713:-1	-	-	-	-
949	A0A432D8D7	219	Transcription antitermination protein RfaH	Vibrio TaxID=662	GITAIYEEPDGDKRSFLLVEMINRPVKVSVENESLNWEEN	FS	0.410526	3	----EE-----HHHHHHHHHH----EEEEEE----EE---	Good confidence	----E-----HHHHHHHHHHH----EEEEE-----EE---	Good confidence			RTZ21350	100	Prevotella_sp_bp1_148_gca_900100635	transcription/translation regulatory transformer protein RfaH	supercontig:ASM397042v1:CAIM285T_365:3459:3974:-1	-	-	-	-
950	A0A432DMN3	105	Transcriptional activator RfaH	Candidimonas sp.	PLAGMEGVIHAVGAKRVLLLMEVLGQRKLVKVKPGQVEFV	FS	0.653333	3	---HHHHHHHHHHHHHHHHHHHHH----EEEE---EEEE-	Good confidence	----HHHHHHHHHHHHHHHHHHH-----EEEE---EEEE-	Good confidence			RTZ42342	100	Acidiferrobacteraceae_bacterium_gca_002687565	transcriptional activator RfaH	supercontig:ASM397106v1:scaffold05:56779:57420:-1	-	-	-	-
951	A0A432DMY0	105	Transcriptional activator RfaH	Candidimonas sp.	ALKGLEGLVHSVSTQRVIVLMEILGRQARIKLPIDHVEPT	FS	0.477226	3	---HHHHHHHHHHHHHHHHHHHH------EEE--------	Good confidence	----HHHHHHHHHHHHHHHHHHH-----EEEE--------	Good confidence
952	A0A432VQX2	60	Transcription/translation regulatory transformer protein RfaH	Aliidiomarina haloalkalito	GLKAVYEMPKGEDRCLVLLDMLGKQQHIEIDEQILRVSDS	FS	0.535526	3	------------HHHHHHHHHH----EEEE-HHHHHH---	Good confidence	---EEE-----HHHHHHHHHH---EEEEEE----------	Good confidence			RUO18662	100	Mycobacteroides_abscessus_subsp_massiliense_gca_900138605	transcription/translation regulatory transformer protein RfaH	supercontig:ASM398731v1:contig8:78319:78834:-1	-	-	-	-
953	A0A432VT85	60	Transcription antitermination protein RfaH	Aliidiomarina iranensis	FAGLKGLYDIADGESRCFVLLEMLGKAQRLELDEGDIIPS	FS	0.534056	3	----HHH-------HHHHHHHHH----EEEEE--------	Good confidence	----EEEE-----HHHHHHHHHH----EEEEE--------	Good confidence			RUO19639	100	Paenibacillus_sp_ar247_gca_002968895	transcription/translation regulatory transformer protein RfaH	supercontig:ASM398713v1:contig7:55087:55593:-1	-	-	-	-
954	A0A432W8E0	60	Transcription antitermination protein RfaH	Aliidiomarina minuta	PFAGLPAVYQLRKSEDRCLILLEMMGKQQQLEINESQLKP	FS	0.339286	3	-----HEEEE------HHEEEEHH---EEEEEEE------	Good confidence	-----EEEEE----HHHHHHHHHHH---EEEEEE------	Good confidence	RUO26291	100	Azotobacter_chroococcum_gca_004327895	transcription/translation regulatory transformer protein RfaH	supercontig:ASM398714v1:contig1:1281148:1281639:-1	NOT	NOT	NOT	NOT
955	A0A432WD56	60	Transcription antitermination protein RfaH	Aliidiomarina TaxID=1249554	FAGLPAVYKISKGDDRCLVLLEMMGKQQQLELKEAALKKR	FS	0.438095	3	-----HHE------HHHHHHHHH---EEEEEE---EEE--	Good confidence	----EEEEE----HHHHHHHHHH----EEEEE--------	Good confidence			RUO30323	100	Clavibacter_michiganensis_subsp_michiganensis_gca_002151105	transcription/translation regulatory transformer protein RfaH	supercontig:ASM398697v1:contig6:150033:150521:1	-	-	-	-
956	A0A432WGF7	60	Transcription/translation regulatory transformer protein RfaH	Aliidiomarina sanyensis	FAGLQAVYQMPKGEDRCIVLLEMLGKQQQLEIEAQSLTKP	FS	0.477778	3	-----HHH-----HHHHHHHHH----EEEEEE--------	Good confidence	----EEEEE----HHHHHHHHHH----EEEEE--------	Good confidence			RUO32892	100	Azoarcus_communis_gca_003111645	transcription/translation regulatory transformer protein RfaH	supercontig:ASM398717v1:contig6:153841:154335:1	-	-	-	-
957	A0A432WTL0	60	Transcription antitermination protein RfaH	Aliidiomarina taiwanensis	FAGLQAVYQMPKGEERCLVLLDMLGKQQRIEIEERVLRSS	FS	0.489474	3	-----HHH-----HHHHHHHHHH---EEEEEE--------	Good confidence	----EEEEE----HHHHHHHHHH----EEEEE--------	Good confidence			RUO37106	100	Mycolicibacterium_rhodesiae_gca_002086695	transcription/translation regulatory transformer protein RfaH	supercontig:ASM398701v1:contig14:17371:17868:-1	-	-	-	-
958	A0A432WU70	60	Transcription antitermination protein RfaH	Aliidiomarina shirensis	SGLQAVYDIADSETRCFVLIDMLGKQQRISVDEMDILKVS	FS	0.432749	3	----EEE------HHHHHHHHH----EEEEE----EE---	Good confidence	----EEE-----HHHHHHHHHH----EEEEE---------	Good confidence			RUO37312	100	Enterococcus_faecium_gca_002005915	transcription/translation regulatory transformer protein RfaH	supercontig:ASM398734v1:contig2:177948:178457:-1	NOT	NOT	NOT	NOT
959	A0A432X4Z5	60	Transcription/translation regulatory transformer protein RfaH	Idiomarina aestuarii	GLLARIVMLDGDARCVVLLDWLQHEVRATFSYDELRRTER	FS	0.428571	2	--HHHHHH------EEEEHHHHHHHHHH---HHHHHH---	Low confidence	--HHHHH-------EEEEHHHHHHHHH------HHHH---	Good confidence			RUO41631	100	Carnobacterium_maltaromaticum_gca_002860555	transcription/translation regulatory transformer protein RfaH	supercontig:ASM398735v1:contig1:1231607:1232170:-1	NOT	NOT	NOT	NOT
960	A0A432XD13	60	Transcription/translation regulatory transformer protein RfaH	Idiomarinaceae TaxID=26789	PFKGLFAEILKLDGASRCVVLLDFLHKQVRAEFELSDVKR	FS	0.53355	3	-----HHHHH-----HHHHHHHHHHH--EEEEEE------	Good confidence	----HEEEEEE-----HHHHHHHHHH--EEEEEE------	Good confidence	RUO46631	100	Mesorhizobium_sp__gca_004019805	transcription/translation regulatory transformer protein RfaH	supercontig:ASM398739v1:contig8:105484:106038:-1	-	-	-	-
961	A0A432XYW2	60	Transcription/translation regulatory transformer protein RfaH	Idiomarina halophila	PFAGLIAEIVKLDGASRCVVLLDFLHKQVRAEFDLTSVER	FS	0.666667	3	----HHHHHHE------HHHHHHHHHHHHHE---------	Good confidence	---HHHHHHHH------HHHHHHHHH-HHEEEEEE-----	Good confidence			RUO53906	100	Microbacterium_sp_abrd_28_gca_003850245	transcription/translation regulatory transformer protein RfaH	supercontig:ASM398721v1:contig1:50692:51264:1	-	-	-	-
962	A0A432YF98	60	Transcription/translation regulatory transformer protein RfaH	Gammaproteobacteria TaxID=	FAGFIAKIIDLDGDSRCIVLLDWLQKDVQASFSYTEVKKV	FS	0.630952	3	---HHHHHEE------EEEHHHHHHHHHHE----HHH---	Good confidence	---HHHHHH------HHHHHHHHHHHHHHH----------	Good confidence			RUO59619	100	Streptomyces_sp_tli_053_gca_900105395	transcription/translation regulatory transformer protein RfaH	supercontig:ASM398704v1:contig2:473:973:-1	NOT	NOT	NOT	NOT
963	A0A432YP15	60	Transcription/translation regulatory transformer protein RfaH	Idiomarina insulisalsae	PFKGLLAEIVQLDGASRCIVLLDFLHKQIRAEFELSNLKR	FS	0.595238	3	-----HHEEE-----HHHHHHHHHH---EEEEEE------	Good confidence	---HHHHHHHH------HHHHHHHHH-HHEEEEEE-----	Good confidence	RUO62632	100	Corallococcus_sp_ab043a_gca_003611585	transcription/translation regulatory transformer protein RfaH	supercontig:ASM398706v1:contig3:249138:249653:1	-	-	-	-
964	A0A432Z9C9	60	Transcription/translation regulatory transformer protein RfaH	Idiomarina sediminum	PFSGLLAKVVALDGASRCVVLLDFLQKQVRAEFALSSLKR	FS	0.406818	3	------EEEE----HHHHHHHHHHHH--EEEEEE------	Good confidence	------EEEE-----HHHHHHHHHH---EEEEEE------	Good confidence		Verified RfaH	RUO74536	100	Archangium_gephyra_gca_001027285	transcription/translation regulatory transformer protein RfaH	supercontig:ASM398726v1:contig1:845484:845996:-1	NOT	NOT	NOT	NOT
965	A0A432ZCT5	60	Transcription/translation regulatory transformer protein RfaH	Idiomarina seosinensis	PFKGFLAKVVKLDGESRCFVMLEWMQKEITAHFSYNDLSI	FS	0.547619	3	----HHHHHHE------EEEEHHHHHHHHEE---------	Good confidence	----HHHHHH-------HHHHHHHH--HEEEEEEE--E--	Good confidence	RUO75758	100	Muribaculaceae_bacterium_isolate_039_harlan__gca_003833175	transcription/translation regulatory transformer protein RfaH	supercontig:ASM398727v1:contig2:8033:8518:-1	NOT	NOT	NOT	NOT
966	A0A432ZKQ8	60	Transcription/translation regulatory transformer protein RfaH	Idiomarina taiwanensis	KGFLAKVVKLDGEERCIVLINWLSQDVKAQLNFNEIRINR	FS	0.47619	2	---HHHHHE------EEEEHHHHHHHHHHH-----EEE--	Low confidence	--HHHHHH-------EEEEHHHHHHHHH------HHH---	Good confidence			RUO78420	100	Pseudomonas_syringae_pv_apii_gca_001401385	transcription/translation regulatory transformer protein RfaH	supercontig:ASM398743v1:contig7:275913:276428:-1	NOT	NOT	NOT	NOT
967	A0A432ZQU9	60	Transcription/translation regulatory transformer protein RfaH	Idiomarina tyrosinivorans	FAGLSAKIVGLDGESRCMVLLEFLQKQVTASFAYTDIRKP	FS	0.446429	3	--HHHHHHEE------EEHHHHHHHHHHEEEE--------	Good confidence	--HHHHHHH------EEEEEHHHHHHHHEEEEE-------	Good confidence			RUO80280	100	Marinomonas_rhizomae_gca_003315485	transcription/translation regulatory transformer protein RfaH	supercontig:ASM398747v1:contig5:107884:108366:-1	-	-	-	-
968	A0A433X7C6	77	Transcriptional activator RfaH	Arsenicitalea aurantiaca	SGFSGALDRLDGPERVRVLMGFIGRSVPVTLSRNDVASAN	None	None	0	---------------EEEEHHH------EEE---------	Low confidence	--------------HHHHHHHHH-----EEE---------	Low confidence			RUT29976	100	Chryseobacterium_shandongense_gca_003815615	transcriptional activator RfaH	supercontig:ASM399448v1:scaffold4:62485:63069:-1	-	-	-	-
969	A0A437SY82	182	Transcription/translation regulatory transformer protein RfaH	Enterobacterales TaxID=913	GLSAIWHEPQGAKRAMMLISLMGRLVELDLRRVRAEGIKF	FS	0.509569	3	---EEE-------HHHHHHHHH--HHHHHHHHHH------	Good confidence	---EEE-------HHHHHHHHH--HHHHHHH---------	Good confidence			RVU71978	100	MAAPISSPRWYLIQTKPRQEARAEENLRRQHFECYRPQKHGKTEEPLFPGYLFIRLDRQLDNWYPIRSTRGVARVISFGGEPTPVRDELIEQLRERLAAPAEKPRFQPGERVQLHGGSFRELEAIFVSADGEDRSVILLNLLQREQKVRVPTQFLSLCAQPGLVMGCRIE)	transcription/translation regulatory transformer protein RfaH	supercontig:ASM400994v1:Scaffold4_1:32569:33096:1	-	-	-	-
970	A0A437SYN6	182	Transcription/translation regulatory transformer protein RfaH	Enterobacterales TaxID=913	GLEAVWCEPDGTKRAILLLTLMNRQVRVPVENHMSFHITA	FS	0.364389	3	----EE-----HHHHHHHHHH----EEEEE--EEEEEE--	Good confidence	---EEE-----HHHHHHHHHH---EEEEEE----EEEE--	Good confidence
971	A0A443IF79	290	Transcription antitermination protein RfaH	Pantoea sp.	FEGLKAIFTEPDGEARSMLLLNLLNKQIVRSVDNKQFQKM	FS	0.473684	3	-----HEE-----HHHHHHHHHH---EEEEEE--------	Good confidence	-----EEE-----HHHHHHHHHHH---EEEEE--------	Good confidence			RWR02724	100	Pantoea_sp_lmg_27579_gca_004022165	transcriptional regulator	supercontig:ASM402216v1:contig16:11005:11493:1	-	-	-	-
972	A0A443Z7Q4	60	Transcription/translation regulatory transformer protein RfaH	Pseudidiomarina sp.	FAGFVAKIIELDGDSRCIVLLDWLQQEVKATFSYNDLNKI	FS	0.660952	3	--HHHHHHHH------EEEEHHHHHHHHH----HHHH---	Good confidence	---HHHHHH------HHHHHHHHHHHHHHH----------	Good confidence			RWU12946	100	Porphyromonadaceae_bacterium_gca_003510605	transcription/translation regulatory transformer protein RfaH	supercontig:ASM402532v1:NODE_1_length_458015_cov_77.189557:347145:347645:-1	-	-	-	-
973	A0A447CU79	112	Transcription antitermination protein RfaH	Rhodoplanes piscinae.	FDGLAAKVIAMNEKDRVVVLLDLLNRTVKAHLTIDQLRSV	FS	0.14	3	---HHHEEEE-----EEEEEEEE----EEEEEEHHHH---	Good confidence	----EEEEEE-----EEEEEEE-----EEEEEEE------	Good confidence			VCU08827	100	Dorea_longicatena_gca_004167275	Transcription antitermination protein RfaH	supercontig:Rhod_genome:NODE_29:30753:31118:-1	-	-	-	-
974	A0A455R9V4	2	Transcription antitermination protein RfaH	Rhodocyclaceae bacterium	GLEGVFEISDGEQRSFVLLEFMQKQQRVSISTTDLRAATY	FS	0.5	3	---HHH-----HHHHHHHHHHH---EEEEE----------	Good confidence	---EEEE----HHHHHHHHHH----EEEEE----------	Good confidence
975	A0A455VM48	290	Transcription antitermination protein RfaH	Serratia symbiotica	FEGLCAIYTEPDGETRSMLLLNLLHKQVSQSLDNRQFQKV	FS	0.473684	3	-----HEEE----HHHHHHHHHH----EEEEE--------	Good confidence	-----EEE-----HHHHHHHHHHH---EEEEE--------	Good confidence			EFW11644	100	Serratia_symbiotica_str_tucson_gca_000186485	DNA-binding transcriptional antiterminator	supercontig:ASM18648v1:scaffold00336:36125:36601:1	-	-	-	-
976	A0A482Z0Z9	195	Transcriptional activator RfaH	Bacteria TaxID=2	FKGQTAIFQNYNSRDRVIVLLKLIGQQQEIELLEKEVIAV	FS	0.320833	3	----EEEEE------HHHHHHHHHHHHHHHH--HHH----	Good confidence	----EEEEEE-----EEEEEEHH------EEE----EEE-	Good confidence			SHN90817	100	Sanguibacter_sp_leaf3_gca_001425965	Transcriptional activator RfaH	supercontig:BHECKSOX:NODE_24_length_22865_cov_144.547_ID_47:4563:5036:1	-	-	-	-
977	A0A495AJG2	290	Transcription antitermination protein RfaH	Enterobacter sp.	GLEAIFSEPDGEARSMLLLNLLNKQVRQSVKNTDFRKLQK	FS	0.44582	3	---EEE-----HHHHHHHHHH----EEEE------EE---	Good confidence	----EE-----HHHHHHHHHH----EEEEE----------	Good confidence
978	A0A495DGL7	90	Transcriptional antiterminator RfaH	Alteromonadaceae bacterium	RPNEFTSKNKEKRVLELLASLSHARNGSQHPSISARAATI	None	None	0	---------HHHHHHHHHHHHHH-----------------	Low confidence	---------HHHHHHHHHHHHHH-----------------	Low confidence			RKR01488	100	Mesorhizobium_sp_m7d_f_ca_us_004_03_1_1_gca_003998635	transcriptional antiterminator RfaH	supercontig:ASM363407v1:K256DRAFT_scaffold00001.1:4524130:4524612:-1	NOT	NOT	NOT	NOT
979	A0A495MRG9	227	Transcription antitermination protein RfaH	Pseudomonas TaxID=286	LAPLEGVFLSMMGAERVMLLLQFLNREQSICVPLSDLVPQ	FS	0.414286	3	-----EEEE----HHHHHHHHHHH----EEEEE-------	Good confidence	-----EEEE----HHHHHHHHHHH---EEEEEE-------	Good confidence		Verified RfaH	BAV27137	100	Pseudomonas_sp_lab_08_gca_002356535	transcription antitermination protein nusG	chromosome:ASM235653v1:Chromosome:2028718:2029227:-1	NOT	NOT	NOT	NOT
980	A0A496XEV3	2	Transcription/translation regulatory transformer protein RfaH	Gammaproteobacteria bacter	AGLTGVYQMQLAESRALLLIELLGRHNEVRVDLHAIAATA	FS	0.529412	2	-----EE---HHH-HHHHHHHHH-----EEEEEEE-----	Low confidence	-----EE-----HHHHHHHHHHH----EEEE---------	Good confidence			RLA58255	100	Micromonospora_pallida_gca_900090325	transcription/translation regulatory transformer protein RfaH	supercontig:ASM364645v1:B26_Guay4_scaffold_26504:368:871:-1	-	-	-	-
981	A0A498C947	2	Transcription antitermination protein RfaH	Alkalispirillum mobile	GYEAVFQARNGQERVLVLLEVAGKQSRVSLPADDIDPVQG	FS	0.55	3	--HHHHH-----HHHHHHHHHH---EEEEE----------	Good confidence	---EEEE----HHHHHHHHHHH----EEEE------E---	Good confidence	RLK51669	100	Salmonella_enterica_subsp_enterica_serovar_corvallis_gca_005518825	transcriptional antiterminator RfaH	supercontig:ASM366432v1:Ga0244526_101:1693114:1693638:-1	NOT	NOT	NOT	NOT
982	A0A498DGL5	106	Transcriptional activator RfaH	Zetaproteobacteria bacterium	KGLEGVFVEMRGEDRAMVLLDWMQKKMRVETRVSDLVSRE	FS	0.428571	2	----EEEEEEE----EEEHHHHHHHHHHEE----HH----	Low confidence	----EEEEE-----HHHHHHHHH--EEEEE---HHHH---	Good confidence
983	A0A4P5SRI5	77	Transcription antitermination protein RfaH	Methylocystaceae bacterium	THLIGQIASLDGKGRARVLLKIMSNEIVTTLDQSSLELAG	FS	0.52381	2	-HHHHHHH------HHHHHHHHHHHHHHHHH---------	Low confidence	--HHHHEEE------EEEEEEHH---HHHHHHHHHHH---	Good confidence
984	A0A4P5U3X1	59	Transcription antitermination protein RfaH	Comamonadaceae bacterium	AGMAGIYQMPSGEQRAMVLIDILSKFCRVEFPAGSLRKTG	FS	0.538158	3	---HHH------HHHHHHHHHHH---EEEEEE--------	Good confidence	----HEE------HHHHHHHHHH---EEEEE-----E---	Good confidence
985	A0A4P6DLG6	182	Transcription/translation regulatory transformer protein RfaH	Enterobacter agglomerans	NMQAIWHEPQGAKRAMLLLNLMGRLVELDLKKVRSQNIQF	FS	0.564706	3	--EEEEE-----HHHHHHHHHH--HHEHHHHHHH------	Good confidence	---EEE-------HHHHHHHHHH-HHEE------------	Good confidence	QAV52353	100	Iodobacter_sp_h11r3_gca_003952345	transcription/translation regulatory transformer protein RfaH	plasmid:ASM413641v1:pCFSAN047153_4:17630:18163:-1	-	-	-	-
986	A0A4P6G5L3	227	Transcription/translation regulatory transformer protein RfaH	Pseudomonas arsenicoxydans	TLEGVFIAAHGAERVMILLQFLNREQPICVPLRDLERQHT	FS	0.434286	3	---EEEE----HHHHHHHHHHH---EEEEEE--HHHH---	Good confidence	---EEEEE---HHHHHHHHHHH---EEEEE----------	Good confidence	QAY86785	100	Serratia_sp_myb239_gca_002966855	transcription/translation regulatory transformer protein RfaH	chromosome:ASM413599v1:Chromosome:5021759:5022295:1	NOT	NOT	NOT	NOT
987	A0A4P6GUZ6	113	Transcription/translation regulatory transformer protein RfaH	Pseudomonas sp.	FAELEAVFLTMDGEERAILLVDFLNRQQQVSLSLAKISAL	FS	0.425	3	-----EEEE----HHHHHHHHHHH----EEEEE-------	Good confidence	-----EEEE----HHHHHHHHHHH---EEEEE--------	Good confidence			QAY94232	100	Burkholderiales_bacterium_pbb3_gca_002256115	transcription/translation regulatory transformer protein RfaH	chromosome:ASM413601v1:Chromosome:4663381:4663899:1	NOT	NOT	NOT	NOT
988	A0A4P6V096	61	Transcriptional activator RfaH	Roseitalea porphyridii	LASFAAEIEAIAPDQRVWVLLDIMGGQTRVTVGADQLRPI	FS	0.453441	3	---HHHHEE-------EEEEHHH-----------------	Good confidence	----EEEEEE-----HEEHHHHHH----EEEE--------	Good confidence			QBK30817	100	Spiroplasma_poulsonii_gca_003989055	transcriptional activator RfaH	chromosome:ASM433195v1:Chromosome:1948257:1948934:1	NOT	NOT	NOT	NOT
989	A0A4P7JIJ2	102	Transcription/translation regulatory transformer protein RfaH	Thalassotalea sp.	AGLEAIYKAKDGLERSVLMVKMLGQENDVCVDNQHFDKTG	FS	0.390476	3	----EEE-----HHHHHHHHHHH---EEEEE-----EE--	Good confidence	----EEE-----HHHHHHHHHH----EEEEE-----EE--	Good confidence			QBY03141	100	Bacteroides_uniformis_gca_003437005	transcription/translation regulatory transformer protein RfaH	chromosome:ASM475200v1:Chromosome:352630:353154:-1	NOT	NOT	NOT	NOT
990	A0A4P8QRI1	290	Transcription antitermination protein RfaH	Brenneria TaxID=71655	FSGLQAIYTEPDGEARSMLLLNLLNKQVRQSIDNRQFQKM	FS	0.436842	3	-----EEE-----HHHHHHHHHH----EEEEE----EE--	Good confidence	-----EEE-----HHHHHHHHHHH---EEEEE--------	Good confidence			QCR09741	100	Helicobacter_pylori_f30_gca_000270025	transcription/translation regulatory transformer protein RfaH	chromosome:ASM548494v1:Chromosome:3401303:3401791:1	NOT	NOT	NOT	NOT
991	A0A4P8SJJ1	290	Transcription antitermination protein RfaH	Nissabacter sp.	FEGLQAIYTEPDGEARSMLLLTLLNKQVHQSLDNRQFHKL	FS	0.473684	3	-----HEE-----HHHHHHHHHH----EEEEE-----E--	Good confidence	-----EEE-----HHHHHHHHHHH---EEEEE--------	Good confidence			QCR37496	100	Bacteroides_xylanisolvens_gca_004167295	transcription/translation regulatory transformer protein RfaH	chromosome:ASM549120v1:Chromosome:3629663:3630151:1	NOT	NOT	NOT	NOT
992	A0A4P8YHS9	290	Transcription antitermination protein RfaH	Izhakiella sp.	FEGLEAIFTEPEGETRSILLLNLLNKQVLQSVKNTDFRKV	FS	0.461842	3	-----HEE-----HHHHHHHHHH----EEEEE----EE--	Good confidence	-----EEE-----HHHHHHHHHHH---EEEEE--------	Good confidence			QCT19386	100	Acinetobacter_sp_anc_4558_gca_002135375	transcription/translation regulatory transformer protein RfaH	chromosome:ASM567139v1:Chromosome:1478937:1479425:-1	NOT	NOT	NOT	NOT
993	A0A4P9IY47	94	Transcription/translation regulatory transformer protein RfaH	Pseudoalteromonadaceae Tax	FNNIKAIYKEPDGDMRSILLINLLNKQVEMSVDNKDINQY	FS	0.497712	3	----HHHH-----HHHHHHHHHH---EEEEEE----EEE-	Good confidence	-----EEE-----HHHHHHHHHHH---EEEEE--------	Good confidence			QCU73129	100	Staphylococcus_vitulinus_gca_003043315	transcription/translation regulatory transformer protein RfaH	chromosome:ASM587703v1:L1:248265:248750:1	NOT	NOT	NOT	NOT
994	A0A4P9VMK4	202	Transcription/translation regulatory transformer protein RfaH	Zooshikella ganghwensis	FKYLQGIYLNKSGDERCIILLNFLSRSQKVLVPEEEIQAV	FS	0.47619	3	-----HHHE----HHHHHHHHHHH---EEEEEE-------	Good confidence	----EEEEEE---HHHHHHHHHHH---EEEEE--------	Good confidence			RDH43152	100	Lactobacillus_salivarius_gj_24_gca_000217735	transcription/translation regulatory transformer protein RfaH	supercontig:ASM226106v1:tig00000001:1558945:1559424:1	NOT	NOT	NOT	NOT
995	A0A4Q0HD49	227	Transcription antitermination protein RfaH	Pseudomonas azotoformans	FVELEAIFLAMEGEERVVLLMQFLQREQRISMPVADVSKH	FS	0.380952	3	-----EEEE----HHHHHHHHHHH---EEEEEE--EEE--	Good confidence	-----EEEE----HHHHHHHHHHH---EEEEEE-------	Good confidence			RXE46258	100	Klebsiella_pneumoniae_gca_900451835	transcription/translation regulatory transformer protein RfaH	supercontig:ASM410268v1:scaffold20:113060:113596:1	-	-	-	-
996	A0A4Q0QVF8	133	Transcriptional activator RfaH	Bradyrhizobium vignae	FTDNGGLFVGMSDHDRVAILLDMLGRKVRVHLDVDLVTAA	FS	0.248913	3	----EEEEEE-----HEEEHHHHH--EEEEE---HHH---	Good confidence	----EEEEEE-----EEEEEHHH---EEEEEE--------	Good confidence			RXH01618	100	Salmonella_enterica_gca_003890015	transcriptional activator RfaH	supercontig:ASM411442v1:Scaffold18:28427:28936:-1	-	-	-	-
997	A0A4Q1Q6D4	60	Transcription/translation regulatory transformer protein RfaH	Idiomarinaceae TaxID=26789	FRGFLAKIVQLDGESRCFVMLEWMQKEVKANFSYKELQFK	FS	0.442857	3	--HHHHHHHH------EEEEHHHHHHHHHHH-HHHEEE--	Good confidence	---HHHEEEE------EEEEEHHHHHHHEEEEEE-EEEE-	Good confidence			RXS43043	100	Pluralibacter_gergoviae_gca_002152975	transcription/translation regulatory transformer protein RfaH	supercontig:ASM412313v1:2:206300:206797:1	NOT	NOT	NOT	NOT
998	A0A4Q2IUE7	59	Transcription/translation regulatory transformer protein RfaH	Oxalobacteraceae bacterium	GIEGIFNTLTQIKDGESRALILIELLHKPVTLSTRLTQIK	FS	0.428571	2	--HHHHHHHHHHH----HHHHHHHHH----EEEE------	Low confidence	--HHHHHHHHH------EEEEEEHHH----EEEEE-----	Good confidence			RXZ34075	100	Bacillus_sp_afs017336_gca_002555445	transcription/translation regulatory transformer protein RfaH	supercontig:ASM413499v1:NODE_3_length_519465_cov_176.454776:141885:142391:-1	-	-	-	-
999	A0A4Q3T7V8	105	Transcriptional activator RfaH	Burkholderiales bacterium.	ALSGLTGLVKSVSSSRVGVLIELLGREKLVTLTHDRLELA	FS	0.545714	3	---HHHHHHHHHHHHHHHHHHHH-----EEE----EEEE-	Good confidence	----HHHHHHHHHHHHHHHHHHH-----EEEE----EEE-	Good confidence
1000	A0A4Q5KNP4	219	Transcription antitermination protein RfaH	Aliivibrio finisterrensis	PFMGADAIYKEPDGEKRSILLITLINKKVEIKVDNTNMDF	FS	0.436842	3	-------EE-----HHHHHHHHHH---EEEEEEE---E--	Good confidence	-----EEEH-----HHHHHHHHHH----EEEEE-------	Good confidence			RYU47165	100	Paraburkholderia_terricola_gca_900142195	transcription/translation regulatory transformer protein RfaH	supercontig:ASM416799v1:NODE_4_length_323749_cov_78.2474:48408:48899:1	-	-	-	-
1001	A0A4Q5MCD0	264	Transcription antitermination protein RfaH	Shewanella sp.	EVEGIFDEASGEKRCFVLLNILGKMKRVNVASEMVEKVTV	FS	0.353175	3	---EEEE------EEEHHHHHH--EEEEE-----------	Good confidence	---EEEE-----HHHHHHHHHH--EEEEEE------EE--	Good confidence			RYV02604	100	Filamentous_cyanobacterium_phorm_6_gca_003003725	transcription/translation regulatory transformer protein RfaH	supercontig:ASM416858v1:SOPP22_29:180263:180772:-1	-	-	-	-
1002	A0A4Q6G900	33	Transcription/translation regulatory transformer protein RfaH	Proteobacteria TaxID=1224	VQAIFLCEDGDERAVILLNMLQREQRISLPRSSLQRLTAH	FS	0.497712	3	--HHHH----HHHHHHHHHHH---EEEEE----EEE----	Good confidence	---EEE----HHHHHHHHHHH---EEEEE-----------	Good confidence
1003	A0A4Q7KTH5	2	Transcriptional antiterminator RfaH	Limnobacter thiooxidans	LEGFMGTIALAKSDHRVIVLLNIMGAERNVELRKDQLDQA	FS	0.333333	2	--HHHHHHHHH----EEEEEEEEH-----HHHHHHHH---	Low confidence	--HHHHHHHHH----EEEEEEEEH-----HHHHHHHH---	Good confidence			RZS38752	100	Pseudomonas_palleroniana_gca_003031675	transcriptional antiterminator RfaH	supercontig:ASM429133v1:Ga0310520_13:742562:743065:-1	-	-	NOT	NOT
1004	A0A4Q8D2G6	2	Transcriptional antiterminator RfaH	Halopeptonella vilamensis	FAGLEGLFYRRRDDERIMLLMEIMKQPQKMTVSESMVARA	FS	0.564286	3	----HHHHHH----HHHHHHHHHH----EEEE--------	Good confidence	----EEEEEE---HHHHHHHHHHH---EEEEE----H---	Good confidence			RZU99586	100	Enterococcus_faecalis_gca_004126115	transcriptional antiterminator RfaH	supercontig:ASM421741v1:Ga0310522_11:1870616:1871113:1	-	-	NOT	NOT
1005	A0A4Q8DDM7	290	Transcription antitermination protein RfaH	Serratia TaxID=613	FEGLKAIYTEPDGEARSMLLLNLINKQVTQSVDNRQFQKL	FS	0.427318	3	-----EEEE----HHHHHHHHHH----EEEEE----EE--	Good confidence	-----EEE-----HHHHHHHHHHH---EEEEE--------	Good confidence		Verified RfaH	RZV04301	100	Tyzzerella_sp__gca_003497335	transcriptional antiterminator RfaH	supercontig:ASM421734v1:Ga0299862_11:4564267:4564755:1	-	-	NOT	NOT
1006	A0A4Q9G4J5	113	Transcription/translation regulatory transformer protein RfaH	Pseudomonas sp.	DVDAIFMALDGDERVILLINLLNRQQQITVPLASIESVRG	FS	0.477444	3	---HH------HHHHHHHHHHH---EEEEEE---------	Good confidence	---EEEEE---HHHHHHHHHHH---EEEEE-----H----	Good confidence	TBN43385	100	Nostoc_sp_nies_4103_gca_002368335	transcription/translation regulatory transformer protein RfaH	supercontig:ASM431029v1:NODE_23_length_103844_cov_93.3238:75774:76256:1	-	-	-	-
1007	A0A4Q9QIJ6	227	Transcription/translation regulatory transformer protein RfaH	Pseudomonas daroniae	DMNAIFLTMDGEQRVMLLLRLLNREQQIKVPLSHLSALQA	FS	0.532468	3	--HHHHHH---HHHHHHHHHHH----EEEEE---------	Good confidence	---EEEEE---HHHHHHHHHHH---EEEEE----------	Good confidence			TBU75739	100	Sphingobium_xenophagum_gca_004305355	transcription/translation regulatory transformer protein RfaH	supercontig:ASM432728v1:NODE_15_length_155402_cov_17.855997:42152:42664:1	-	-	-	-
1008	A0A4Q9VED1	77	Transcriptional activator RfaH	Ancalomicrobiaceae bacterium	AGTVGTLVSLDAKGRVEMLLSLLTGAVRVKVAREVLRPAS	FS	0.380952	2	---EEEEE------HHHHHHHHH----HHHHHHHHH----	Low confidence	---EEEEEE-----HHHHHHHH---EEEEEE---EEE---	Good confidence			TBW32116	100	Blastococcus_sp_dsm_46786_gca_900109665	transcriptional activator RfaH	supercontig:ASM432807v1:scaffold_71:2679:3206:-1	-	-	-	-
1009	A0A4R0PLS6	33	Transcription/translation regulatory transformer protein RfaH	Pseudomonas sp.	ELEAIFVSDDGDERSVILLKLLQREQKVRVPTRYLSGCVA	FS	0.546366	3	--HHHHH----HHHHHHHHHHH----EEEEE---------	Good confidence	---HEEE----HHHHHHHHHH----EEEEE----------	Good confidence	TCD21426	100	Roseburia_inulinivorans_gca_001406855	transcription/translation regulatory transformer protein RfaH	supercontig:ASM433183v1:NODE_3_length_531843_cov_27.664872:357454:357957:-1	-	-	-	-
1010	A0A4R1D4L6	77	Transcriptional activator RfaH	Frankia sp.	ADLCGVLEAAGPQERVTVLLDVMARGTRVEMSRSILARAA	None	None	0	-----HH--------EEEHHHHHH--------HHHHHH--	Low confidence	---HHHHH-------EEHHHHHHH----HHHHHHHHHH--	Low confidence			TCJ39564	100	Enterococcus_faecium_gca_005235295	transcriptional activator RfaH	supercontig:ASM433745v1:contig_13:430826:431359:1	-	-	-	-
1011	A0A4R1GJ12	33	Transcriptional antiterminator RfaH	Marinobacterium mangrovicola	PFKGLDAVFEQYDGEQRAFVLLELLGKWQRLSVDLGSIRG	FS	0.475	3	------HHEE----HHHHHHHHHH---EEEEEE-------	Good confidence	------EEEE----HHHHHHHHHHH---EEEEE-------	Good confidence			TCK07120	100	Bifidobacterium_breve_gca_002838345	transcriptional antiterminator RfaH	supercontig:ASM433959v1:Ga0180977_102:275200:275691:-1	-	-	-	-
1012	A0A4R1JM31	94	Transcriptional antiterminator RfaH	Celerinatantimonas diazotrophica	YKGLDAIYQKPDGVERSILLIKLIQRQVEITVDNRALQFF	FS	0.380952	3	----EEEEE----HHHHHHHHHH----EEEEE---EEEE-	Good confidence	-----EEE-----HHHHHHHHHHH---EEEEE----EE--	Good confidence			TCK52103	100	Flavobacteriaceae_bacterium_gca_002707025	transcriptional antiterminator RfaH	supercontig:ASM433954v1:Ga0310502_103:358924:359442:-1	-	-	-	-
1013	A0A4R1LJC2	105	Transcriptional antiterminator RfaH	Pusillimonas sp.	SVEGLEGLVQSASTQRVIVLMEILGKQAKLKLSPNEVELL	FS	0.677143	3	---HHHHHHHHHHHHHHHHHHHHH----EEEE---EEEE-	Good confidence	---HHHHHHHHHHHHHHHHHHHHH----EEEE----EEE-	Good confidence			TCK78988	100	Actinocorallia_herbida_gca_003751225	transcriptional antiterminator RfaH	supercontig:ASM433942v1:Ga0189759_13:183112:183714:-1	-	-	-	-
1014	A0A4R1RVT8	73			AGHYGSVTSMAGKRAVKAIIEAISNREVEIRIGSIQPVAA	FS	0.438095	3	---EEEEHHHHHHHHHHHHHHHHH--EEEEEE--------	Good confidence	---EEEEHHHH-HHHHHHHHHHHH---EEEEE--------	Good confidence	TCL70554	100	Clostridium_sp_tf06_15ac_gca_003481165	transcriptional antiterminator RfaH	supercontig:ASM434524v1:Ga0307666_107:422798:423313:-1	-	-	-	-
1015	A0A4R2FLS4	264	Transcription antitermination protein RfaH	Shewanella fodinae	ELEGIFQEQCGDTRCRILFSFLGRMQSLVVDKNSVVTNIC	FS	0.466667	3	------------HHHHHHHHHH--EEEEE-----------	Good confidence	---EEE------HHHHHHHHHH--HEEEE----HH-----	Good confidence	TCN85769	100	Shewanella_fodinae_gca_004342405	transcription antitermination protein nusG	supercontig:ASM434240v1:Ga0227276_108:7295:7795:-1	-	-	-	-
1016	A0A4R2PTF7	61	Transcriptional antiterminator RfaH	Rhodovulum marinum	EFVATVDRLAPDQRVWLLLDIMGRETRVAVESTDLAPCER	FS	0.458333	3	----HHH-------EEEEEHH------EE-----------	Good confidence	---EEEE------HHHHHHHH-----EEEE----------	Good confidence			TCP39282	100	Massilia_lutea_gca_004209755	transcriptional antiterminator RfaH	supercontig:ASM434307v1:Ga0310484_113:64149:64787:-1	-	-	-	-
1017	A0A4R2R9U9	218	Transcriptional antiterminator RfaH	Rhodovulum bhavnagarense	DFVTSVEQIDPDRRIHVLLDLLGRPTRAQLDPEMVMKQEP	FS	0.592105	3	--HHHHH-------EEEEEHH-----HH---HHHHH----	Good confidence	---EEEE----HHHHHHHHHHH----EEE-----------	Good confidence			TCP58759	100	Bacteroidales_bacterium_gca_003449995	transcriptional antiterminator RfaH	supercontig:ASM434350v1:Ga0310486_117:22646:23176:-1	-	-	-	-
1018	A0A4R3JTT7	59	Transcription antitermination protein RfaH	Sulfuritortus calidifontis	AGLEAIYQMREGENRVMVLIELLSKPVRLGLAPASLRKVG	FS	0.54375	3	---HHH--------HHHHHHHH----EEEEE---------	Good confidence	----EEEE----HHHHHHHHHH----EEEEE-----E---	Good confidence			TCS70997	100	Klebsiella_aerogenes_gca_900635995	transcriptional antiterminator RfaH	supercontig:ASM434608v1:Ga0244734_112:11189:11680:-1	-	-	-	-
1019	A0A4R3LBB2	59	Transcription antitermination protein RfaH	Tepidimonas TaxID=114248	FAGLEAVYQMPDGEQRAVVLLTLLQRECRVAVPVVALARA	FS	0.5	3	-----HHH-----HHHHHHHHHH---EEEEEEE-------	Good confidence	-----EEEE----HHHHHHHHHHH---EEEEE--------	Good confidence			TCS97059	100	Shigella_boydii_4444_74_gca_000268185	transcriptional antiterminator RfaH	supercontig:ASM434262v1:Ga0244665_111:15632:16129:1	-	-	-	-
1020	A0A4R3YT14	290	Transcription antitermination protein RfaH	Biostraticola tofi	FEGLQAIYTEPDGEARSMLLLNLLNKQVCQSLDNRHFQKV	FS	0.473684	3	-----HEEE----HHHHHHHHHH----EEEEE--------	Good confidence	-----EEE-----HHHHHHHHHHH---EEEEE--------	Good confidence			TCV95651	100	Pseudomonas_protegens_gca_003732485	transcriptional antiterminator RfaH	supercontig:ASM434319v1:Ga0244679_105:259885:260373:-1	-	-	-	-
1021	A0A4R4F958	60	Transcription antitermination protein RfaH	Lysobacter sp.	FAGLQAVYQLAKGEERCLVLLDMLGKQQRIEIEERVLRAL	FS	0.515789	3	----HHHH------HHHHHHHHH---EEEEEE--------	Good confidence	----EEEEE----HHHHHHHHHH----EEEEE--------	Good confidence		Verified RfaH	TCZ91429	100	Campylobacter_hominis_atcc_baa_381_gca_000017585	transcription/translation regulatory transformer protein RfaH	supercontig:ASM434488v1:N42_scaffold2:117104:117598:-1	-	-	-	-
1022	A0A4R4HD52	33	Transcription antitermination protein RfaH	Halomonas sp.	FKELQAVFESHKGEERAIVLLNMLQRQQRLEMPVANLRRG	FS	0.495455	3	----HHHHH----HHHHHHHHHH---EEEEEEE-------	Good confidence	-----EEEE----HHHHHHHHHH----EEEEEE-------	Good confidence			TDB01819	100	Bacillus_pseudomycoides_gca_002569985	transcription/translation regulatory transformer protein RfaH	supercontig:ASM434771v1:NODE_15_length_89987_cov_167.094482:34239:34772:-1	-	-	-	-
1023	A0A4R5EHD5	218	Transcriptional activator RfaH	Sulfitobacter sp.	RDFVTTVDMIDPERRIHVLLDLLGRKTKVVLEPSQVTQGL	FS	0.308271	3	------EE------EEEEEEHH-----EEEE---------	Good confidence	---EEEEE-----HHHHHHHHHH----EEEE---------	Good confidence	TDE33707	100	Escherichia_coli_dec1d_gca_000249115	transcriptional activator RfaH	supercontig:ASM434897v1:T4a4_scaffold28:1314:1880:1	-	-	-	-
1024	A0A4R5LQX0	2	Transcription/translation regulatory transformer protein RfaH	Halieaceae bacterium	GLPAVYQQADGEQRALLLIELLGRVTEISLPMDALGASTG	FS	0.522222	3	-----------HHHHHHHHHH----EEEEEE-HHHH----	Good confidence	----EEE----HHHHHHHHHH----EEEEE----------	Good confidence	TDG12895	100	Magnetospirillum_sp_me_1_gca_002105535	transcription/translation regulatory transformer protein RfaH	supercontig:ASM435408v1:contig3:640271:640777:-1	NOT	NOT	NOT	NOT
1025	A0A4R6I4A9	33	Transcription antitermination protein RfaH	Halomonas ventosae	KDLEAVFANHKGEERAIVLLNMLHKQQRLEMPVGQLRRRD	FS	0.448622	3	----HHE-----HHHHHHHHHHH---EEEEEE----E---	Good confidence	----EEEE----HHHHHHHHHH----EEEEE---------	Good confidence			TDO16482	100	Klebsiella_sp_fdaargos_511_gca_003812845	transcriptional antiterminator RfaH	supercontig:ASM436188v1:Ga0227259_101:7549:8091:1	-	-	NOT	NOT
1026	A0A4R6M6F9	129	Transcription elongation factor/antiterminator RfaH	Marinomonas balearica	GMQGTLTQINGKNRVAIEVNHLNQSMLITLPEAYLMKLEH	NFS	0	2	----EEEE-----EEEEEE----HHHHHH--HHHHHH---	Low confidence	---EEEEEE----EEEEEEE----EEEEE---HHHHH---	Good confidence			TDO96676	100	Clostridium_sp_usba_49_gca_900167505	transcription elongation factor/antiterminator RfaH	supercontig:ASM436214v1:Ga0244613_105:1662:2183:1	-	-	-	-
1027	A0A4R6PNN7	60	Transcriptional antiterminator RfaH	Idiomarina TaxID=135575	PFRGYMAKIVELDGESRCFVLLEWMQKKVRANFSYSELTL	FS	0.369048	3	----HEEEEEE------EEEEHHHHHHHHEE-----EEE-	Good confidence	----HHHHHH-------EEHHHHHHH-HHEEEEE---EE-	Good confidence			TDP40192	100	Bacillus_pseudomycoides_gca_002589505	transcriptional antiterminator RfaH	supercontig:ASM436289v1:Ga0222416_102:95736:96230:-1	-	-	-	-
1028	A0A4R6TXS6	60	Transcriptional antiterminator RfaH	Thiopseudomonas denitrificans	FRDYEAIFQGYSGEERAVVLVRLLGQQNRLVIDLEQLCKA	FS	0.526316	3	----EEEEE-----HHHHHHHHH----EEEEE--------	Good confidence	-----HHHH-----HHHHHHHHH----EEEEEE-------	Good confidence			TDQ36819	100	Klebsiella_pneumoniae_gca_900510975	transcriptional antiterminator RfaH	supercontig:ASM436303v1:Ga0244576_110:29054:29554:1	-	-	-	-
1029	A0A4R6YSX5	113	Transcriptional antiterminator RfaH	Pseudomonas fluorescens	FAGVEAIFKAATGDERVVLLIKLLNRAQELTLPLKSVASY	FS	0.534286	3	----HHHHH----HHHHHHHHHHH---EEEEEE--HHH--	Good confidence	----EEEEE----HHHHHHHHHHH---EEEEE--------	Good confidence			TDR41473	100	Pseudomonas_sp_gm21_gca_000282215	transcriptional antiterminator RfaH	supercontig:ASM436363v1:Ga0304787_112:68386:68910:-1	-	-	-	-
1030	A0A4R7K0G4	60	Transcriptional antiterminator RfaH	Halospina denitrificans	FRGLNAIFQEYDGEARAMVLIDFLQKQHRVSMDLQSVRPG	FS	0.461905	3	-----HHH-----HHHHHHHHHHH--EEEEEEE-------	Good confidence	-----EEEE----HHHHHHHHHH----EEEEEE-------	Good confidence			TDT43437	100	Thalassobius_mediterraneus_gca_001458435	transcriptional antiterminator RfaH	supercontig:ASM436463v1:Ga0244530_102:555059:555541:1	-	-	-	-
1031	A0A4R7P1R5	290	Transcription antitermination protein RfaH	Photorhabdus temperata	FEGLQAIYNEPDGETRSILLLNILNKQLPKALDNKQFVKL	FS	0.436508	3	-----EEE-----HHHHHHHHHH----EEEEE--------	Good confidence	----EEEEE----HHHHHHHHHHH---EEEEE--------	Good confidence			TDU27438	100	Geobacillus_sp_wsucf_018b_gca_002809985	transcriptional antiterminator RfaH	supercontig:ASM436501v1:Ga0197598_18:69450:69938:-1	-	-	-	-
1032	A0A4R7S0U6	24	Transcriptional antiterminator RfaH	Prosthecobacter fusiformis	GLKGIVNSIHDGQERVKILMEFLGRESLIEVDATKLLTDH	FS	0.761905	2	--HHHHH-----HHHHHHHHHHH----EEEEEHHH-----	Low confidence	--HHHHHHHH--HHHHHHHHHHH----EEE----------	Good confidence	TDU71008	100	Burkholderiales_bacterium_67_32_gca_001898625	transcriptional antiterminator RfaH	supercontig:ASM436434v1:EI77DRAFT_scaffold00003.3:230046:230615:1	-	-	-	-
1033	A0A4R7WJ83	33	Transcription antitermination protein RfaH	Pseudomonas sp.	DVEAIFLAADGDERAVILLNLLQREQKVTLPVSSLVRMTV	FS	0.514286	3	---HHHH----HHHHHHHHHHH----EEEEE---------	Good confidence	---EEEE----HHHHHHHHHHH---EEEEE-----EE---	Good confidence	TDV63486	100	Salmonella_enterica_subsp_enterica_gca_900456735	transcriptional antiterminator RfaH	supercontig:ASM436443v1:Ga0304827_106:285690:286211:-1	-	-	-	-
1034	A0A4R7XNQ1	227	Transcription antitermination protein RfaH	Pseudomonas mandelii	PLEGVFLAAQGTERVMILLQFLNREQSVCVPLNILERQQS	FS	0.464286	3	---HHEE-----HHHHHHHHHH---EEEEEE---------	Good confidence	---EEEE----HHHHHHHHHHH---EEEEEE---------	Good confidence	TDV77970	100	Streptococcus_pneumoniae_gca_900058155	transcriptional antiterminator RfaH	supercontig:ASM436441v1:Ga0255683_114:64062:64601:-1	-	-	-	-
1035	A0A4R8HT71	77	Transcriptional antiterminator RfaH	Methylosinus sp.	SEALGSLERLDDSGRIEVLLEIMGGQVRTKLRREQVEPVI	NFS	0	2	-HHHHHHHH------HHHHHHHH----HHHHHH-------	Low confidence	---EEEEEE------EEEHHHH----EEEEE---EEEE--	Good confidence
1036	A0A4R8I1R7	112	Transcriptional antiterminator RfaH	Methylosinus TaxID=425	FHDFIATIIDMDERDRIVVLMELLSRPVKVKLTSEQVDAC	FS	0.214286	3	---HHHHHHE-----EEEEEHHH-----EEEEEE------	Good confidence	----EEEEEE-----EEEEEEEE----EEEEEEEH-----	Good confidence		Verified RfaH	TDX67244	100	Pseudomonas_savastanoi_gca_003702975	transcriptional antiterminator RfaH	supercontig:ASM436649v1:Ga0299760_101:848168:848713:-1	NOT	NOT	NOT	NOT
1037	A0A4R8IXM8	2	Transcriptional antiterminator RfaH	Thiohalophilus thiocyanatoxydans	TGLNGVFEKASGTERVIILLDMLGRQNRVTVETHDIVPAR	FS	0.511842	3	--HHHHHHH-----EEEEHHHH-----EEEEE--------	Good confidence	----EEEE----HHHHHHHHHHH----EEEE---------	Good confidence			TDY02667	100	Bacillus_thuringiensis_serovar_darmstadiensis_gca_002147295	transcriptional antiterminator RfaH	supercontig:ASM436673v1:Ga0244672_102:307871:308371:1	-	-	-	-
1038	A0A4S1WTN9	61	Transcriptional activator RfaH	Sphingomonas naasensis	EYVASVESMPSEKRIWVLLDLLGRETRVSLAREDLEPQPA	FS	0.46875	3	--EEEE-------HHEHHHHHH----HEE-----------	Good confidence	--EEEEE------HHHHHHHHH----EEEE----------	Good confidence	TGX46463	100	Veillonella_sp_t11011_6_gca_002959755	transcriptional activator RfaH	supercontig:ASM479269v1:NODE_1_length_1120169_cov_52.356745:1036117:1036638:-1	-	-	-	-
1039	A0A4S4JS09	227	Transcription antitermination protein RfaH	Pseudomonas sp.	AELEAIFLSMDGNERVVLLMNILHREQKVRVPLSSIRKAE	FS	0.52381	3	---HHHHH----HHHHHHHHHHH---EEEEE---------	Good confidence	----EEEE----HHHHHHHHHHH---EEEEEE--------	Good confidence
1040	A0A4U0YZ12	61	Transcriptional activator RfaH	Cereibacter changlensis	GKCGTVERLSDNERVFILLECMGRAVTVNLPRQEVKRVAS	FS	0.166667	2	----EEEE-----EEEEEEE-----EEE-----HHHHH--	Low confidence	--------------EEEEEEE---EEEE---HHHHHHH--	Good confidence
[truncated: 14,154 more rows]
[truncated: 1 more columns]
