# Supplementary material for: Many dissimilar NusG protein domains switch between α-helix and β-sheet folds
Source: Nat Commun. 2022 Jul 1;13:3802. doi: 10.1038/s41467-022-31532-9 (PMC9247905; doi:10.1038/s41467-022-31532-9)
Supplement: Supplementary file 6 — Source Data [file 41467_2022_31532_MOESM6_ESM.xlsx]

## Sheet: Figure 1a
Figure 1a	DSSP-assigned secondary structures of NusG and RfaH CTDs (missing electron density annotated as C):
	NusG (6ZTJ_CF)		CEECCCCCTTTTCCEEEEECCTTTTEEEEEEEETTEEEEEEEECCCCCCC
			EMVRVNDGPFADFNGVVEEVDYEKSRLKVSVSIFGRATPVELDFSQVEKA
	RfaH (5OND_A)		CCCCCHHHHHHHHHHHHCCCHHHHHHHHHHHHHHHHHHTCCCCCCCCC
			KVIITEGAFEGFQAIFTEPDGEARSMLLLNLINKEIKHSVKNTEFRKL
	RfaH (6C6S_D)		EEEECCCCCTTCCEEECCCCCCCCEEEEECCCCCCEEEEECCCCEEEC
			KVIITEGAFEGFQAIFTEPDGEARSMLLLNLINKEIKHSVKNTEFRKL

## Sheet: Figure 1c
Jpred predictions (using Jpred DB):
	Full-length NusG:		MSEAPKKRWYVVQAFSGFEGRVATSLREHIKLHNMEDLFGEVMVPTEEVVEIRGGQRRKSERKFFPGYVLVQMVMNDASWHLVRSVPRVMGFIGGTSDRPAPISDKEVDAIMNRLQQVGDKPRPKTLFEPGEMVRVNDGPFADFNGVVEEVDYEKSRLKVSVSIFGRATPVELDFSQVEKA
			-,-,-,-,-,-,-,-,E,E,E,E,E,E,E,-,-,-,H,H,H,H,H,H,H,H,H,H,H,H,H,H,-,-,-,-,-,-,E,E,E,E,E,E,E,E,E,E,E,E,E,E,-,-,-,-,E,E,E,E,E,E,E,E,-,-,-,-,E,E,E,E,E,E,-,-,-,-,-,H,H,H,H,H,-,-,-,-,E,E,E,E,E,-,-,-,-,-,-,-,-,-,-,-,H,H,H,H,H,H,H,H,H,H,H,-,-,-,-,-,H,-,-,-,-,-,-,-,-,-,-,-,E,E,E,E,E,-,-,-,-,-,-,-,E,E,E,E,E,E,E,E,-,-,-,-,E,E,E,E,E,E,E,E,-,-,-,-,E,E,E,E,E,-,-,-,-,E,E,-,-,
	NusG CTD:		EMVRVSDGPFADFNGVVEEVDYEKSRLKVSVSIFGRATPVELDFSQVEKA
			-,E,E,E,E,E,-,-,-,-,-,-,-,E,E,E,E,E,E,E,E,-,-,-,-,E,E,E,E,E,E,E,E,-,-,-,-,-,E,E,E,E,-,-,-,-,E,E,-,-,
	Full-length RfaH:		MQSWYLLYCKRGQLQRAQEHLERQAVNCLAPMITLEKIVRGKRTAVSEPLFPNYLFVEFDPEVIHTTTINATRGVSHFVRFGASPAIVPSAVIHQLSVYKPKDIVDPSTPYPGDKVIITEGAFEGFQAIFTEPDGEARSMLLLNLINKEIKHSVKNTEFRKL
			,-,-,E,E,E,E,E,E,E,-,-,H,H,H,H,H,H,H,H,H,H,H,-,-,-,E,E,E,E,E,E,E,E,E,E,E,E,E,-,-,-,E,E,E,E,E,E,E,E,-,-,-,-,E,E,E,E,E,E,-,-,-,-,-,E,E,E,E,H,-,-,-,-,E,E,E,E,E,-,-,-,-,-,E,E,E,-,-,H,H,H,H,H,H,H,H,H,-,-,-,-,-,-,-,-,-,-,-,-,-,-,-,-,E,E,E,E,E,-,-,-,-,-,-,E,E,E,E,E,E,E,E,-,-,-,-,E,E,E,E,E,E,E,-,-,-,-,-,E,E,E,E,-,-,-,-,-,E,E,E,-,
	RfaH CTD:		KVIITEGAFEGFQAIFTEPDGEARSMLLLNLINKEIKHSVKNTEFRKL
			E,E,E,E,E,-,-,-,-,-,-,-,-,E,E,E,E,E,-,-,-,-,-,H,E,E,E,E,H,H,H,-,-,-,-,E,E,E,E,E,E,-,-,-,E,E,E,-,

## Sheet: Figure 2b
Baseline-corrected CD data used to plot spectra
	Wavelength (nm)	Variant 1	Variant 2	Variant 3	Variant 4	Variant 5	Variant 6	Variant 7	Variant 8	Variant 9	Variant 10
	260	80.5356	88.7942	91.9628	184.602	-80.5335	-15.4498	-24.0124	58.1092	62.6189	30.4617
	259	57.6757	57.4802	131.251	173.331	-89.4323	-32.5605	-9.90527	43.368	59.1736	70.5895
	258	76.8372	86.2866	101.805	123.782	-86.3818	12.2401	-9.07168	52.861	49.6768	25.4854
	257	98.0188	56.7441	125.755	156.507	-27.0991	-3.92623	9.83866	6.24296	45.0386	73.4899
	256	71.6722	92.369	131.352	149.364	-85.0426	-21.8803	-30.982	-11.3239	35.6888	35.7765
	255	51.2425	48.0207	82.9074	139.662	-79.7736	-31.421	-55.8488	-19.2395	48.3959	19.5042
	254	49.6768	80.5262	85.5781	102.216	-76.656	-62.5977	-52.2776	-29.8643	39.1927	20.6196
	253	67.0928	20.1799	11.2804	62.1893	-123.336	-58.5215	-48.1385	-16.1937	48.5767	-47.3862
	252	62.1366	27.8986	41.5452	99.92	-141.462	-86.7557	-64.6167	-19.7213	28.2881	45.8431
	251	20.7823	-6.94269	-9.23919	79.358	-150.999	-106.721	-70.3851	-77.678	1.78774	-7.23191
	250	71.7687	-19.3413	-37.1065	69.4	-161.2	-149.437	-81.9589	-22.8929	35.3506	-10.6111
	249	-8.80896	-41.7306	-27.2965	-24.57	-186.879	-188.175	-130.629	-94.9699	-10.7058	-5.55157
	248	-31.3942	-80.5118	-94.0292	-16.2541	-231.955	-223.348	-171.572	-124.751	-29.3994	-35.9559
	247	-87.9271	-105.052	-154.589	-92.3798	-296.278	-315.705	-232.772	-203.723	-71.7877	-130.433
	246	-120.199	-181.818	-219.557	-138.981	-381.72	-369.816	-279.506	-237.411	-116.554	-147.873
	245	-199.074	-254.476	-274.883	-207.077	-464.718	-488.181	-366.261	-324.378	-151.248	-128.938
	244	-269.339	-308.579	-411.519	-301.167	-561.134	-609.681	-435.521	-389.811	-214.759	-235.558
	243	-352.534	-423.236	-531.58	-411.945	-693.14	-744.461	-594.234	-506.349	-331.51	-342.361
	242	-452.676	-589.314	-688.03	-495.056	-930.265	-918.081	-714.998	-626.921	-406.293	-436.23
	241	-554.642	-732.514	-900.57	-672.221	-1095.08	-1132.37	-896.063	-777.957	-544.579	-628.266
	240	-711.141	-881.038	-1119.14	-804.639	-1338.92	-1375.28	-1159.38	-959.596	-710.699	-697.053
	239	-828.858	-1096.44	-1368.28	-1018.26	-1651.16	-1636.88	-1385.65	-1172.85	-898.619	-864.312
	238	-1023.31	-1282.5	-1702.89	-1248.22	-1965.66	-1983.22	-1730.95	-1348.18	-1096.57	-979.928
	237	-1185.29	-1586.98	-1983.57	-1481.04	-2385.7	-2360.98	-2133.92	-1623.29	-1377.24	-1192.72
	236	-1385.37	-1925.42	-2394.01	-1800.23	-2852.7	-2802.34	-2630.37	-1878.46	-1655.22	-1410.3
	235	-1560.79	-2243.89	-2857.94	-2152.6	-3444.17	-3336.03	-3134.71	-2170.74	-2018.88	-1699.88
	234	-1819.82	-2687.61	-3341.63	-2587.17	-4028.2	-3943.77	-3777.47	-2439.41	-2392.81	-1998.76
	233	-2073.26	-3193.76	-3906.73	-2973.37	-4656.59	-4546.87	-4424.47	-2794.76	-2821.61	-2331.9
	232	-2386.05	-3751.46	-4509.5	-3533.86	-5352.64	-5228.07	-5035.87	-3116.92	-3307.06	-2662.1
	231	-2769.9	-4409.66	-5174.79	-4001.64	-6147.09	-5935.36	-5630.03	-3471.27	-3832.19	-3086.88
	230	-3258.83	-5058.3	-5821.16	-4679.49	-6932.98	-6651.51	-6116.35	-3864.48	-4299.49	-3405.36
	229	-3760.84	-5809.41	-6422.85	-5213.85	-7816.63	-7364.88	-6531.58	-4299.84	-4835.57	-3825.61
	228	-4290.15	-6511.4	-7064.92	-5821.41	-8650.84	-8072.21	-6902.97	-4681.1	-5278.75	-4309.4
	227	-4842.73	-7175.46	-7625.53	-6464.45	-9495.83	-8797.83	-7244.47	-5181.02	-5629.09	-4606.15
	226	-5388.64	-7851.49	-8092.51	-7029.7	-10296.3	-9459.41	-7491.85	-5566.83	-5907.27	-5064.78
	225	-5899.73	-8477.2	-8568.65	-7616.05	-11161.3	-10137.8	-7717.3	-6004.03	-6171.67	-5493.97
	224	-6434.91	-9270.31	-8950.68	-8120.1	-11902.9	-10770.5	-7922.86	-6441.2	-6403.48	-5739.42
	223	-6950.87	-9734.16	-9268.17	-8539.15	-12675.1	-11345.1	-8120.45	-6915.77	-6539.3	-5970.32
	222	-7439.37	-10312	-9533.3	-8918.95	-13296.5	-11824.2	-8259.67	-7257.92	-6705.24	-6134.28
	221	-7876.15	-10607.8	-9698.93	-9087.11	-13830.3	-12231.5	-8352.84	-7678.42	-6826.78	-6449.55
	220	-8282.24	-10987.8	-9782.74	-9243.25	-14264.3	-12551.9	-8452.72	-7941.86	-6957.34	-6546.66
	219	-8649.02	-11074.8	-9760.27	-9335.35	-14485.6	-12698.5	-8460.5	-8216.21	-7104.85	-6694.48
	218	-8907.13	-11339.1	-9755.33	-9384.43	-14635.3	-12851.9	-8534.53	-8321.66	-7105.49	-6765.42
	217	-9134.41	-11467.8	-9689.4	-9471.62	-14746.8	-13034.3	-8565.23	-8313.46	-7170.79	-6810.31
	216	-9396.49	-11616.4	-9632.17	-9483.25	-14878.7	-13159.7	-8568.58	-8334.6	-7112.99	-6836.21
	215	-9601.21	-11790.8	-9604.76	-9562.25	-14983.9	-13315.1	-8595.76	-8199.9	-7083.22	-6906.29
	214	-9837.76	-11867.7	-9574.29	-9653.34	-15144.2	-13486	-8533.33	-8251.33	-7108.44	-6950.08
	213	-10129.6	-12029.4	-9589.08	-9810.9	-15361.4	-13753.5	-8545.83	-8127.86	-7160.75	-6996.06
	212	-10446.1	-12156	-9750.71	-10020.5	-15571.2	-14202.5	-8548.78	-8203.52	-7271.35	-7181.67
	211	-10813.9	-12528.5	-10055.2	-10452.6	-15990.6	-14756.5	-8643.86	-8269.02	-7409.76	-7469.18
	210	-11199.1	-12833.8	-10399.4	-10903.2	-16365.4	-15377.7	-8650.7	-8424.45	-7619.89	-7677.85
	209	-11601.7	-13103.7	-10751	-11335.3	-16721.2	-15854.9	-8645.41	-8374.85	-7832.21	-7910.09
	208	-11758.5	-13420.3	-10884.7	-11742.6	-16981.2	-16190.4	-8338.93	-8356.08	-7894.6	-8021.23
	207	-11745.1	-13192.4	-10746	-12042.8	-16751.5	-16231	-7816.5	-8075.63	-7799.18	-7793.03
	206	-11307.2	-12712.6	-10256.5	-12150.8	-16013.6	-15972	-6953.02	-7495.86	-7554.93	-7344.89
	205	-10359.9	-12013.3	-9273.86	-11986.3	-15006.8	-15399.2	-5890.03	-6599.98	-7007.84	-6558.56
	204	-8928.06	-11127.9	-8068.31	-11445.2	-13056.4	-14594.4	-4598.74	-5525.41	-6112.72	-5393.49
	203	-7384.39	-9885.3	-6570.38	-10524.9	-10843.4	-13582.1	-3422.84	-4388.61	-5410.89	-4208.43
	202	-5347.51	-8119.69	-4668.83	-9266.81	-7839.3	-12510.9	-2295	-3221.59	-4253.42	-2753.04
	201	-2992.48	-5697.34	-2408.69	-7464.26	-5444.88	-11002.3	-1355.13	-1507.12	-2924.29	-1282.9
	200	-639.956	-2247.85	-94.7576	-5274.07	-2101.88	-8868.62	-268.622	115.965	-1227.12	705.311
	199	1954.49	1661.66	2427.43	-2753.74	1242.86	-6504.15	960.414	2228.8	621.185	2777.55
	198	4753.69	3170.33	4603	4.42664	4254.51	-3578.99	2089.96	4335.94	3795.75	4906.61
	197	6976.26	7658.65	6563.75	2224.2	6895.19	-115.613	3251.25	6829.08	5143.14	7239.39
	196	8152.95	11126.9	8109.37	3457.87	8702.24	3989.74	5156.39	9022.79	7379.49	9109.76
	195	9316.92	10611.8	9595.35	5049.75	10201.1	7720.52	6196.27	10437.5	8524.64	10566.8
BestSel Ratios	195-250 nm	0.91	1.19	1.05	1.25	2.1	1.1	0.62	0.364	0.563	0.591
For Numberline:	200-250 nm	1.45	1.03	1.2	1.07	1.66	1.05	0.53	0.61	0.57	0.75
Averages		1.18	1.11	1.125	1.16	1.88	1.075	0.575	0.487	0.5665	0.6705

## Sheet: Figure 2d, Variant 8 CTD
TALOS-N output for Variant 8 CTD
REMARK	Secondary	Structure	Prediction	for	Chemical	Shift	Input	KNCTD_TALOS_edited.txt
REMARK	H-Helix	E-Strand	L-Coil	(Chemical	shift	based)
REMARK	h-Helix	e-Strand	c-Coil	(Sequence	based)
REMARK	Reference:
REMARK	Y.	Shen,	and	A.	Bax:
REMARK	Protein	backbone	and	sidechain	torsion	angles	predicted	from	NMR
REMARK	chemical	shifts	using	artificial	neural	networks
REMARK	J.	Biomol.	NMR,	56,	227-241(2013).
DATA	FIRST_RESID	1
DATA	SEQUENCE	AELERIDVP	FRVGDSVKVI	DGPFTDFSGV	VQEVNSEKMK	LKVMINIFGR
DATA	PREDICTED_SS	xcLLLLLLec	ELLLLEEEEE	ELLLHHLEEE	EEEELHHLLE	EEEEEEELcc
DATA	CONFIDENCE	772267721	1058707988	5387650168	8887521575	9999884534
DATA	SEQUENCE	KTPVELDFTQ	VEIEK
DATA	PREDICTED_SS	LLEEEEecLE	EEEEcx
DATA	CONFIDENCE	4406991131	798460
VARS	RESID	RESNAME	CS_CNT	CS_CNT_R2	Q_H	Q_E	Q_L	CONFIDENCE	SS_CLASS
FORMAT	%4d	%1s	%2d	%2d	%8.3f	%8.3f	%8.3f	%4.2f	%s
	1	A	6	1	0.043	0.094	0.863	0.77	c
	2	E	11	5	0.025	0.13	0.845	0.72	L
	3	L	15	5	0.339	0.11	0.55	0.21	L
	4	E	15	5	0.321	0.101	0.579	0.26	L
	5	R	15	5	0.122	0.092	0.786	0.66	L
	6	I	15	5	0.021	0.099	0.88	0.78	L
	7	D	12	5	0.015	0.104	0.881	0.78	L
	8	V	7	2	0.067	0.573	0.36	0.21	e
	9	P	5	0	0.009	0.398	0.592	0.19	c
	10	F	8	3	0	0.569	0.431	0.14	E
	11	R	13	5	0.014	0.486	0.501	0.01	L
	12	V	14	5	0.01	0.23	0.76	0.53	L
	13	G	14	4	0.021	0.063	0.916	0.85	L
	14	D	14	5	0.037	0.102	0.861	0.76	L
	15	S	15	5	0	0.546	0.454	0.09	E
	16	V	15	5	0.007	0.885	0.107	0.78	E
	17	K	15	5	0.013	0.946	0.042	0.9	E
	18	V	15	5	0.007	0.9	0.093	0.81	E
	19	I	15	5	0.02	0.908	0.072	0.84	E
	20	D	12	5	0.035	0.748	0.217	0.53	E
	21	G	10	2	0.001	0.344	0.654	0.31	L
	22	P	10	3	0.007	0.096	0.897	0.8	L
	23	F	13	5	0.116	0.035	0.849	0.73	L
	24	T	15	5	0.816	0.03	0.154	0.66	H
	25	D	15	5	0.755	0.036	0.209	0.55	H
	26	F	15	5	0.433	0.069	0.498	0.06	L
	27	S	14	5	0.098	0.546	0.356	0.19	E
	28	G	14	4	0.04	0.813	0.147	0.67	E
	29	V	14	5	0.011	0.925	0.064	0.86	E
	30	V	15	5	0.003	0.904	0.093	0.81	E
	31	Q	15	5	0	0.905	0.095	0.81	E
	32	E	15	5	0.013	0.935	0.052	0.88	E
	33	V	14	5	0.02	0.872	0.108	0.76	E
	34	N	12	4	0.073	0.18	0.747	0.57	L
	35	S	12	3	0.609	0.038	0.352	0.26	H
	36	E	13	5	0.555	0.021	0.424	0.13	H
	37	K	15	5	0.227	0.001	0.772	0.54	L
	38	M	15	5	0.085	0.08	0.835	0.75	L
	39	K	15	5	0	0.773	0.227	0.55	E
	40	L	15	5	0.02	0.955	0.025	0.93	E
	41	K	15	5	0.014	0.951	0.035	0.92	E
	42	V	15	5	0.015	0.96	0.025	0.94	E
	43	M	15	5	0.011	0.968	0.021	0.95	E
	44	I	15	5	0.002	0.941	0.057	0.88	E
	45	N	15	5	0.019	0.917	0.064	0.85	E
	46	I	14	5	0.019	0.739	0.242	0.5	E
	47	F	10	4	0.011	0.24	0.75	0.51	L
	48	G	5	1	0.054	0.312	0.634	0.32	c
	49	R	4	0	0.082	0.257	0.66	0.4	c
	50	K	7	3	0.021	0.266	0.713	0.45	L
	51	T	10	4	0	0.285	0.715	0.43	L
	52	P	12	3	0	0.535	0.465	0.07	E
	53	V	13	5	0	0.844	0.156	0.69	E
	54	E	15	5	0	0.953	0.047	0.91	E
	55	L	12	5	0.026	0.945	0.029	0.92	E
	56	D	8	2	0.008	0.575	0.416	0.16	e
	57	F	8	1	0.036	0.428	0.536	0.11	c
	58	T	11	5	0.033	0.296	0.671	0.38	L
	59	Q	15	5	0.015	0.561	0.424	0.14	E
	60	V	15	5	0.028	0.857	0.115	0.74	E
	61	E	15	5	0.032	0.939	0.028	0.91	E
	62	I	15	5	0.031	0.898	0.071	0.83	E
	63	E	12	5	0.052	0.69	0.258	0.43	E
	64	K	7	2	0	0.172	0.828	0.66	c

## Sheet: Figure 2d, Variant 5 CTD
TALOS-N output for Variant 5 CTD
REMARK	Secondary	Structure	Prediction	for	Chemical	Shift	Input	TCTD.tab.txt
REMARK	H-Helix	E-Strand	L-Coil	(Chemical	shift	based)
REMARK	h-Helix	e-Strand	c-Coil	(Sequence	based)
REMARK	Reference:
REMARK	Y.	Shen,	and	A.	Bax:
REMARK	Protein	backbone	and	sidechain	torsion	angles	predicted	from	NMR
REMARK	chemical	shifts	using	artificial	neural	networks
REMARK	J.	Biomol.	NMR,	56,	227-241(2013).
DATA	FIRST_RESID	1
DATA	SEQUENCE	MVDGFIDTK	SEEFKKGDTI	LIKDGPFKDF	VGIFQEELDS	KGRVSILLKT
DATA	PREDICTED_SS	xcLLLLLLLL	LLLLLLLLEE	EELLccLLHH	EEEEELELLL	LLLEEEEELL
DATA	CONFIDENCE	828831678	8840468739	9747127120	1375110488	8807999277
DATA	SEQUENCE	LALQPRITVD	KDMIEKLHN
DATA	PREDICTED_SS	LLHLLEEEEL	LLEEEELLcx
DATA	CONFIDENCE	1007808975	2156881080
VARS	RESID	RESNAME	CS_CNT	CS_CNT_R2	Q_H	Q_E	Q_L	CONFIDENCE	SS_CLASS
FORMAT	%4d	%1s	%2d	%2d	%8.3f	%8.3f	%8.3f	%4.2f	%s
	1	M	6	1	0.039	0.036	0.926	0.89	c
	2	V	11	5	0.05	0.354	0.596	0.24	L
	3	D	14	5	0.038	0.049	0.913	0.86	L
	4	G	14	4	0.025	0.051	0.925	0.87	L
	5	F	14	5	0.026	0.288	0.686	0.4	L
	6	I	15	5	0	0.447	0.553	0.11	L
	7	D	15	5	0.017	0.185	0.798	0.61	L
	8	T	15	5	0.004	0.127	0.869	0.74	L
	9	K	15	5	0.025	0.048	0.927	0.88	L
	10	S	15	5	0.019	0.044	0.938	0.89	L
	11	E	15	5	0.038	0.063	0.899	0.84	L
	12	E	15	5	0.035	0.244	0.722	0.48	L
	13	F	15	5	0.001	0.496	0.503	0.01	L
	14	K	15	5	0.014	0.256	0.73	0.47	L
	15	K	14	5	0.007	0.162	0.83	0.67	L
	16	G	14	4	0.009	0.047	0.944	0.9	L
	17	D	14	5	0.049	0.124	0.827	0.7	L
	18	T	15	5	0	0.683	0.317	0.37	E
	19	I	15	5	0.015	0.953	0.031	0.92	E
	20	L	15	5	0.014	0.956	0.03	0.93	E
	21	I	15	5	0.051	0.874	0.075	0.8	E
	22	K	14	5	0.003	0.293	0.704	0.41	L
	23	D	11	4	0.029	0.131	0.84	0.71	L
	24	G	7	2	0	0.409	0.591	0.18	c
	25	P	8	1	0.044	0.332	0.625	0.29	c
	26	F	11	5	0.073	0.1	0.827	0.73	L
	27	K	15	5	0.421	0.043	0.536	0.12	L
	28	D	15	5	0.573	0.068	0.359	0.21	H
	29	F	15	5	0.454	0.117	0.429	0.02	H
	30	V	14	5	0.139	0.487	0.374	0.11	E
	31	G	14	4	0.027	0.68	0.293	0.39	E
	32	I	14	5	0	0.853	0.147	0.71	E
	33	F	14	5	0	0.778	0.222	0.56	E
	34	Q	14	4	0	0.574	0.426	0.15	E
	35	E	14	5	0	0.423	0.577	0.15	L
	36	E	15	5	0.019	0.535	0.446	0.09	E
	37	L	13	5	0.061	0.24	0.699	0.46	L
	38	D	13	3	0.036	0.055	0.909	0.85	L
	39	S	13	5	0.035	0.054	0.911	0.86	L
	40	K	14	5	0.035	0.05	0.914	0.86	L
	41	G	14	4	0.041	0.071	0.888	0.82	L
	42	R	14	5	0	0.458	0.542	0.08	L
	43	V	15	5	0	0.88	0.12	0.76	E
	44	S	15	5	0.008	0.952	0.04	0.91	E
	45	I	15	5	0.013	0.965	0.022	0.94	E
	46	L	15	5	0.019	0.944	0.038	0.91	E
	47	L	14	5	0.084	0.589	0.327	0.26	E
	48	K	13	4	0.111	0.078	0.811	0.7	L
	49	T	12	4	0.097	0.034	0.869	0.77	L
	50	L	13	4	0.381	0.07	0.549	0.17	L
	51	A	14	5	0.447	0.056	0.496	0.05	L
	52	L	12	5	0.516	0.042	0.442	0.07	H
	53	Q	10	2	0.123	0.007	0.87	0.75	L
	54	P	10	3	0.032	0.083	0.885	0.8	L
	55	R	13	5	0.001	0.538	0.461	0.08	E
	56	I	15	5	0.005	0.907	0.088	0.82	E
	57	T	15	5	0.024	0.948	0.028	0.92	E
	58	V	15	5	0.05	0.868	0.082	0.79	E
	59	D	15	5	0.023	0.221	0.755	0.53	L
	60	K	14	5	0.333	0.063	0.604	0.27	L
	61	D	14	4	0.371	0.126	0.503	0.13	L
	62	M	14	5	0.18	0.729	0.092	0.55	E
	63	I	15	5	0.143	0.84	0.017	0.7	E
	64	E	15	5	0.083	0.886	0.03	0.8	E
	65	K	15	5	0.043	0.898	0.059	0.84	E
	66	L	15	5	0	0.43	0.57	0.14	L
	67	H	12	5	0.055	0.426	0.518	0.09	L
	68	N	7	2	0	0.072	0.928	0.86	c

## Sheet: Figure 2D, Variant 5
TALOS-N output for Variant 5
REMARK	Secondary	Structure	Prediction	for	Chemical	Shift	Input	TRfaH_CTD.talos
REMARK	H-Helix	E-Strand	L-Coil	(Chemical	shift	based)
REMARK	h-Helix	e-Strand	c-Coil	(Sequence	based)
REMARK	Reference:
REMARK	Y.	Shen,	and	A.	Bax:
REMARK	Protein	backbone	and	sidechain	torsion	angles	predicted	from	NMR
REMARK	chemical	shifts	using	artificial	neural	networks
REMARK	J.	Biomol.	NMR,	56,	227-241(2013).
DATA	FIRST_RESID	1
DATA	SEQUENCE	FIDTKSEEF	KKGDTILIKD	GPFKDFVGIF	QEELDSKGRV	SILLKTLALQ
DATA	PREDICTED_SS	xLEEHHHHHH	HHHHHHHHHH	HccHHHHHHH	HhhHHHLLHH	HhhhHHHhcc
DATA	CONFIDENCE	10589999	9999999986	4439999999	8872100089	9677999111
DATA	SEQUENCE	PRITVDKDMI	EKLHN
DATA	PREDICTED_SS	cHHHHHHHHH	hhhcc
DATA	CONFIDENCE	3899979988	74238
VARS	RESID	RESNAME	CS_CNT	CS_CNT_R2	Q_H	Q_E	Q_L	CONFIDENCE	SS_CLASS
FORMAT	%4d	%1s	%2d	%2d	%8.3f	%8.3f	%8.3f	%4.2f	%s
	1	F	10	5	0.333	0.333	0.333	0	L
	2	I	15	5	0.321	0.429	0.25	0.11	E
	3	D	15	5	0.194	0.436	0.369	0.07	E
	4	T	15	5	0.731	0.045	0.224	0.51	H
	5	K	15	5	0.935	0	0.065	0.87	H
	6	S	15	5	0.972	0	0.028	0.94	H
	7	E	14	5	0.981	0	0.019	0.96	H
	8	E	11	4	0.987	0	0.013	0.97	H
	9	F	11	2	0.986	0	0.014	0.97	H
	10	K	12	5	0.988	0	0.012	0.98	H
	11	K	13	5	0.972	0	0.028	0.94	H
	12	G	8	3	0.968	0	0.032	0.94	H
	13	D	6	0	0.959	0	0.041	0.92	H
	14	T	8	3	0.951	0	0.049	0.9	H
	15	I	13	5	0.98	0.009	0.011	0.97	H
	16	L	15	5	0.969	0.006	0.024	0.95	H
	17	I	15	5	0.959	0.007	0.034	0.92	H
	18	K	15	5	0.942	0	0.058	0.88	H
	19	D	13	5	0.834	0	0.166	0.67	H
	20	G	8	3	0.742	0.008	0.25	0.49	H
	21	P	5	0	0.216	0.156	0.628	0.41	c
	22	F	6	2	0.3	0.077	0.622	0.32	c
	23	K	11	4	0.989	0	0.011	0.98	H
	24	D	14	5	0.996	0.002	0.002	0.99	H
	25	F	15	5	0.995	0	0.005	0.99	H
	26	V	14	5	0.977	0	0.023	0.95	H
	27	G	14	4	0.969	0.002	0.029	0.94	H
	28	I	14	5	0.972	0	0.028	0.94	H
	29	F	14	5	0.957	0	0.043	0.91	H
	30	Q	9	4	0.903	0	0.097	0.81	H
	31	E	6	0	0.947	0.053	0	0.89	h
	32	E	7	2	0.851	0.021	0.128	0.72	h
	33	L	12	5	0.629	0.004	0.367	0.26	H
	34	D	15	5	0.558	0.007	0.436	0.12	H
	35	S	14	5	0.542	0.008	0.45	0.09	H
	36	K	11	4	0.463	0	0.537	0.07	L
	37	G	10	2	0.495	0	0.505	0.01	L
	38	R	11	4	0.927	0	0.073	0.85	H
	39	V	12	5	0.955	0.006	0.039	0.92	H
	40	S	10	3	0.973	0	0.027	0.95	H
	41	I	5	2	0.818	0.182	0	0.64	h
	42	L	2	0	0.888	0.096	0.016	0.79	h
	43	L	4	0	0.861	0.105	0.034	0.76	h
	44	K	9	4	0.974	0.013	0.013	0.96	H
	45	T	13	5	0.983	0	0.017	0.97	H
	46	L	9	4	0.968	0	0.032	0.94	H
	47	A	4	0	0.461	0.207	0.332	0.13	h
	48	L	2	0	0.22	0.32	0.46	0.14	c
	49	Q	4	2	0.146	0.376	0.478	0.1	c
	50	P	9	2	0.206	0.193	0.601	0.4	c
	51	R	12	5	0.902	0.004	0.094	0.81	H
	52	I	14	5	0.982	0	0.018	0.96	H
	53	T	11	4	0.978	0	0.022	0.96	H
	54	V	11	2	0.951	0	0.049	0.9	H
	55	D	12	5	0.897	0	0.103	0.79	H
	56	K	15	5	0.972	0	0.028	0.94	H
	57	D	15	5	0.975	0	0.025	0.95	H
	58	M	14	5	0.941	0	0.059	0.88	H
	59	I	9	4	0.921	0.022	0.057	0.86	H
	60	E	4	0	0.89	0.002	0.108	0.78	h
	61	K	0	0	0.684	0.033	0.283	0.4	h
	62	L	0	0	0.6	0.084	0.316	0.28	h
	63	H	0	0	0.324	0	0.676	0.35	c
	64	N	0	0	0.036	0.057	0.907	0.85	c

## Sheet: Figure 3
Contacts are numbered by residue
Helical contacts from 5OND			Strand contacts from 2LCL			GREMLIN contacts (Helix)			GREMLIN contacts (Strand)
119	123		115	129		138	142		131	151
120	124		115	162		132	137		139	156
121	124		116	162		134	137		139	159
121	125		116	128		128	141		133	139
122	126		116	130		147	151		130	133
123	126		116	141		127	130		140	151
123	127		116	159		136	140		155	158
124	128		116	161		139	143		144	149
125	129		116	129		126	129		128	141
126	130		117	162					141	154
127	131		117	159					130	139
128	131		117	160					140	153
128	132		117	161
129	132		117	125
134	137		117	126		GREMLIN outliers:
134	138		117	127		134	153
135	138		118	159		152	159
135	139		118	124		141	156
136	139		118	123		123	131
136	140		118	126		140	147
137	141		118	143
138	142		119	124
139	143		119	160
140	143		120	124
140	144		120	158
141	144		121	124
141	145		123	126
142	145		123	143
142	146		123	150
143	146		123	145
143	147		128	141
144	148		128	142
145	149		128	143
146	150		129	142
147	150		130	139
147	151		130	141
148	152		130	159
149	153		130	133
150	153		130	161
150	154		131	140
151	154		131	141
122	149		131	142
132	138		131	151
133	138		132	140
118	123		133	139
119	122		133	140
119	149		134	138
120	123		137	156
121	148		138	155
121	145		139	156
122	145		139	159
124	127		140	153
125	145		141	154
125	128		141	159
126	129		142	151
126	145		142	150
126	142		142	149
127	130		143	150
128	141		143	152
129	138		144	149
129	141		145	148
129	142		145	150
129	145		154	159
132	141		154	158
132	137		155	158
137	140		155	159
138	141		156	159
139	142		140	151
144	147
145	148
146	149
148	151
149	152

## Sheet: Figure 4b
#	Percent	Identity	Matrix	-	created	by	Clustal2.1
	Construct #	Uniprot ID
	01:00:00	UPI000E4E22B5	100	25.71	21.62	25	12.82	21.05	10.26	13.51	16.22	8.11
	02:00:00	A0A0S4NBF0	25.71	100	25	17.65	25.71	20	20	17.65	14.71	17.65
	03:00:00	Q0TAL4	21.62	25	100	14.29	18.92	24.32	18.92	11.43	17.14	14.29
	04:00:00	B3EDK9	25	17.65	14.29	100	20	20	16.67	25.71	25.71	14.29
	05:00:00	A0A2J6WKD6	12.82	25.71	18.92	20	100	23.08	15.79	24.32	21.62	24.32
	06:00:00	E8N6B2	21.05	20	24.32	20	23.08	100	12.82	16.22	8.11	16.22
	07:00:00	Q9F769	10.26	20	18.92	16.67	15.79	12.82	100	24.32	29.73	32.43
	08:00:00	A0A1W1XWG8	13.51	17.65	11.43	25.71	24.32	16.22	24.32	100	60	50
	09:00:00	A0A379X2M7	16.22	14.71	17.14	25.71	21.62	8.11	29.73	60	100	62.5
	10:00:00	A0A0P1LTF1	8.11	17.65	14.29	14.29	24.32	16.22	32.43	50	62.5	100
Boxes	Construct	Median	Lower quartile	Upper Quartile	Lower Whisker	Upper Whisker
	1	21.62	21.05	25	21.05	25.71
	2	25	20	25.71	17.65	25.71
	3	21.62	18.92	24.32	14.29	25
	4	20	17.65	20	14.29	20
	5	20	18.92	23.08	12.82	25.71
	6	21.05	20	23.08	20	24.32
	7	29.73	27.025	31.08	24.32	32.43
	8	50	37.16	55	24.32	60
	9	60	44.87	61.25	29.73	62.5
	10	50	41.22	56.25	32.43	62.5

## Sheet: Supplementary Figure 4a
Baseline-corrected replicates of Variant 3 (E. coli RfaH) and Variant 9 (E. coli NusG)
	Wavelength	Variant 3 #1	Variant 3 #2	Variant 9 #1	Variant 9 #2
	260	91.9628	192.155	62.6189	20.9664
	259	131.251	183.669	59.1736	24.1021
	258	101.805	152.607	49.6768	14.5342
	257	125.755	168.926	45.0386	13.7445
	256	131.352	149.746	35.6888	14.1893
	255	82.9074	159.328	48.3959	13.4793
	254	85.5781	104.5	39.1927	9.90543
	253	11.2804	124.575	48.5767	18.5223
	252	41.5452	114.392	28.2881	10.4266
	251	-9.23919	107.025	1.78774	-4.7359
	250	-37.1065	91.4216	35.3506	-23.5333
	249	-27.2965	39.9486	-10.7058	-21.4417
	248	-94.0292	18.8954	-29.3994	-59.4053
	247	-154.589	-31.7739	-71.7877	-80.1276
	246	-219.557	-102.688	-116.554	-128.111
	245	-274.883	-179.809	-151.248	-181.121
	244	-411.519	-253.204	-214.759	-228.337
	243	-531.58	-343.1	-331.51	-323.153
	242	-688.03	-463.342	-406.293	-417.996
	241	-900.57	-717.926	-544.579	-546.568
	240	-1119.14	-908.624	-710.699	-694.395
	239	-1368.28	-1135.01	-898.619	-872.017
	238	-1702.89	-1363.79	-1096.57	-1073.69
	237	-1983.57	-1800.27	-1377.24	-1336.03
	236	-2394.01	-2103.21	-1655.22	-1604.49
	235	-2857.94	-2636.55	-2018.88	-1927.9
	234	-3341.63	-3103.33	-2392.81	-2308.94
	233	-3906.73	-3688.21	-2821.61	-2712.53
	232	-4509.5	-4265.16	-3307.06	-3180.27
	231	-5174.79	-4964.22	-3832.19	-3659.68
	230	-5821.16	-5694.49	-4299.49	-4158.86
	229	-6422.85	-6454.85	-4835.57	-4620.39
	228	-7064.92	-7152.84	-5278.75	-5025.25
	227	-7625.53	-7739.03	-5629.09	-5380.27
	226	-8092.51	-8371.94	-5907.27	-5707.16
	225	-8568.65	-8748.11	-6171.67	-5962.9
	224	-8950.68	-9171.63	-6403.48	-6137.16
	223	-9268.17	-9495.46	-6539.3	-6299.41
	222	-9533.3	-9838.35	-6705.24	-6423.33
	221	-9698.93	-10107.9	-6826.78	-6562.9
	220	-9782.74	-10245.8	-6957.34	-6668.57
	219	-9760.27	-10130	-7104.85	-6780.92
	218	-9755.33	-10052.6	-7105.49	-6830.49
	217	-9689.4	-10007.8	-7170.79	-6854.75
	216	-9632.17	-9971.85	-7112.99	-6763.69
	215	-9604.76	-9849.03	-7083.22	-6772.26
	214	-9574.29	-9740.06	-7108.44	-6791.18
	213	-9589.08	-9745.14	-7160.75	-6814.75
	212	-9750.71	-9857.75	-7271.35	-6896.43
	211	-10055.2	-10281.1	-7409.76	-7063.41
	210	-10399.4	-10505.3	-7619.89	-7262.23
	209	-10751	-10702.9	-7832.21	-7348.81
	208	-10884.7	-11011.5	-7894.6	-7551.34
	207	-10746	-10748.5	-7799.18	-7383.72
	206	-10256.5	-10245.9	-7554.93	-7058.96
	205	-9273.86	-9262.79	-7007.84	-6708.76
	204	-8068.31	-7985.84	-6112.72	-5941.99
	203	-6570.38	-6158.08	-5410.89	-5244.43
	202	-4668.83	-3995.34	-4253.42	-4115.02
	201	-2408.69	-1526.05	-2924.29	-2907.46
	200	-94.7576	964.883	-1227.12	-1453.59
	199	2427.43	3979.79	621.185	15.4257
	198	4603	6472.73	3795.75	2887.74
	197	6563.75	8216.59	5143.14	4614.81
	196	8109.37	9326.28	7379.49	6476.02
	195	9595.35	10513.8	8524.64	7453.84

## Sheet: Supplementary Figure 4b
Baseline-corrected CD data used to plot spectra (CTDs)
	Wavelength (nm)	Variant 1	Variant 2	Variant 3	Variant 4	Variant 5	Variant 6	Variant 8	Variant 9	Variant 10
	260	24.6003	111.68	-21.7894	18.932	-52.9332	25.0647	194.115	129.229	26.4614
	259	3.5459	61.2248	-35.4755	29.2333	-29.5056	31.3547	261.7	119.854	-7.10844
	258	35.1458	83.4497	-28.311	27.0118	-33.5669	53.5571	339.862	88.472	-1.64092
	257	36.9297	63.1214	-14.9345	-4.04383	-40.1081	33.9271	273.265	114.532	-19.3263
	256	18.9227	86.6245	-25.5306	23.3765	-38.598	46.7866	227.442	93.8436	-19.7567
	255	-69.1062	67.0414	-22.8411	4.49667	-40.7234	48.2531	344.591	77.4741	-39.5377
	254	40.2845	80.5538	-30.6725	1.4787	-41.5668	17.6321	232.736	116.344	-86.0056
	253	-57.1394	67.8506	-25.0594	-23.9509	-42.694	60.1842	215.971	115.243	-32.8722
	252	-7.94058	55.8902	-31.8931	13.9124	-71.4836	-5.60539	214.047	77.0151	-12.5538
	251	30.9481	71.9783	-17.5713	-13.058	-87.6666	18.4424	182.336	76.6132	-90.284
	250	-45.2444	34.0113	-74.9978	0.806161	-75.453	-14.9642	111.221	85.3645	-64.0145
	249	-44.1446	52.4296	-53.8086	-2.08098	-99.8241	11.2426	124.475	76.4636	-127.689
	248	-90.8567	24.0632	-49.7888	-30.3902	-139.2	-4.75031	90.6848	57.181	-96.395
	247	-56.7459	-5.16558	-73.2386	-31.339	-144.356	-30.4972	-9.24643	29.6239	-91.9101
	246	-83.1369	-14.772	-77.4264	-44.5547	-187.808	-67.9325	-36.2508	12.4361	-244.913
	245	-102.092	-84.0167	-97.6748	-68.4166	-218.704	-115.455	-139.604	0.971913	-258.317
	244	-143.141	-105.651	-104.385	-52.1311	-241.086	-142.155	-221.93	-49.6764	-262.928
	243	-246.413	-101.897	-147.78	-58.8858	-279.011	-161.005	-379.659	-68.135	-438.552
	242	-246.653	-158.501	-138.599	-103.321	-344.18	-197.25	-451.104	-150.588	-500.961
	241	-314.236	-146.73	-148.623	-114.821	-392.638	-227.081	-591.643	-221.534	-574.691
	240	-375.529	-239.997	-161.516	-112.757	-420.988	-290.88	-773.723	-258.656	-634.446
	239	-475.19	-260.456	-129.933	-107.082	-466.215	-309.843	-955.625	-366.342	-729.625
	238	-632.441	-255.437	-163.294	-86.7675	-482.162	-379.875	-1183.06	-484.694	-916.458
	237	-739.951	-289.935	-163.643	-78.271	-479.857	-417.72	-1390.57	-592.737	-889.942
	236	-838.268	-314.235	-177.473	-89.074	-494.43	-447.714	-1583.81	-682.505	-1014.63
	235	-1022.43	-367.773	-213.741	-85.8796	-484.264	-482.101	-1765.25	-854.894	-1158.8
	234	-1184.89	-374.657	-245.361	-79.8274	-444.357	-492.839	-2050.01	-930.13	-1216.27
	233	-1438.42	-376.065	-290.68	-109.376	-407.503	-578.817	-2249.44	-1059.51	-1352.67
	232	-1541.87	-353.193	-366.579	-135.321	-334.023	-679.819	-2487.92	-1179.25	-1432.35
	231	-1799.84	-439.322	-535.988	-239.342	-243.693	-746.18	-2707.77	-1280.19	-1510.96
	230	-2061.39	-507.556	-693.29	-265.338	-110.469	-907.185	-2891.78	-1387.17	-1557.87
	229	-2349.16	-643.904	-910.264	-395.45	53.2163	-970.457	-3124.23	-1495.13	-1627.8
	228	-2623.87	-803.077	-1132.38	-470.653	224.789	-1142.68	-3317.08	-1616.41	-1665.96
	227	-2867.69	-961.298	-1430.95	-621.22	420.268	-1304.69	-3520.71	-1663.16	-1712.41
	226	-3205.29	-1177.96	-1780.3	-767.871	617.579	-1491.8	-3633.19	-1763.75	-1796.31
	225	-3545.52	-1396.78	-2142.39	-934.675	849.529	-1658.61	-3804.04	-1955.85	-1794.45
	224	-3795.8	-1601.04	-2530.41	-1069.43	1091.24	-1890.47	-4038.82	-2083.66	-1874.85
	223	-4169.73	-1839.3	-2925.56	-1221.9	1318.69	-2075.4	-4326.67	-2354.1	-1978.7
	222	-4544.13	-2031.92	-3280.97	-1403.89	1485.57	-2300.86	-4733.42	-2553.52	-2130.23
	221	-4810.78	-2224.86	-3691.48	-1520.59	1585.55	-2467.84	-5091.15	-2912.4	-2278.34
	220	-5063.01	-2534.62	-4051.62	-1681.66	1600.34	-2639.68	-5628.55	-3159.05	-2500.05
	219	-5290.9	-2802.23	-4383.65	-1816.15	1460.1	-2787.04	-6011.68	-3690.34	-2838.92
	218	-5635.48	-3131.99	-4767.84	-1882.86	1407.97	-2989.16	-6331.77	-3971.26	-3009.8
	217	-5781.53	-3472.95	-5016.81	-1952.7	1263.11	-3075.92	-6286.76	-4215.45	-3180.38
	216	-6028.16	-3565.71	-5083.11	-2031.17	1112.05	-3176.68	-6343.17	-4235.42	-3272.95
	215	-6091.85	-3771.51	-5398.97	-2134.8	865.991	-3253.25	-6225.92	-4290.38	-3365.03
	214	-6252.27	-4033.08	-5549.34	-2217.72	588.165	-3317.22	-5880.87	-4290.36	-3392.36
	213	-6340.96	-4420.83	-5739.87	-2252.63	298.187	-3368.22	-5862.04	-4215.02	-3312.77
	212	-6447.88	-4582.73	-5963.26	-2277.59	-16.936	-3393.16	-5650.91	-4078.47	-3334.95
	211	-6465.09	-4976.97	-5679.4	-2367.05	-372.166	-3443.89	-5356.51	-3981.17	-3349.1
	210	-6575.93	-5460.54	-6368.01	-2490.42	-852.352	-3560.84	-4931.62	-3958.35	-3269.65
	209	-6757.04	-5562.77	-6190.07	-2666.89	-1246.34	-3577.94	-4825.77	-3674.01	-3214.95
	208	-6776.22	-5871.28	-6594.13	-2780.98	-1536.81	-3650.74	-4008.03	-3335.58	-2861.37
	207	-6862.75	-6272.6	-6770.26	-2906.17	-1796.6	-3546.92	-3329.87	-3050.95	-2449.85
	206	-6786.51	-6389.5	-6849.18	-2933.45	-2050.66	-3431.83	-2623.81	-2701.89	-1910.2
	205	-6729.02	-6311.54	-6643.99	-2874.37	-1870.12	-3129.34	-1689.6	-2144.41	-999.796
	204	-6466.3	-5874.6	-5791.19	-2682.78	-1771.71	-2792.13	190.454	-1389.25	188.595
	203	-6085.94	-5350.15	-6442.47	-2504.71	-1729.86	-2418.03	1220.28	-761.125	1324.36
	202	-5639	-4205.56	-5078.48	-2414.41	-1391.9	-1963.91	2921.19	-302.892	2691.01
	201	-5114.66	-1719.68	-4442.99	-2400.06	-997.401	-1562.04	4493.43	676.618	3965.98
	200	-4551.76	3365.72	-3017.53	-2456.54	-167.997	-1064.62	5762.01	1759.59	5352.68
	199	-3781.9	4648.13	-2786.27	-2592.68	603.832	-643.19	7276.57	2509.85	6688.59
	198	-3026.55	8137.69	-588.566	-2772.76	1559.64	-30.1401	9002.58	3704.72	8026.69
	197	-1767.3	11732	3317.13	-3246.43	2351.88	626.308	10028.3	4001.77	9069.75
	196	-709.41	13286.8	3772.84	-4547.35	2195.7	1112.23	10544.1	4989.29	9220.24
	195	416.128	16007.1	6411.36	-5657.74	4604.6	1420.51	9537.56	4548.11	8223.25
BeStSel	195-250:	0.114	0.21	0.09	0.093	0	0.069	0.427	0.11	0.23
	200-250:	0.229	0.63	0.197	0.07	0.021	0.177	0.17	0.133	0.19
	Average:	0.1715	0.42	0.1435	0.0815	0.0105	0.123	0.2985	0.1215	0.21

[truncated: 4 more sheets: Supplementary Figure 6a, Supplementary Figure 6b, Supplementary Figure 7, Supplementary Figure 8]
